# Supplementary material for: MicroRNAome Profile of Euphorbia kansui in Response to Methyl Jasmonate
Source: Int J Mol Sci. 2019 Mar 13;20(6):1267. doi: 10.3390/ijms20061267 (PMC6471261; doi:10.3390/ijms20061267)
Supplement: Supplementary file 1 [file ijms-20-01267-s001.zip]

Archive with 11 entries (10 files):
- ijms-432617-SI-final/
- ijms-432617-SI-final/Table S1.doc
- ijms-432617-SI-final/Table S10.doc
- ijms-432617-SI-final/Table S2.xls
- ijms-432617-SI-final/Table S3.xls
- ijms-432617-SI-final/Table S4.doc
- ijms-432617-SI-final/Table S5.doc
- ijms-432617-SI-final/Table S6.doc
- ijms-432617-SI-final/Table S7.doc
- ijms-432617-SI-final/Table S8.doc
- ijms-432617-SI-final/Table S9.doc
