# Supplementary material for: MicroRNAome Profile of Euphorbia kansui in Response to Methyl Jasmonate
Source: Int J Mol Sci. 2019 Mar 13;20(6):1267. doi: 10.3390/ijms20061267 (PMC6471261; doi:10.3390/ijms20061267)
Supplement: Supplementary file 1 [file ijms-20-01267-s001.zip › ijms-432617-SI-final/Table S2.xls]

## Sheet: Sheet1
Additional File2： Table S2. The sequence of precursors and the secondary structures of the novel miRNAs
mature_id	hairpin_id	genomic_id	hairpin_start	hairpin_end	hairpin_strand	hairpin_length(nt)	hairpin_energe(kcal/mol)	hairpin_GC	hairpin_MFEI	mature_seq	mature_length(nt)	mature_arm	hairpin_seq	hairpin_struct
novel-m0001-3p	novel-m0001	Unigene000338	299	366	-	68	-18.1	50	0.53	TGACAATGATGCGCAGATCGTC	22	3p	ttagatcatctgccgacacattgtcccaagcttcttTGACAATGATGCGCAGATCGTCctgggttcgc	...(((.((((((.(.(((((((((..(((...))).))))))).))))))))).)))..........
novel-m0002-3p	novel-m0002	Unigene000340	175	294	-	120	-30.3	47.5	0.53	TACGATTCTGTCGGAGTATGAGC	23	3p	catagttctggctgctttatgaggaggggcgttgtcctgcataacggagagccttggttccgaagtaaccataccgtgtattaaaggTACGATTCTGTCGGAGTATGAGCtagaggtaat	..((.((((((((....(((...((.(((.((((((((.....((((.......(((((.......)))))..)))).......))).)))))))).))...)))..)))))))).))..
novel-m0003-3p	novel-m0003	Unigene000342	696	841	-	146	-39.6	48.63	0.56	AACTCTTCCGTTGTTCTGGCTGCT	24	3p	caaataaggttagtgaaactggatgtagttcttcatcaagacctacacagcttcgattgggttaaggtctggggaggacggcggccattcaatcggcgcgattgctctctctctgAACTCTTCCGTTGTTCTGGCTGCTttatgag	...(((((((.(((.((((((((.(.(((((.......((((((((.(((......))).))..))))))((((((((((((((((........))).)).))).)).)))))))))))).))))..))).).))))))))))...
novel-m0003-5p	novel-m0003	Unigene000342	696	841	-	146	-39.6	48.63	0.56	TAGTGAAACTGGATGTAGTTCT	22	5p	caaataaggtTAGTGAAACTGGATGTAGTTCTtcatcaagacctacacagcttcgattgggttaaggtctggggaggacggcggccattcaatcggcgcgattgctctctctctgaactcttccgttgttctggctgctttatgag	...(((((((.(((.((((((((.(.(((((.......((((((((.(((......))).))..))))))((((((((((((((((........))).)).))).)).)))))))))))).))))..))).).))))))))))...
novel-m0004-3p	novel-m0004	Unigene000475	317	542	-	226	-61.4	43.81	0.62	CATATTGGGTCTCTGTAGAAGG	22	3p	aatggtcttatcctgcagggatcccaatttgcattttgttgagtcacctgcccttgcaccaccagaagtccagattgacattataacccagcaacagaatgaggctgaactagctgccgctgcaagccaacctcttccagatgacgatgatgagacaatcgaataaaaacattggatcagatgggagagttattCATATTGGGTCTCTGTAGAAGGttttattatg	.(((((...((((((((((((.((((((.((((((((((((.((((.(((..(((..........)))..)))..))))............)))))))))).((((....((((....))))..))))...((((((((..((((((((....................)))))..)))..)))))))).....)).)))))))))))))))..)))...))))).
novel-m0005-3p	novel-m0005	Unigene000477	1592	1818	-	227	-61	44.93	0.6	CATATTGGGTCTCTGTAGAAGG	22	3p	tgctaggaaactcgctggggatcccaatttgcattttgttgagtcacctgcccttgcaccaccagaagtccagattgacattataacccagcaacagaatgaggctgaactagctcaagctgcagcccaacctcttccagatgacgatgatgagacaatcgagtaaaaacattggatcagatgggggagttaattCATATTGGGTCTCTGTAGAAGGttttattatg	......((((((..(((.(((.((((((.((((((((((((.((((.(((..(((..........)))..)))..))))............)))))))))).(((((...((((....)))))))))....((((((((..((((((((.....((......)).....)))))..)))..))))))))......)).))))))..))).)))..))))))......
novel-m0006-3p	novel-m0006	Unigene000626	1534	1645	-	112	-22.5	33.93	0.59	TTTCTTGACTCTGGCTATTCAG	22	3p	ttgaggagtctgcttcttatcagagttttatgaaaaagtatgcattaaaacatttttgcttctttgattctttggcacttTTTCTTGACTCTGGCTATTCAGctttgtctca	.(((((.....(((...((((((((((....((((((((..((((((((.............))))))......))))))))))..)))))))).))...)))....)))))
novel-m0007-3p	novel-m0007	Unigene000826	212	303	+	92	-22.1	43.48	0.55	TAGTGTCATCAGGTCGTAGTG	21	3p	tttgggatggtagcacgtacgtgtttgtttgacagtttccaattttcgtattctggggtttTAGTGTCATCAGGTCGTAGTGtttccccagt	.(((((..((.(((((.((((..((((..(((((.((((((............)))))....).))))).)))).)))))))))))))))).
novel-m0008-5p	novel-m0008	Unigene001129	1065	1148	-	84	-26.1	53.57	0.58	CGGAGGACGTCTTGATCGAAG	21	5p	aaagacgaagCGGAGGACGTCTTGATCGAAGagatggatgagcagctcgaagtccttttcgaccaagcggaacttccggtccca	...(((....((((((.((.((((.((((((((((...((((...))))..)).)))))))).))))))...)))))))))...
novel-m0009-5p	novel-m0009	Unigene001131	182	282	-	101	-32.2	57.43	0.56	TATTCAGCAAACGTTTTCCAGC	22	5p	ggctatcacgTATTCAGCAAACGTTTTCCAGCctccttcgccaagcagctcctgtagagctggtgctctccggcgtccgctgatagtgcgccaattggcca	(((((...((((((((((..(((((....(((...........(.((((((.....)))))).))))....)))))..)))))..))))).....))))).
novel-m0010-5p	novel-m0010	Unigene001615	233	394	+	162	-82.3	37.65	1.35	CGGTCCACCATTTGTCAATGG	21	5p	tttatggaccCGGTCCACCATTTGTCAATGGtccctctccaataatattttgacatatcttataccgagtccacaattaaatttattttaatggttctcaatagatgtatcaaaacactattgaagagggaccagtgacaaatggtggaccggatccatact	..((((((.((((((((((((((((((.((((((((((.(((((...((((((.((((((......(((.(((...(((((.....))))))))..)))...)))))).))))))...))))).)))))))))).)))))))))))))))))).))))))..
novel-m0011-5p	novel-m0011	Unigene002130	20	363	+	344	-43.4	30.52	0.41	CCGTTTTTTAGAAAAGTTTGAA	22	5p	agtaaaatgtCCGTTTTTTAGAAAAGTTTGAAacttcagtcctcgttttgacacaaagtaaactacagtcctactcctaaaaaaaataaaaccacatagattatttttaaatttacccttttgaaaatatccctaacaattttttagcacacttgatgggtctctgtttttatatttcgtctactagaattttcttttaggcccatttttccatcattcccatttcataactcttatcccacttcattatcaacaaaactagttactattatcataaataacgataatatttggcacgccaagtgggccatttaaactattttctaggcttccaacaaattttc	.......(((..(...((((((((((((((((......(((........))).....(((((..((((.((((.((((((((((............(((..((((((((((........))))))))))...)))....)))))))).......))))))...)))).))))).....(((((..(((....)))..)))))...................................((((((.......................(((((((.........)))))))..(((....)))))))))...))))))))..))))))))...)..))).......
novel-m0012-3p	novel-m0012	Unigene002198	3	321	-	319	-68.4	36.36	0.59	ATAGATCTGATGAAGTGGACTC	22	3p	cttgttgttctacgagttcgagtcaaaatctgtgaactttcaggttcaactttaaccagctttctcctagttgaggttctgcaagctgttcgaggatccccattagtagttctctctggggattgctgtggatttccaagttcatcaagtccttcaaccagaatccccaaatccttaacaacaagcttgtatgtgttctattgaatcaataactttaaatccaatagactcaaagtaaattaaagaacgaagaaaaaattctattgaaacacttgtgattgataatcATAGATCTGATGAAGTGGACTCaaataacaat	.((((((((....(((((((..(((..((((((((....((((....(((((((((.((.......)).))))))))).(((((((((((.((((((...................((((((((.(((.((((((...........))))))......))))))))))).))))))...))).)))))))).....(((((((..................))))))).(((((((...((((((((...........)))).))))...)))).)))))))...))))))))....)))..))))))).)))))))).
novel-m0013-3p	novel-m0013	Unigene002271	131	202	-	72	-26.8	51.39	0.72	TGTCTTCGTTCTGGTTGCGACT	22	3p	gggctgagagaggattcgacgaagaggacactttcctggaTGTCTTCGTTCTGGTTGCGACTtttcttggct	.((((((((((((...((((((((((((((((.....)).))))))).)))..))))...))))))))))))
novel-m0014-5p	novel-m0014	Unigene002273	472	569	+	98	-34.2	54.08	0.65	TATGGGCATTCTGAGTTTTGATG	23	5p	aggggtatacTATGGGCATTCTGAGTTTTGATGgggggtcggagtgagagaagagggctgactgaccatcagctacgagtgcctctagggcagctatg	...(((...(((.((((((((..(((..((((((..((((((...............))))))..)))))))))..)))))))).)))....)))...
novel-m0015-3p	novel-m0015	Unigene002379	27	134	+	108	-32.1	27.78	1.07	ATCATGTCATCGAATAAGAAC	21	3p	gacctattaagtcttatttgatgatataacattgagttgtcaaatgtgaagaatatagattttaatgtcaattcagtATCATGTCATCGAATAAGAACtcaatagatg	...(((((.((((((((((((((((((...(((((((((.((.......................)).)))))))))...))))))))))))))).))).)))))...
novel-m0016-5p	novel-m0016	Unigene002623	150	406	-	257	-56.7	31.91	0.69	TGTAAGCAGAAGAAGAAAGGT	21	5p	agcaaaaagaTGTAAGCAGAAGAAGAAAGGTaaaaggtggtggatttagaagatcatgaaagtgcagtgcaattgatgatttgaattttacttgctgattttgagagagcagaaaggcaagaagatatggtggattttagaatgttttacatgttcagatttcaagaatttattgattgcttatttgagtcctgagaaaagaaacttgaatatttgatacactaaatgtttcttgtttgcttacatacaagtttgag	..((((...(((((((((((..((((((.((....((((...(((((...))))).............(((((((((((((((((.(((.((((((..(((((......))))).))))))..((((((..((((........))))..)))))).))).))))))...))))))))))).(((((((((.((......))..))))))))).......))))..)).)))))).))))))))))).....))))..
novel-m0017-5p	novel-m0017	Unigene003251	72	170	+	99	-38.2	40.4	0.95	AAGCTGCTGGACTATGGATCC	21	5p	tgggtagatgAAGCTGCTGGACTATGGATCCcgaaagtcctatcctctaattttaaggatatgcttatggcttgcatatttcaggagctttattacctt	.((((.(((((((((.(((((.((((.(..(((.((((..((((((.........)))))).)))).)))..).)))).))))).))))))))))))).
novel-m0018-5p	novel-m0018	Unigene003253	405	495	+	91	-29.7	41.76	0.78	AAGCTGCTGGACTATGGATCC	21	5p	tgggtagatgAAGCTGCTGGACTATGGATCCcgaaagtcctatcctctaattttaaggatatgcttatggcttgcatatttcaggagcttt	.........((((((.(((((.((((.(..(((.((((..((((((.........)))))).)))).)))..).)))).))))).))))))
novel-m0019-5p	novel-m0019	Unigene003254	72	170	+	99	-38.2	40.4	0.95	AAGCTGCTGGACTATGGATCC	21	5p	tgggtagatgAAGCTGCTGGACTATGGATCCcgaaagtcctatcctctaattttaaggatatgcttatggcttgcatatttcaggagctttattacctt	.((((.(((((((((.(((((.((((.(..(((.((((..((((((.........)))))).)))).)))..).)))).))))).))))))))))))).
novel-m0020-3p	novel-m0020	Unigene003357	1	223	+	223	-39.54	39.46	0.45	GTGATGCTATCTCTGTTGTGAAG	23	3p	ttttcttcggtgaaagcgtcatcgtcccctccattaaacttgattccgagcctgtgagttcacctctcttttctcttctctaccctctctctctctctttctcataactatacttgatgactttatctgatttctgtatcctttgtaagtattctgcaatattgtgtattggacaatttatgttaggatgGTGATGCTATCTCTGTTGTGAAGgctggaaaac	(((.(..(((.((.(((((((((((((...........((((....))))..((((((..........................................)))))).........((..((((.....(((......)))......))))..))..((((((...))))))((((.....)))).))))))))))))).)).)))..).)))...........
novel-m0021-3p	novel-m0021	Unigene003360	300	608	+	309	-69.2	35.28	0.63	GTGATGCTATCTCTGTTGTGAAG	23	3p	aaattcctacttttcaacattgataatggagctacctgaatatcattgaaggcattgtgcacgggcttttggcttaagcatactcatatcaattgtcttgttaaacactaatttggagcaaacaaatgattcttgaattagcttaagtaaagctctttcgttgatgcactttctactactgccagcccataaaagaatgaaagaaatagaaaatacactgtgttccagtttgatgagaagatattgatattgtattggacaattgttcttaggatgGTGATGCTATCTCTGTTGTGAAGgctggaaaac	...((((..((((.(((((..((((.((..(((((((((................(((((..(((((...)))))..)))))...((((((((..(((((((((((.......(((((((......((..((.((((..(((((.....)))))..))))..))..)).((((((...((..((.............))..))...))))))........))))))))))))))))))....))))))))......((((....))))))))).))))..)).))))..))))).))))...))))...
novel-m0022-5p	novel-m0022	Unigene003418	498	759	-	262	-66.3	38.17	0.66	TTGGAATACTGTTGAGAAGCACA	23	5p	tatctaaggtTTGGAATACTGTTGAGAAGCACAagaaaggagagtacacttcgataattcatggtaaatatactcatgaggaaactatagctactgcttcttttgccgggaagtatatcattgtgaaggatatgaaagaggcaacgtatgtttgtgattacattctaggtggtcaacttgacggatctagctcgaccagagaggagtttcttaagaaatttgaaaaagcagtttctcaagggtttgatccagatgttgactt	....(((.(((((((..(((.(((((((((.....(((((((((((...........(((((((((....))).))))))...........)))).)))))))((((......((((((.........)))))).....))))....((((........)))).((((((.((((...))))..))))))(((.....)))..(((((((....))))))).........))))))))).)))....))))))).)))....
novel-m0023-5p	novel-m0023	Unigene003482	1184	1478	+	295	-127.3	39.32	1.1	CAAAAAGCAGACTGGCTCCCT	21	5p	gaacttggccCAAAAAGCAGACTGGCTCCCTgaacttatagagcgtctcattagctccttaaacttgcaaaaagtggtctatttgccacttgagtttatactggcttcccaaactcgtgtaaattgatatacacgctccttgaacttgtatgtagtgctatactttacaattcttcaagatccactcttgttttgccacgtggatataaggagctaattattttaattaagttcatggagctgatgagacaccttataagttcggggagccaatctacttttttggtcaagttca	((((((((((.((((((.(((.(((((((((((((((((((.(.((((((((((((((...((((((....(((((((......)))))))(((((.....(((....))))))))(((((........)))))((((((((((.(((((.(((......)))..))))))))......((((((...((......)).))))))..))))))).............))))))...)))))))))))))).).))))))))))))))))))).))).)))))).)))))))))).
novel-m0024-3p	novel-m0024	Unigene003655	1404	1762	+	359	-84	28.41	0.82	TTTCTGTATTTTTCTCGTATT	21	3p	aaaacacagaaaaaacggaatacagaaaatatacagaagacacacaaaaaaacacgaaatacggagaaaacacggaatacatgaaatattgtgttttctgcatttttctcattttctgcgttattcacgtattctatgttttttacatttttccagtattctgtattttttcgtattctatattttctgtatttttcccatattttttgtgttttctgtattttttctcattttctgggttttcccgttttccgtgttttctatattttttcctgtattctgtgtttttccagtattgtgtgctctgtgtttttcatgtattatgtatTTTCTGTATTTTTCTCGTATTttatgtgttt	.(((((((.((((.(((((((((((((((((((((((.(.((((((((((((((((.((((((((((((((((((((.((((((......((((.....)))).....))))....(((((.....)))))....((((.....)))).....(((....))).........................((((......((((.....))))......))))...............(((....))))).)))))))))))))..........))))))).)))))))))......)))))))))))))................)))))))))))))))....))).)))).)))))))
novel-m0025-5p	novel-m0025	Unigene003672	298	386	-	89	-52.9	39.33	1.51	CCGACGGAAATCTGGAAATTTTC	23	5p	tttgcagattCCGACGGAAATCTGGAAATTTTCcagatttcagacggaatctggaaaaatttccagtttccgtcggaaaatctggaaat	(((.((((((((((((((((.((((((((((((((((((((....))))))))).))))))))))))))))))))))..))))).))).
novel-m0026-5p	novel-m0026	Unigene003708	218	324	+	107	-37.6	37.38	0.94	CTTTTGTGCTGACATGACATG	21	5p	cattttgtccCTTTTGTGCTGACATGACATGatgccacgtcatgtaagtgtggtagtaataattttataacatgtcatgccatgtcaacataaaaggggaaacatgt	(((.((.(((((((((((.(((((((.((((((((((((.(......))))))).((((.....)))).....)))))).))))))).))))))))))).)).))).
novel-m0027-5p	novel-m0027	Unigene003987	35	274	+	240	-105.1	36.25	1.21	CAAAAAGAGGATTGTGAAATG	21	5p	tgtttttgggCAAAAAGAGGATTGTGAAATGcatcctttgcagaattaagaaactggtcgattctgctacgtggatgaagacatttttgtccaaacattttaacagacctttgaccgggtaggttagggtttagggtcaaaggttagattatgttttttcgacaaaagtgctctcgtcgcaaaattgaccttaattctgcaaataatgcattttacagtcctatttttgcttaaaaacaa	((((((((((((((((.(((((((((((((((((..(((((((((((((......((((((((.(((......(((((.((((((((((((.((((((..(....(((((((((((..................)))))))))))..)..))))))....)))))))))).)))))))))).)))))))))))))))))))))..))))))))))))))))).)))))))))))))))).
novel-m0028-3p	novel-m0028	Unigene004039	51	211	+	161	-54.5	28.57	1.18	ATTCCCTGTTTGACTAAAAAC	21	3p	gaaaaccaagcttgaaagtttttggccagaacagagaacccaaaatatacatagattaaattgaaaaatcaattaattctttttatttggttttttctttttacttaatgtgtgttttggATTCCCTGTTTGACTAAAAACttcaaccttgttttcagctt	((((((.(((.(((((.((((((((...((((((.(((.(((((((((((((.((.((((..((((((((((.(((......))).)))).))))))..)))).)).))))))))))))).))).))))))..))))))))))))).))))))))).....
novel-m0028-5p	novel-m0028	Unigene004039	51	211	+	161	-54.5	28.57	1.18	TTTGGCCAGAACAGAGAACCCA	22	5p	gaaaaccaagcttgaaagttTTTGGCCAGAACAGAGAACCCAaaatatacatagattaaattgaaaaatcaattaattctttttatttggttttttctttttacttaatgtgtgttttggattccctgtttgactaaaaacttcaaccttgttttcagctt	((((((.(((.(((((.((((((((...((((((.(((.(((((((((((((.((.((((..((((((((((.(((......))).)))).))))))..)))).)).))))))))))))).))).))))))..))))))))))))).))))))))).....
novel-m0029-3p	novel-m0029	Unigene004945	132	229	-	98	-27.6	52.04	0.54	TGAGTCGAGATCCGCTTTCTGA	22	3p	gtcctgtagggcagttagtggttccctcgatttatgccatccactttcgcgtagtaccgtccgcatTGAGTCGAGATCCGCTTTCTGAacggcaaatc	....(((.(..(((..(((((....((((((((((((...(.(((.......)))...)...))).)))))))))..)))))..)))..).)))....
novel-m0030-3p	novel-m0030	Unigene005264	248	349	-	102	-62.9	44.12	1.4	CAGGACTGACCATATAATTTG	21	3p	attgcactgaccaagttatatgacaagtcctgatcaggactgttgcatcaagcagatctaacggtcctggtCAGGACTGACCATATAATTTGgtcagtcact	..((.(((((((((((((((((...((((((((((((((((((((.(((.....))).))))))))))))))))))))...)))))))))))))))))))..
novel-m0031-3p	novel-m0031	Unigene005541	163	290	-	128	-39.1	28.91	1.06	GTAAAATCTGGGTAACTTTAATT	23	3p	ttcggttcaattaaattacttggataagattcgggtaactttaattaacttgtagctcagttaatttacttaactgttggttcagttaagttatttgaGTAAAATCTGGGTAACTTTAATTaaccgtt	..(((((.(((((((((((((((((...((((((((((((.....(((((.(.(((((((((((.....)))))))..))))))))))))))))))))))...)))))))))).))))))))))))..
novel-m0031-5p	novel-m0031	Unigene005541	163	290	-	128	-39.1	28.91	1.06	TTAAATTACTTGGATAAGATTC	22	5p	ttcggttcaaTTAAATTACTTGGATAAGATTCgggtaactttaattaacttgtagctcagttaatttacttaactgttggttcagttaagttatttgagtaaaatctgggtaactttaattaaccgtt	..(((((.(((((((((((((((((...((((((((((((.....(((((.(.(((((((((((.....)))))))..))))))))))))))))))))))...)))))))))).))))))))))))..
novel-m0032-5p	novel-m0032	Unigene005625	1150	1288	+	139	-97.2	41.01	1.71	CTGTCCCGCTCTCATTATTTG	21	5p	atcccttcccCTGTCCCGCTCTCATTATTTGgcacgttttattttttccaactcatatttaacactgttaaccagttaaatatgagttggaaaaaatggccaagtgccaaatgatgagagcgggacaggggaagagata	(((.(((((((((((((((((((((((((((((((...(((((((((((((((((((((((((...........)))))))))))))))))))))))))....))))))))))))))))))))))))))))))).))).
novel-m0033-5p	novel-m0033	Unigene005768	35	104	-	70	-21	57.14	0.52	CTGGACTTAATGGGCTTGCTG	21	5p	gttgggcttgCTGGACTTAATGGGCTTGCTGgatgggcctgctgctattgggttgactgatgggcctgct	...((((((((..((((((((((((..(((.....)))..))..))))))))))....).)))))))...
novel-m0034-5p	novel-m0034	Unigene006078	302	456	-	155	-47.3	30.97	0.99	AATTCTGACGACGTGGATAAG	21	5p	ggaaattgtcAATTCTGACGACGTGGATAAGggtatttttgtacacagaacaattttgaccttttaccataaatcctaatataaccattcaaaagcctgttaaactttttggacaaaaatgatcttatctatattaacagaattgacagtttcct	(((((((((((((((((..((.((((((((((.(((((((((.(.(((((....(((((((((((.........................)))))...))))))..))))))))))))))).)))))))))).))..))))))))))))))))).
novel-m0035-3p	novel-m0035	Unigene006289	1210	1413	+	204	-72.1	53.43	0.66	CCGGTCTTTGGATCTATCCCAT	22	3p	atgctggggatctccttcaccattatacttatctaggggtggatatcggaaacctgggggaagctttgccgagaggatacctgcgcacaatgggctattcttatcctggacaggtccgccgtcacttgcttcccattgtggccctgtgatctctcggcctcgacgctttttcCCGGTCTTTGGATCTATCCCATgttctcgcag	.((((((.((......)).))).............(((((((((.(((((.(((.(((((((((((.(((((((((.(((..((.(((((((((............((((....)))).............)))))))))))...))).)))))))))...)).))))))))).))).))))))))))))))........))).
novel-m0036-3p	novel-m0036	Unigene006339	97	232	+	136	-53.3	54.41	0.72	AGACTGGTTTGATTTGATGCCC	22	3p	acccagctggtggcttcggaagacagcaagttggaagagatgcttgcctaccggacaatgttcctcgagaagctggagagggattgtccgggggttattggtcaAGACTGGTTTGATTTGATGCCCcaggatgggg	.((((.((((.(((.(((((..(.(((.((((......((((...((((.(((((((((.((.(((.((...)).))).)).)))))))))))))))))......)))).))))..))))).)))))))..)))).
novel-m0037-3p	novel-m0037	Unigene006384	300	535	-	236	-68.2	28.39	1.02	CATTAAGGTGTAGGTGAACGT	21	3p	cgctcacctacaccttaatatatttggtcattaagcattaaataaaaatttatattttttattatatcctaatagtctccgtatgaactcatcgtcctttgtatttttaagaagtactataatttgagtgcattctagattttttttcttaattagaaggtttttcgaatgaaatctaatgcttactgaccaaatataatttgttCATTAAGGTGTAGGTGAACGTggctgacaat	((((((((((((((((((((((((((((((.(((((((((((((((((.......))))))))..........(((((....(((.(((((.........(((((((...))))))).......))))).)))...)))))....((((.....))))((((((......))))))))))))))).)))))))))))).........)))))))))))))))..))).........
novel-m0038-5p	novel-m0038	Unigene006567	15	195	-	181	-64.1	35.91	0.99	TAAGGAAATGGTCAATTCTGC	21	5p	tttgcataatTAAGGAAATGGTCAATTCTGCtgacgtagacgaaggtatttttgtccaaaaaaacttcccgactttaaccagttaggcaaaggtttagggttaaatgttagaaaaattgtttggacaaaactggcatcgtccacacaccagcagaactgatcatttccttctaaaaaaaaa	...........(((((((((((((.((((((((..((.(((((.(.((.(((((((((((.....(((..((((((((((..((((((....))))))))))))).))).)))......))))))))))).)).).)))))...))..)))))))).)))))))))))))...........
novel-m0039-3p	novel-m0039	Unigene006633	84	185	+	102	-59.7	35.29	1.66	TTTGGACAAAAATGTTTTCGT	21	3p	tgctaacatggatgaggacatttctgtccaaacaaaatttctgacttttgactcaaaagtcggaaattttgTTTGGACAAAAATGTTTTCGTccatatcagc	.(((...((((((((((((((((.((((((((((((((((((((((((((...)))))))))))))))))))))))))).))))))))))))))))...)))
novel-m0040-3p	novel-m0040	Unigene006913	824	936	-	113	-26.5	40.71	0.58	CAGACTCTGACTCTGAGCTATT	22	3p	aagtatcaaagcaagctgatgagtttcagtagtctgagtcttaagtcagtaccgtgtgcgtattgagtattccgcaaatatCAGACTCTGACTCTGAGCTATTacgaaaagag	.............((((.(.(((..((((.(((((((((....(.((((((((....).))))))).).....)).....))))))))))))))).)))).............
novel-m0041-3p	novel-m0041	Unigene007001	886	978	-	93	-46.3	39.78	1.25	TTTTTGTAGTCGAATTTTCCC	21	3p	agaacgggaatattcgactacaagaactccgtttttttatgagaacgtgttgtcgatgttacggagTTTTTGTAGTCGAATTTTCCCgtcctt	((.(((((((.(((((((((((((((((((((...........(((((.......)))))))))))))))))))))))))).))))))).)).
novel-m0041-5p	novel-m0041	Unigene007001	886	978	-	93	-46.3	39.78	1.25	GAATATTCGACTACAAGAACT	21	5p	agaacggGAATATTCGACTACAAGAACTccgtttttttatgagaacgtgttgtcgatgttacggagtttttgtagtcgaattttcccgtcctt	((.(((((((.(((((((((((((((((((((...........(((((.......)))))))))))))))))))))))))).))))))).)).
novel-m0042-5p	novel-m0042	Unigene007018	204	283	+	80	-32.9	58.75	0.7	CGGTACCGTTGTGCTCTCCGCGT	23	5p	aacatagtggCGGTACCGTTGTGCTCTCCGCGTagtcacgtatctcgcgacagagcggcgatgggacctgccaaaaccca	.......(((((((.((((((((((((.((((.((........))))))..))))).))))))).))).)))).......
novel-m0043-3p	novel-m0043	Unigene007190	570	762	-	193	-31.1	35.75	0.45	TGGGCGATGATGAAGGAGCA	20	3p	cactaagagttgcaccttgcagtcattggtccctaataccacacttgattttaaaacaaaaaggaaagttgctcttatgtatgctaagcttaataaaaggaagaagggttactccccaagaaaaaccggaaagattgcatttttttacactattttgtacaaaTGGGCGATGATGAAGGAGCAacaaaaaaaa	........(((((.((((.((.((((((..(((.........((((..((((......))))...))))(.((.((((....((...))...)))).)).)....(((.....)))(((((.......((((((......))))))......))))).......))))))))))))))).)))))........
novel-m0044-5p	novel-m0044	Unigene007261	4685	4757	+	73	-20.9	42.47	0.67	CGGTATTTATGAAACTTGGTCT	22	5p	gaagaaagccCGGTATTTATGAAACTTGGTCTgagtgcaaggcccaagtggataaatatccaggtaattgtca	((.((..(((.(((((((((...(((((((((.......))).))))))..))))))).)).)))..)).)).
novel-m0045-3p	novel-m0045	Unigene007261	8836	8908	-	73	-18.4	36.99	0.68	CTATGAAACCCTGGAACTAATT	22	3p	gagcgcgatttaaagtttgtagggggtttaaagctttaatgCTATGAAACCCTGGAACTAATTtatcttgttg	.((((.(((....(((((.(((((..((((.(((......))).)))).)))))))))).....))).)))).
novel-m0046-5p	novel-m0046	Unigene007262	1023	1136	-	114	-22.6	33.33	0.59	TTAAGGATGCTGATAAGTTTAC	22	5p	actttcaccaTTAAGGATGCTGATAAGTTTACggggtaacatcgtccttttaccaaagtaaaattccaattaactacctatcaacttataccagtatttcttaaggatctagtt	(((....((.(((((((((((((((((((....(((((.........((((((....))))))...........)))))...)))))))..))))).)))))))))....))).
novel-m0047-3p	novel-m0047	Unigene007262	5748	5859	-	112	-20.6	39.29	0.47	TTAGATCTGCAAATACGATGC	21	3p	ctcttgactgcagctatttcagttctgatagtgctaagatcctgtttaatatctctcataaatctgcacaacaaaaactggTTAGATCTGCAAATACGATGCagctcgcttg	....((((((((.(((((((((.((((((.((((..((((..((............))...))))))))..((.....)))))))).))).))))).).))))).)))....
novel-m0048-5p	novel-m0048	Unigene007262	11390	11503	-	114	-22.6	33.33	0.59	TTAAGGATGCTGATAAGTTTAC	22	5p	actttcaccaTTAAGGATGCTGATAAGTTTACggggtaacatcgtccttttaccaaagtaaaattccaattaactacctatcaacttataccagtatttcttaaggatctagtt	(((....((.(((((((((((((((((((....(((((.........((((((....))))))...........)))))...)))))))..))))).)))))))))....))).
novel-m0049-3p	novel-m0049	Unigene007295	78	282	-	205	-43.5	24.39	0.87	CATTGTAACTAGTATATTGGACT	23	3p	attttaaaaaatttcaatgtacattttatagtgatcaatttctaaccatgtttaatgttcgttggttccatggaccaacttttcggtaccatgaactaactttttatacttattgaaaaacaatgaatttgacaaattcaattaatttgtgaatctaaattcttagaatataCATTGTAACTAGTATATTGGACTtgaaaattta	............((((((((((...((((((((......((((((....(((((..((((((((((((.(((((((........))).)))))))))))).........((((((.....)))))).....(((((((.....))))))))))).)))))..))))))....))))))))...))))))))))............
novel-m0050-3p	novel-m0050	Unigene007324	2979	3075	-	97	-18.6	38.14	0.5	TAGTCGGCTTCTACACTAAGAAAA	24	3p	gaaaaaggaattcttggtggaagtgaagagtataggaagtatccatcataacaacttagtaaggcTAGTCGGCTTCTACACTAAGAAAAtggagaga	..........((((((((((((((((..(((.((..((((.............))))..))..)))..)).)))))..)))))))))..........
novel-m0050-5p	novel-m0050	Unigene007324	2979	3075	-	97	-18.6	38.14	0.5	TTCTTGGTGGAAGTGAAGAGT	21	5p	gaaaaaggaaTTCTTGGTGGAAGTGAAGAGTataggaagtatccatcataacaacttagtaaggctagtcggcttctacactaagaaaatggagaga	..........((((((((((((((((..(((.((..((((.............))))..))..)))..)).)))))..)))))))))..........
novel-m0051-5p	novel-m0051	Unigene007587	12	108	-	97	-37.6	50.52	0.77	TAGGACATCACCCTGGGTCGTG	22	5p	ttttcgcacaTAGGACATCACCCTGGGTCGTGaagatgtccagtcatcagttggagagaatgtttcgaagcaggggtggtgttttgtgatgcgcctg	....((((((((((((((((((((...(((.((...(.(((((.(....)))))).).....)).)))....)))))))))))))))).))))....
novel-m0052-3p	novel-m0052	Unigene007666	223	338	+	116	-20	28.45	0.61	TTAAGTGACTTGTTTTATGCT	21	3p	tagtcttaaaagacaattatatgaaataaattgtcacgattatgcgtgggattaaggggtcttaattgtcttattagttagtgggTTAAGTGACTTGTTTTATGCTtttattaatt	..((((....)))).....((((((((((...(((((....((.((...((((((.(((.(......).))).))))))..)).))...)))))))))))))))............
novel-m0053-5p	novel-m0053	Unigene007749	223	315	+	93	-36.7	59.14	0.67	CTGGAGACTGCTGTTATAAGC	21	5p	ctggactgcgCTGGAGACTGCTGTTATAAGCccatgtgaagtggggagcccgcgttggtggggttacggaggctagcttctccggggtataag	......(((.((((((((((((....(((.(((((.....(((((...)))))....))))).)))....))).))..))))))).)))....
novel-m0054-5p	novel-m0054	Unigene007769	73	203	+	131	-19.44	39.69	0.37	TGATTGGATCATGGGTTGTGG	21	5p	tcctagagctTGATTGGATCATGGGTTGTGGagagtaaataaaggatgagaagagaaaggtagggaaaggaaaagaaggtattattcttacccatagaaaccccgaaatcgatggtacaaaactgatggaa	(((...((.((..(((.(((((.((((.(((.(.((...((..((.((((((................................))))))))..))...)))))).)))).))))).)))))))...))).
novel-m0055-5p	novel-m0055	Unigene008075	32	362	-	331	-76	38.97	0.59	CTGAAATGTGTTGAATATAAGTC	23	5p	caaaattgaaCTGAAATGTGTTGAATATAAGTCggctctcacatgttcttttgttcactcttttctgatttacaagtggcccatatctttactcaaaatacttaacaattgcattcgaaatttcctgtggacgggagatattaatacaaataaattagtctctgtttcttggcactcatgttgtaagccactggagcagggtggtcttggaatcaaagattttcgaattttcaacaggtctcttcttgaaaaaatggcttggagtctaattgtttcagatggttgggtcatgcgcttacccaaagcgcgttttatctcggcttcaggcctc	......(((((.((((.(.((.(((((.(((..(((........)))))).))))))).).)))).).))))...(((((((((((((...............((((((((.((((...((((((((....))))))))((((((........))))))(((((((((.((((((.......))..))))..))))))))).((((((.......)))))).............((((((...............)))))))))).))))))))..)))))..))))))))((((((.....))))))..........((((...))))..
novel-m0056-5p	novel-m0056	Unigene008409	198	537	-	340	-87.3	40.29	0.64	CATTAAGGTGTAGGTGAACGT	21	5p	ataatttgatCATTAAGGTGTAGGTGAACGTgactgaccacctttaatacctttcttctttgttgaaacacctgcaaacaaaacataaacaagaggcggcggcaaaaaattcaggggggctattcgggcatctcaaggtatccctccaagggatttcgacggagccggtggggcttcagccccccaagcttcgggttgtgtccgcccctgattacgattctccaagctatgagacgataaataaataatgaacacctttttttttaatttatcaaaattggctaaagttaataacttaatacaccatgttatatttacatgttggtttcattaacttatg	((((.(((((.(((((.(((((((((((((((.(((.((.(((((.............(((((.(......).))))).............))))).)))))........(((((((.......(((((((..(..((.((((((...)))))).))..((((((.((.(((((....)))))))..)))))).)..)))))))))))))).......((((........)))).(((((((.((.((.(((....))).)).)).)))))))...((((((....))))))............)))))).))))))))).)))))...))))).)))).
novel-m0057-3p	novel-m0057	Unigene008669	282	388	-	107	-48.5	43.93	1.03	TGGGATACTGGACCAGTCTGC	21	3p	taaaagaataaaagactggtctagtatcccaccgcagggaccaaaagtttaatttctccgaaaaaagctcctacggTGGGATACTGGACCAGTCTGCggtgaaatac	............((((((((((((((((((((((.(((.......(((((..((((...)))).)))))))).))))))))))))))))))))))............
novel-m0058-3p	novel-m0058	Unigene008905	2491	2757	-	267	-80.1	25.84	1.16	TATAGGGATCTTGTAGTGAGC	21	3p	tattttgaaaaactcactacaatgtctccatattttgctataattaattttttagtcatttttatctattttttagatttcaaacgtagcatattttcactttcaagacatttatattgtcatacaaaatgatcatgtgattctgttatatcttgtctgtctgtttataccaaaatataaaagttacagatttaaaaaggatagtcagaaggaccaaaaagttaattatggcaacaTATAGGGATCTTGTAGTGAGCttttcaaaat	.((((((((((.((((((((((.(((((.((((.(((((((((((((((((((.(((......(((((.....)))))...........(((((..(((.(((...((((.......))))....))).)))..))))).(((((...((((((((((((...((((((......))))))....))))))......))))))..))))).))).))))))))))))))))))).)))).))))).)))))))))).))))))))))
novel-m0059-3p	novel-m0059	Unigene008909	386	739	+	354	-91.8	25.71	1.01	CTTCACGGTGTAGAGTTTTTTT	22	3p	ctagagttgaagaaaaacttcacatcatggagttcatcaaaatgattgttaaatttataaaaaattaaaagattttaagagttgaggatagtttaagcatttgatttttcaactttttcattttggggtcatttaattgttgtttggtgatgagagataaagttaatgtttaaagacaaagttaatgtttagagagagaaagtttcaaaaatgccaattttgaaaacttgaaaaacatgacttcatagtaattgtgataataaacaattttaaatcataaaaattttcattttgatgtcattaacggactcattttgatgaaCTTCACGGTGTAGAGTTTTTTTttcaactcta	.(((((((((((((((((((.(((((.((((((((((((((((((.................(((((((.((((((((((((((((((.................)))))))))).......)))))))).)))))))(((..(((((((((.(((((((((((.(((((((((....((((((.(((((.........((((((..(((((....)))))..))))))...))))))))))).......(((((........))))))))))).)))...)))))).)))))..)))))))))..))))))))))))))))))))).))))).))).))))))))))))))))
novel-m0060-3p	novel-m0060	Unigene008911	479	820	+	342	-71.8	21.93	0.96	CTTCACGGTGTAGAGTTTTTTT	22	3p	ctagagttgaagaaaaacttcacaccgtggagttcatcaaaatgattgttaaagttataaaacttaaaaaattttaggagttaatgacattttaagtaactttaattctttaatttttttattttgagatcatttaattgttgtttggtgatgaatgtttaaagacaaacttaatgtttagagagaaaaagtttaaaaaatgacgattttgaaaaattgaaaaatatgacttcataataactgtgataataaacaaatttaaatcatgcaattttttattttaatatcattaacagactattttaataaaCTTCACGGTGTAGAGTTTTTTTttcaacttta	.(((((((((((((((((((.(((((((((((((((((((((((((.((((((.......((..(((((((.((.(((((((((..((.......))....))))))))).)).)))))))..)).......)))))).)))))))..))))))..(((....)))((((.....)))).....((((.(((((....(((((......((((((((((.....(((((..(((((.....))))).................)))))))))))))))........)))))...))))).)))).....)))))))))))).))).))))))))))))))))
novel-m0061-3p	novel-m0061	Unigene009011	299	425	-	127	-32.4	37.01	0.69	CTCCGTCTGATTTTGTGAATC	21	3p	ttgagagtggattgggagatcagtacgggaatggaggagatagaaaactcctaaatctgtttgtttagaaggaataattattatctactaaagtttCTCCGTCTGATTTTGTGAATCtgaccttcac	.((((.((((((((.((((((((.(((((((...((.((((((.....((((...((((......)))))))).......)))))).)).....))).)))))))))))).).))))).)).)))).
novel-m0062-5p	novel-m0062	Unigene009087	13	109	-	97	-22.6	44.33	0.53	TTTTTCTTCGCAGTTTATCGTG	22	5p	ggggtgctcaTTTTTCTTCGCAGTTTATCGTGaggatataggttattcgatatgtcgtgtcaaccgatttagtgtggtacgaggatgctgtgcaact	(..((((.(((((((..(((((.(..((((.(..((((((.((........)).).)))))..)))))..).)))))...)))))))..))))..).
novel-m0063-3p	novel-m0063	Unigene009182	1134	1281	+	148	-30.6	37.84	0.55	TTGTACAAGTTGAAGGCTGATT	22	3p	catatgtttatgttcgccctggagttgtacatttgttaagggaattcacgggacgaaaagaacttgtacggactggtgtcacaagatttgcaacatcttatctcactcttgtaagaTTGTACAAGTTGAAGGCTGATTtgaaaaaaat	......((((.(((.(((.(.((.(((((((.((..((((((.......((((......((((((((...(((....)))))))).)))......))))......))))))...)).))))))).)).).))).))).))))......
novel-m0064-5p	novel-m0064	Unigene009439	134	199	+	66	-37.5	28.79	1.97	TTATTTGATGACATGACACTG	21	5p	tattgagtctTTATTTGATGACATGACACTGactcaatgtcatgtcatcaaataaagatttaatag	((((((((((((((((((((((((((((.((...)).)))))))))))))))))))))))))))).
novel-m0065-5p	novel-m0065	Unigene009534	1	105	+	105	-35.8	52.38	0.65	TGAACTTCTCCGGGGATTGTG	21	5p	gaataTGAACTTCTCCGGGGATTGTGtgcagaagccgcaggcggtgtggccattcagatgctctagtggcaaatttcgagaataattcctgggaagggcaggcag	.....((..((((.(((((((((((.....(((((((((((((.(.((......)).)))).)).)))))....)))....)))))))))))))))..)).....
novel-m0066-5p	novel-m0066	Unigene009534	111	258	+	148	-42.5	49.32	0.58	TACGTGCGACGTCGAGGTTGTC	22	5p	gagccaagccTACGTGCGACGTCGAGGTTGTCgagaaataaccaaatgttattcgcgaagcgagcagaaggtagaagaagcgctgtctcaatcgcctttagggctgagaggtatacaactctcagaaataactcggccagcttggtat	..(((((((((.((((.(((((...((((((......))))))..)))))...)))).)).((((((..(.(......).).))).)))....(((.(((...(((((((........)))))))...)))...)))..)))))))..
novel-m0067-5p	novel-m0067	Unigene009535	1	105	+	105	-35.8	52.38	0.65	TGAACTTCTCCGGGGATTGTG	21	5p	gaataTGAACTTCTCCGGGGATTGTGtgcagaagccgcaggcggtgtggccattcagatgctctagtggcaaatttcgagaataattcctgggaagggcaggcag	.....((..((((.(((((((((((.....(((((((((((((.(.((......)).)))).)).)))))....)))....)))))))))))))))..)).....
novel-m0068-5p	novel-m0068	Unigene009745	40	112	-	73	-23.9	64.38	0.51	TGTGTCGCCTCTGACGAGTTCG	22	5p	ggctcgagctTGTGTCGCCTCTGACGAGTTCGgaggacccagtcgccgggagcgtaagtgcgcatgagggctt	((((....((((((.(((..((.(((..(((((..(((...))).)))))..))).)).))))))))))))).
novel-m0069-5p	novel-m0069	Unigene009769	570	745	+	176	-33.6	33.52	0.57	TGGAACTGATGAGCTTTGTACAG	23	5p	caattgcattTGGAACTGATGAGCTTTGTACAGgataaaggaaagatatatacaagtttgctttcaattgaggaaagtaatatactttctctctttacgaaacaaataaaaaaaatacgaatgaatgggtcagattgcaaagcaagtgcagaagccaattggagctaatgtgatgt	..((((((((.((..(((((..(((((((((........................(((((.((((....((((((((((...))))))).))).....)))))))))..............(((.....)))..((((...)))))))))).)))..)))))..))))))))))..
novel-m0070-5p	novel-m0070	Unigene010181	528	661	-	134	-52.9	39.55	1	TTGCTGACGTGGACGAGAACA	21	5p	attgtcaattTTGCTGACGTGGACGAGAACAtttttgtccagatttttttccagacctttagggtttaggattgaaagtcagaaattatgtttggtcaaaaacgccctcgtccaacaccagcagaattgaccat	...(((((((((((((..(((((((((..(.((((((.((((((((((.(((((((((...)))))).)))..)))))))............))).)))))).)..))))))).))..)))))))))))))...
novel-m0071-5p	novel-m0071	Unigene010236	19	169	+	151	-30.8	25.83	0.79	TCTTTGCTTTTGTCTCTGTT	20	5p	ttcattttttTCTTTGCTTTTGTCTCTGTTatatacggatccagaattccaaagaaaagacaatttgatttcaaattacaaatctaagaaagaaaaatgaagagaagatgaatatggagaaaacagagacaaaagcaaataaattttttta	............((((((((((((((((((.........((((..((((...........((.(((..((((...............))))..))).))..........)))).))))...))))))))))))))))))............
novel-m0072-5p	novel-m0072	Unigene010237	19	173	+	155	-42.5	27.1	1.01	TCTTTGCTTTTGTCTCTGTT	20	5p	ttcattttttTCTTTGCTTTTGTCTCTGTTatatacggatccagaattccaaagaaaagacaatttgatttcaaattacaaatctaagaaagaaaaatgaagagaagatgaatatggagaaaacagagacaaaagcaaagaaaaaatgaatgaaa	((((((((((((((((((((((((((((((.........((((..((((...........((.(((..((((...............))))..))).))..........)))).))))...)))))))))))))))))))))))...))))))).
novel-m0073-5p	novel-m0073	Unigene010237	18	169	-	152	-44.8	27.63	1.07	TCTTTGCTTTTGTCTCTGTT	20	5p	attcatttttTCTTTGCTTTTGTCTCTGTTttctccatattcatcttctcttcatttttctttcttagatttgtaatttgaaatcaaattgtcttttctttggaattctggatccgtatataacagagacaaaagcaaagaaaaaaatgaac	.(((((((((((((((((((((((((((((........(((((.................((((..(((...((((((((....))))))).)...)))..))))...)))))........))))))))))))))))))).)))))))))).
novel-m0074-5p	novel-m0074	Unigene010288	220	322	-	103	-23.8	41.75	0.55	TGTTTAAACTGAGACCATGGTG	22	5p	acaagcagccTGTTTAAACTGAGACCATGGTGcaacatccaaaccaaatgtgtaacccatatgctaaagtaagcgcctggttgtttttagagaggtcttagaa	.......((((.((((((....(((((.(((((..............(((((.....)))))..........))))))))))...)))))).)))).......
novel-m0075-3p	novel-m0075	Unigene010496	136	382	-	247	-60.8	43.72	0.56	TAAGATGTATGGCTTATTTGATA	23	3p	aataatctcagcaatataagatcattacattgggcctcgttaactcccgcaacagcgcccccagggcctgtagcagcctacatctccctgtggaagttcagctctccaacagcgttaaagctgtgttgcagtacaagagtacccagtaaccttttctttgttttcccatgttccccatcgtgttgttaagtttgatttatacggcgcttgcaatTAAGATGTATGGCTTATTTGATAagagatagta	....(((((..(((.(((((.((((.((((((((...........)))(((..((((((..(((((..(((((....)))))...)))))(((((((...))).))))(((((......)))))(((((.((((....))))...)))))................((((........))))....................)))))))))......)))))))))))))))))....)))))....
novel-m0076-3p	novel-m0076	Unigene010736	188	360	-	173	-104.3	36.42	1.66	TTATTAAAGGATCCGGAACCC	21	3p	attttattaggggatccgggtcatttaataaagttaaagaacccccattgtatcttttacaagtgtgtaacggacccataattcatagtaaaatgtgggtccgttatacacttgtcaaagatccaaggggggtcttttaactTTATTAAAGGATCCGGAACCCctaataattt	...((((((((((.((((((((.((((((((((((((((.((((((.(((.((((((.((((((((((((((((((((((.............)))))))))))))))))))))).)))))).))).)))))).)))))))))))))))).)))))))).))))))))))...
novel-m0077-5p	novel-m0077	Unigene010931	1	78	-	78	-25.9	41.03	0.81	CAGAGGCTCTGATACCATGTC	21	5p	ctttcgatcgCAGAGGCTCTGATACCATGTCttcattcggttaattcaatcggttaaccaacatagtatcagagcttt	............(((((((((((((.((((........((((((((.....)))))))).)))).)))))))))))))
novel-m0078-5p	novel-m0078	Unigene010934	330	406	-	77	-32.1	41.56	1	CAGAGGCTCTGATACCATGTC	21	5p	ctttcgatcgCAGAGGCTCTGATACCATGTCttcattcggttaaccaacatagtatcagagcttttgtgattaagtg	.....((((((((((((((((((((.((((.................)))).)))))))))))))))))))).....
novel-m0079-3p	novel-m0079	Unigene011648	242	326	-	85	-20.5	51.76	0.47	TTTCGAGACTGGTCCCGGGCC	21	3p	aattttttttggttccccaccggtatccgaaccccactgagccaactaatccggTTTCGAGACTGGTCCCGGGCCaacggttttt	........(((((((...((((((.((.(((((......((....)).....))))).)).))))))...)))))))........
novel-m0080-3p	novel-m0080	Unigene011799	874	978	+	105	-44	37.14	1.13	TTTTGTTCCTTTCACTCCATG	21	3p	tttcaggtaagtgtggagggaaaggaacgacatatggatgtatctagatatagatgtttctcgatatatccacaTTTTGTTCCTTTCACTCCATGtttccttcaa	....(((.((((((((((.(((((((((((.((.((((((((((.(((..........))).)))))))))).)).))))))))))).)))))))))))))....
novel-m0081-3p	novel-m0081	Unigene011930	277	361	-	85	-28.2	56.47	0.59	TACACAGCGACCGAGAGCTCG	21	3p	tgtccgatactgaggggcgcagttttccgtcgtatgtcctgtcttattacagcgTACACAGCGACCGAGAGCTCGtcgggcatcc	((((((..........(((.(((((((.(((((.((((((((......)))).).)))..))))).))))))))))))))))...
novel-m0082-3p	novel-m0082	Unigene011999	39	137	+	99	-42.1	47.47	0.9	TTGTGAATGGTTTATAAGGTG	21	3p	gtggtgtcaagcccattatggatccattcacaatgctcattgtatctccccaatggctgctgtgagagTTGTGAATGGTTTATAAGGTGgcgagaccca	.(((.(((..((((.(((((((.(((((((((((.(((((.(((((........)).))).))))).)))))))))))))))))).).)))..))))))
novel-m0083-3p	novel-m0083	Unigene012074	309	442	+	134	-43	42.54	0.75	TGTTGATCTTCGAGAGCTCGG	21	3p	attggcatgacgaatcgagaagtgatcaacatgttcagctcatatgatgcaattgtcagggctcgacaatttcacaatttggaaacacattgtggaatgagcaTGTTGATCTTCGAGAGCTCGGtgatgggtta	.....(((.((((.((..(((..((((((((((((((((((...((((......))))))))).....((((((((((.((....)).))))))))))))))))))))))))))..))..)).)).))).....
novel-m0084-5p	novel-m0084	Unigene012142	285	408	-	124	-42.1	36.29	0.94	TCGTGCTATAAGACCTGAAAT	21	5p	gcgggatTCGTGCTATAAGACCTGAAATtgactttaattactatagcaaactagttccttgtgaactctaggaggtaattgtgattaaagtttattttgggtcctattgaacgtagatctcgtt	(((((((((((...(((.((((((((((.((((((((((((.((.((...(((((((.....)))))..))...)).)).)))))))))))).)))))))))).)))...)))..)))))))).
novel-m0085-5p	novel-m0085	Unigene012249	195	292	+	98	-27.4	43.88	0.64	AATGTTAATTCTGACCCTGAT	21	5p	catgtacgagAATGTTAATTCTGACCCTGATgggtggtacactgtgaagcggaagacaaagtatactcctgtcagtcagattgagattcctgtctcta	.....(((.((((.(((((.(((((..(((((((.((((.(((.((..........)).))).))))))))))))))))))))).)))).))).....
novel-m0086-5p	novel-m0086	Unigene012482	1802	1884	+	83	-25.1	45.78	0.66	TCTGTGGAATGGAGACTCTTT	21	5p	tcgatgagatTCTGTGGAATGGAGACTCTTTgcattttgaggatttccagaaccacagcttcgccatgttgggattggtcgaa	(((((.(((..((((((..((((((.((((........)))).))))))...))))))..)).(((...)))...).))))).
novel-m0087-3p	novel-m0087	Unigene012638	45	282	-	238	-65.2	27.31	1	TTAATTATGGCAAAAGATGGG	21	3p	attataaggtctctatctttcgttatataagtaaccctttggtctttgtgtctatttctttatatctgtaatttttatatttcggcataaacaaacagacaggacattaccgaatcacaaagtcattttgtatggtagtatagatgtcttgagagttaaaatatgtgacatttaaaatataaaaaatagacaaaaaagactaaaaagTTAATTATGGCAAAAGATGGGaccttaaaat	....(((((((.((((((((.((((((....((((..((((((((((.(((((((((.(((((((........((((.((.(((.((((....(((...(((((((((((((....(((((.....))))).))))......)))))))))...)))....))))))).)).))))))))))))))))))))..))))))))))..))))..)))))).)))))))))))))))....
novel-m0088-5p	novel-m0088	Unigene012664	56	388	+	333	-131	38.14	1.03	CAAAAAAGTTGATTGGCTCCC	21	5p	tcaacttagcCAAAAAAGTTGATTGGCTCCCtgaactttgcatatgttccacgcgctccctgaacttacttaaagtgttctatttgctacttaaacttgttttaagtgatctattcagcacccaaacttgttttaagtgatctattcaacacccaaacttgtttaaaaaactatattcgctccttgaacttacaaaatgtaaatttctcaacatccactcttattttgacacgtggaccttgagagctcacggaacactttaagcaagttcacggagctaacggaacactcgcaaagttcagggtgccaatcaacttttttaggcaagttgaa	(((((((.(((((((((((((((((((.(((((((((((((...((((((....(((((.(((((((.(((((((((((((....((((((((((.....)))))))((((..((.((((........))))..))..))))..................((((((.................))))))(((((...)))))....(((((..(((((((.......))...)))))..))))))))....))))))))))))).))))))).)))))....))))))...))))))))))))).)))))))))))))))).)))))))))).
novel-m0089-3p	novel-m0089	Unigene012759	530	604	-	75	-30.6	42.67	0.96	CAGCAATTCTAGAATTCCAGA	21	3p	acacatgctgttctggaattccagaattgcaggttccagaacagCAGCAATTCTAGAATTCCAGAaatgctgcaa	...((.((..(((((((((((.((((((((..(((.......))).)))))))).)))))))))))..))))...
novel-m0090-5p	novel-m0090	Unigene012951	217	368	+	152	-57.1	46.71	0.8	TAGGCTGGTATGAAAGACTGGA	22	5p	cgggacgaagTAGGCTGGTATGAAAGACTGGAtgaacagattttaggtcctcgggtagttttagccggtaagcgtggctgctgacaatttctgtgattaggaaggggcctaaaattttccaatcaagctttttgcttggctgcttggtcctt	.(((((.((((((.(.((((.(((((.((.(((....(((((((((((((((((.((....)).)))((.(((......))).))..((((((....))))))))))))))))))))....))).))))))))))).).)))))).))))).
novel-m0091-3p	novel-m0091	Unigene012979	300	448	+	149	-32.1	36.24	0.59	AAGTGAGGAAATGAGATTCAG	21	3p	atcttgaagtcagacatctctttcctcaccaatacaggaaaaaaaacatttagatacgaatatggtcaaagaacagcaacaaagttccactgatcaaaagatgtgaattccaacatgaAAGTGAGGAAATGAGATTCAGgcacagtttc	........(((.((.((((((((((((((.......((((.....((((((...........((((((..((((.........))))...))))))..))))))...)))).........))))))))).))))))).)))........
novel-m0092-5p	novel-m0092	Unigene013195	229	319	+	91	-40.9	34.07	1.32	TTTGTTGATGGCAAAAAGGAG	21	5p	aatagctactTTTGTTGATGGCAAAAAGGAGaaggaatcagagactggatctagtttgtttctcctttttccatcaataaaagatgctata	.(((((..(((((((((((((.((((((((((((.((.((((.......))).).)).)))))))))))))))))))))))))..))))).
novel-m0093-3p	novel-m0093	Unigene013195	228	320	-	93	-31.8	34.41	0.99	CCTTTTTGCCATCAACAAAA	20	3p	ttatagcatcttttattgatggaaaaaggagaaacaaactagatccagtctctgattccttctCCTTTTTGCCATCAACAAAAgtagctattc	..(((((..(((((.((((((((((((((((((......((((.......)))).....))))))))))).))))))).)))))..)))))..
novel-m0094-3p	novel-m0094	Unigene013373	153	258	+	106	-62.5	39.62	1.49	TGGAATTCTAGAATTACTGCT	21	3p	tggaattccagaacagtagtaattctggaatttcagaattgatgatgttctggcattccagaattgcagctgttcTGGAATTCTAGAATTACTGCTgttctggtcc	.(((...((((((((((((((((((((((((((((((((...((..(((((((....)))))))..))...)))))))))))))))))))))))))))))))))))
novel-m0095-3p	novel-m0095	Unigene013433	609	817	+	209	-56.9	43.54	0.63	CTGATGCTTTAGGCTTGAAAT	21	3p	gatgctctcaaagatccaaatctgaaaactatcggagtctatggcatgggaggggttggtaaaaccacacttgcaaaggaggtccttcgccaagctgtagatgtaaagttgtttgaaactgtagtccttgttgctgtttctcagacgcctgagctgagaagaattcaaggagaaattgCTGATGCTTTAGGCTTGAAATttgatgctga	...((..(((((....(((.((((((...((((((.(((((((((.((((((((..((((...)))).((((.(...).))))))))).))).)))))))))....((((......))))....((((((......((((((((.(......)))))))))....)))))).......)))))).)))))).)))...))))).))...
novel-m0096-3p	novel-m0096	Unigene013433	1164	1342	+	179	-45.3	40.22	0.63	TCTTGCTTTGTGCTCTGTTTG	21	3p	acagatctccgaaataaagacgtatatgcatggaaagatatgctaacccagctttcaatttcagaaaattcagagatatacgagaaagtacacagagttatcgagtcaagctacgagaagctgatagatgaggaagccaagtcactttTCTTGCTTTGTGCTCTGTTTGggaggtcgaa	...(((((((.((((..(((.(((((.(((.((((((....(((......((((((.(((((.((....)).))))).(((......))).......(((((..((((.(((......))))))).)))))))))))..)))..)))))).)))..)))))))))))).)))))))...
novel-m0097-5p	novel-m0097	Unigene013447	16	302	+	287	-68.3	34.15	0.7	TTTTAGCCATTTGCATCAAGC	21	5p	gtagaagataTTTTAGCCATTTGCATCAAGCtcaaacttccttcttgcattcgtgctccagagtgtttctaattgttgtgtgtgctgagttttttttatcattaagactttagttggcatatgtatgttagtgctaaacgttgagatgcatttgaatcggtttattaatggttatttgggcatatgtatgttagtgctaaatggtgagatacatttgaaatgacatattaatggattgtctgggcacatgtatgttagtggtaaatggtgagatacatttcttcatt	...((((((((((((.((((((((..(.(((..............(((((..((((.(((((((((.(((...((((..(((((((((.(...(((((....)))))....).)))))))))((((....))))..))))...))).))))......((((((((((((((((((((.((...((((((.(((.(.......).))).)))))))).))))))).))))))))))))))))))))))))))).))).)..)))))))))))))))....)))))...
novel-m0098-5p	novel-m0098	Unigene013458	150	239	-	90	-22.3	37.78	0.66	TTGGCATTTGTTTCTGAGATT	21	5p	ggatggaatcTTGGCATTTGTTTCTGAGATTgcaaatgagatgagaattccagttattcattttcggaccacaagtgcttgttctttttg	(((.(((((...(((((((((.(((((((.((..(((((...((....))...))))))).)))))))..))))))))).))))).))).
novel-m0099-5p	novel-m0099	Unigene013553	146	282	-	137	-74.9	38.69	1.41	TCTGCTGATGTGGACGAGAGC	21	5p	aatggtcattTCTGCTGATGTGGACGAGAGCatttttgtccaaacagattttccgatctttgatcgtaaccgatcaaaggtctgaaaaggaaatttgggcaaaaatgcctcgtccacatcaactaaattgatcattt	((((((((.((..(.(((((((((((((.(((((((((((((((....(((((.((((((((((((....)))))))))))).))))).....)))))))))))))))))))))))))))).)..)).)))))))).
novel-m0100-3p	novel-m0100	Unigene013912	154	297	+	144	-44.6	55.56	0.56	TGGAGAGGTTGTAATGGCTTTG	22	3p	ccctcgtcgaccggactatcacgaccttctaccttgcttcggcgggccttcagctacagttccacgatgatacgaatacccgacggaggaagaaagtcggagggcacaaagtTGGAGAGGTTGTAATGGCTTTGgaaggccagg	.(((.(((..(((((((((.(((((((.((.((..((((..(..(.(((((.(((....((((.((.((...........)).))..))))...))).))))).).).)))).))))))))))).)))).)))))..))).)))
novel-m0101-5p	novel-m0101	Unigene014012	4	157	+	154	-59.5	38.96	0.99	TCTGCTGACGTGGACGAATGC	21	5p	aatgatcaatTCTGCTGACGTGGACGAATGCagttttgtccaaaaaaataataattctagacctttgaccctaaaccctcccctaatcggtcaaagtctggaaaaaaatttggagaaaaaatgccctcgtcctcatcagtaggattgaccattt	((((.(((((((((((((.(.((((((..(((.((((.((((((..........((((((((.(((((((..................))))))))))))))).....)))))).))))..)))..)))))).).))))))))))))).)))).
novel-m0102-3p	novel-m0102	Unigene014314	52	273	-	222	-45	38.29	0.53	CGGGCAATGATGAAGAGTAAC	21	3p	cctttttttaattgagggaacgagggttgctcatttttggcagggactgtttttgggtattatggaggcgagattaaagggttatttgtaaacttacgggtccatatgcatgctaaactaaactaagggttgctcctcaaactttaactttaaagggactacattttgacactaattttgcaaattaagaaCGGGCAATGATGAAGAGTAACccgaaagaga	(((((........))))).....(((((((((.(((....((..(.((((((((((...........(((((((((....((((..(((.........(((((....(((.(((.............))))))........(((((....)))))))))))))...))))..)))))))))...)))))))))).)..))..))))))))))))........
novel-m0103-3p	novel-m0103	Unigene014558	96	176	-	81	-20.7	40.74	0.63	TCGTGCTTTATTCTTCTCCAAT	22	3p	accaagtcgatgcgaggacgattaaagcgatgcaaataaTCGTGCTTTATTCTTCTCCAATgcgactctattatcatggtt	(((((((((.((.(((((.((.(((((((((.......)))..)))))).)))))))))...))))).........)))).
novel-m0103-5p	novel-m0103	Unigene014558	96	176	-	81	-20.7	40.74	0.63	TGCGAGGACGATTAAAGCGATG	22	5p	accaagtcgaTGCGAGGACGATTAAAGCGATGcaaataatcgtgctttattcttctccaatgcgactctattatcatggtt	(((((((((.((.(((((.((.(((((((((.......)))..)))))).)))))))))...))))).........)))).
novel-m0104-3p	novel-m0104	Unigene015361	862	1069	-	208	-33.6	31.73	0.51	TGTTGTCAAATTGATGTTGTAG	22	3p	tccaggtaatctacatactatcctttgctgcatttgtgtttgttttatatccaaattttgatggattcaatagatatagtctatggatgaaacactgtttattctgggttgcaatcattctccattctactgtttaaattcatgacttctcattgtttaagatggtttaagtttagTGTTGTCAAATTGATGTTGTAGgtcaaaagtc	........(((((((.((.(((.(((((.(((((((((((((((....(((((........)))))..))))))))))(((.((((((.(((((..((......((((............))))....)))))))..)))))))))...(((((......))))).........))))).).))))..))))))))))))........
novel-m0105-3p	novel-m0105	Unigene015710	57	172	+	116	-20.4	28.45	0.62	TATGAAGAGAAAAGAGTTTGAG	22	3p	agaattcttgtttagttttctcagaattcttattttttagtttctatttccgaatcactattcatgacggagttactgtttatgTATGAAGAGAAAAGAGTTTGAGaaatgaattc	.(((((((.(...........))))))))(((((((((((.((((.((((....(((.(((....(((((.....)))))...))))))...)))))))).)))))))))))....
novel-m0106-3p	novel-m0106	Unigene015842	191	298	+	108	-31	50	0.57	TAGGGAGTTATAGGGAATGTCT	22	3p	tggtattcagagcggttcgatagcattctacggcgttcgatggcgttcggtacgaaggtggccaagttagcggcgcTAGGGAGTTATAGGGAATGTCTttgtgtataa	..((((.(((((..((((.(((((.(((((((.((((...((((..((........))..))))....)))).)).))))).)))))...))))..))))).))))..
novel-m0107-5p	novel-m0107	Unigene016165	865	931	+	67	-19.3	38.81	0.74	TGCAAACTCTAGGATAACTGG	21	5p	ggattcccttTGCAAACTCTAGGATAACTGGtttcttagtgtattttaaaggctgaaaagggaactg	((.((((((((.((..((.((((((((((((....))))).))))))).))..)).)))))))))).
novel-m0108-3p	novel-m0108	Unigene016165	1165	1416	+	252	-78.9	49.21	0.64	CTAGTCTCTTGATTAATCTTG	21	3p	gtagcatgccggattgagcgagagaagcgggctggtcaaaataattgaacttgaagagggcggccccactatcacaagaccccgagagcagtttgggggtgtgaatcaaacggaatccttgtgatcgcaagaaggtgcgggatatatccaccactgcactctgcaggtcaaatattgcaagattagcaggtgtccttagatccaagaccctgtagtcaagcCTAGTCTCTTGATTAATCTTGggccttttag	.......((((((((((.(((((((...(((((......((((.((((.((((.((((.((((((((((((((((((((((((.(((....))).)))))..((.((.....)).))))))))))........)))).)))............)))).)))).)))))))).))))....(((((.((((.(((...........)))))))))))).)))))..))))))).)))))))..))).......
novel-m0109-5p	novel-m0109	Unigene016432	778	963	+	186	-49.8	43.01	0.62	CGGGCTCGCTATGCTTTGTTGT	22	5p	agcaagtataCGGGCTCGCTATGCTTTGTTGTgggaacaacaaatggaaaggaggagacagttggcacaacttggttctgctacgggggtatataaaactcttgtgaagtacttagttggtgttccacaggttttacttgattttgttcgtacaataaacgatgatgatgggcctatggaagagca	.((.....((.(((((((((((..(((((((((.(((((.......(((..((((((((...((((((((((.(((.((..(((((((((.......))))))))).)).))).)))).)))..)))...))))).)))..)))))))).)))))))))..)))..).))))))).)).....)).
novel-m0110-5p	novel-m0110	Unigene016620	20	112	+	93	-49	52.69	1	TGTCGCAAGAGAGATGGTGCTG	22	5p	tggagtccccTGTCGCAAGAGAGATGGTGCTGcctctgcctttccatatatattggtgaaggcacagccatctctctgcgacatggaactgct	.(.(((.((.(((((((.((((((((((..(((((.((((..............)))).)))))..))))))))))))))))).)).))).).
novel-m0111-5p	novel-m0111	Unigene016652	299	371	-	73	-22.2	57.53	0.53	CGATTTCCTCGGGCTTCTTGG	21	5p	tcacctgcccCGATTTCCTCGGGCTTCTTGGagagatgaccatggactccttgggcgatatccgggctttgct	......((((.(((.((((((((.(((.(((........))).)))...)))))).)).))).))))......
novel-m0112-3p	novel-m0112	Unigene016709	429	550	-	122	-61.9	33.61	1.51	TCTCATCTGTAGGCTTTCTTC	21	3p	ttgatggaaacttgagtggaagaaagcctaaagacgagatgtttcattaagaaaatgaagaaccattttctttattaaacaTCTCATCTGTAGGCTTTCTTCtggtcaaagtttccatagaa	...((((((((((((.((((((((((((((.(((.(((((((((.((.(((((((((......))))))))).)).))))))))).))).)))))))))))))).)).))))))))))....
novel-m0112-5p	novel-m0112	Unigene016709	429	550	-	122	-61.9	33.61	1.51	AGAAAGCCTAAAGACGAGATG	21	5p	ttgatggaaacttgagtggaAGAAAGCCTAAAGACGAGATGtttcattaagaaaatgaagaaccattttctttattaaacatctcatctgtaggctttcttctggtcaaagtttccatagaa	...((((((((((((.((((((((((((((.(((.(((((((((.((.(((((((((......))))))))).)).))))))))).))).)))))))))))))).)).))))))))))....
novel-m0113-3p	novel-m0113	Unigene016782	167	251	+	85	-41.8	34.12	1.44	TCATCAAATAAGGACTCAATA	21	3p	aaatgtgcatctattgaatctttatttgatgacgtgtgccaacttagtgtcatgTCATCAAATAAGGACTCAATAgatccacatt	.((((((.(((((((((.(((((((((((((((((((((.......))).)))))))))))))))))).))))))))).))))))
novel-m0114-5p	novel-m0114	Unigene016782	154	264	-	111	-58.4	35.14	1.5	CAAAATGTGGATCTATTGAGT	21	5p	tctcaactatCAAAATGTGGATCTATTGAGTccttatttgatgacatgacactaagttggcacacgtcatcaaataaagattcaatagatgcacattttgatagatgaggg	(((((.(((((((((((((.((((((((((((.((((((((((((.((...(......)...)).)))))))))))).)))))))))))).))))))))))))).))))).
novel-m0115-5p	novel-m0115	Unigene016841	6	167	+	162	-46	38.89	0.73	CTAGGACGTACTGTTAATGAC	21	5p	attgatcttcCTAGGACGTACTGTTAATGACggtagtattgactgtgctttgggttttagtcctaagactaaccaatataaagtgataagaatatttgcacgttggagcggaggcaatattgttatggtggttgaagtgcatgttctaggtactgaatcatg	..(((((..(((((((((((((.(((((.((.(((((((((.((.((((((.(((..(((((....))))))))........(((..((.....))..)))...)))))).)).))))))...))).)).))))))))))..))))))))....).))))..
novel-m0116-5p	novel-m0116	Unigene017280	51	297	-	247	-93.9	58.3	0.65	TAGATGACTGCAGCTGCTCGTC	22	5p	tggcttatctTAGATGACTGCAGCTGCTCGTCgaaaatgagcacgggaggaagggcagcggttttcccactgagggtgttccacggggtttccctttaggttttcccttggcccgtggcccatggccctcgggtgatagtgaagacgttcctccccacgcgacccgaggtcacgagctagctcaaacgtaggtccgggaaaagtcgggcaccagatgggcacggctgtagcgtggaggatcatgtat	..((..(((((..(((.(((((((((((((((.....(((((..(((((((((((..........))).(((((((....((....))....)))))))(((((((..(.(((((.((((...))))..))))).)..).)))))).))))))))..((.((((...)))).)).....))))).......((((((......))))))....)))))))..)))))))))))..)))))...))..
novel-m0117-3p	novel-m0117	Unigene017537	1823	1935	+	113	-65	43.36	1.33	CACGTAGGACAAAAGAGGGCC	21	3p	acactacccttggcccccttttgtgctacgtggcattgactttgtcaatgttgaaaagtcaaaaaagttgaaaagtcaatgcCACGTAGGACAAAAGAGGGCCaagagtattg	.((.(((.((((((((.(((((((.((((((((((((((((((.(((((.((((....))))....))))))))))))))))))))))).))))))).)))))))).))).))
novel-m0118-5p	novel-m0118	Unigene017573	79	258	-	180	-38.8	25.56	0.84	TTGGTTCAGTTAAGTTATTTGG	22	5p	tacataactgTTGGTTCAGTTAAGTTATTTGGgtaaaattcgtgtaactttaattaactgttaagctcaattaatattcttgaataaaattcggatatacaattaaattacttggataatattcgggtaactttaattaactagtagcttaatttacttaactgttggttcagttaagtt	.......(((((((((.((((((((((((((((((..(((((.((((.(((((((...((((((......))))))...((((((...))))))......))))))))))).)))))..)))))))))))).)))))))))))))))........(((((((((......))))))))).
novel-m0119-3p	novel-m0119	Unigene017740	140	237	+	98	-23.1	43.88	0.54	TACAAAAGGCTGGAGAATTCC	21	3p	agagatcgctgatttcttaggcctgaaatttgttgcagaagaactctcgggaagagcaagtcagctcTACAAAAGGCTGGAGAATTCCaaagtactca	.(((...(((((.(((((.(((((....(((((.((.((....((((.....))))....)).))...)))))))))).))))).))...))).))).
novel-m0119-5p	novel-m0119	Unigene017740	140	237	+	98	-23.1	43.88	0.54	ATTTCTTAGGCCTGAAATTTGTTGC	25	5p	agagatcgctgATTTCTTAGGCCTGAAATTTGTTGCagaagaactctcgggaagagcaagtcagctctacaaaaggctggagaattccaaagtactca	.(((...(((((.(((((.(((((....(((((.((.((....((((.....))))....)).))...)))))))))).))))).))...))).))).
novel-m0120-5p	novel-m0120	Unigene017836	47	158	+	112	-22.8	30.36	0.67	TCAATAGCCGCTGCAGAGATC	21	5p	attcaaataaTCAATAGCCGCTGCAGAGATCttcctctcttccaattcgaatcgaaaaaatttctgcagtaacttttgatttttatttctaagttgcatataattttgaatc	........((((((.((..(((((((((((.((..((..(((......)))..))..)))))))))))))..)).)))))).....(((.((((((....)))))).)))..
novel-m0121-5p	novel-m0121	Unigene017965	2227	2448	+	222	-77.8	40.09	0.87	TTGATTGGATGAGGGGTTTGG	21	5p	tctaaggcttTTGATTGGATGAGGGGTTTGGaggggaatggaaaggaagtggacggaatggaagggaatggaagagttaaaaaaaatggaaaaaatagaagattttatgatcatacacctcaaaatccttccccccaaacaaagaaatcgacatatcatttatttccattccactctaaactcctcatccaatcaaagcttaaaggtccccggcctttcgac	....(((((((.(((((((((((((((((((((.((((((((((..((((((......(((..(((((.(((.(((.........((((((...........))))))..........)))....)))))))).)))..................)))))).)))))))))).))))))))))))))))))))))))))))(((((((...)))))))....
novel-m0122-5p	novel-m0122	Unigene017979	293	443	-	151	-34	41.72	0.54	TTCATGCAATGGCTTGCTTTG	21	5p	agattgtcaaTTCATGCAATGGCTTGCTTTGtttgtccaatttatgtggcaatgaccacccggctatagtttggaatccggttaccggagagtttattgatcttccagaagttagcacaattagtgacaattctattgggtgtggctttgg	.....((((...(((.((((((.((((.(((.((((.........((((......))))...((((...((((((((((((...))))).............)))))))...)))))))).))).).)))..)))))).))))))).....
novel-m0123-5p	novel-m0123	Unigene018010	60	291	+	232	-105.2	30.6	1.48	CAAAAAGAGGATTGTGAAATG	21	5p	tgttttttagCAAAAAGAGGATTGTGAAATGcatcgcttgcataattaaggaaacggtcaattctgaatgacatgtatgagggaatttttgtcgaaaaatgtaatagtttagggtcgagggttagaattattatttctttaacaaaaataccctcatacacatcaacataattgactatttccttaattttgcaagcaattcatttcacagtcctcattttgctaaaaaaaa	..(((((((((((((.(((((((((((((((.((.(((((((.(((((((((((.((((((((.((..(((..((((((((((.((((((((.(((....((((((((((.((........)).))))))))))...))).)))))))).))))))))))..))).)).)))))))).))))))))))).))))))).)).))))))))))))))).)))))))))))))..
novel-m0124-3p	novel-m0124	Unigene018011	230	455	-	226	-100.3	34.51	1.29	ATTCATTTCACAGTTCTCTTT	21	3p	ttttaagcaaaaagatgattgtgaaatgcattgtttgtagaattaaggaaatggtcaattctaacgagagcattctgacgagagcatttttttacagacctttgaccggttcagggtcaaaggtcagaacattttttttggacaaaaatgcccttgtctatgtcagcagaattgactatttccttaattctaccaATTCATTTCACAGTTCTCTTTttgcagaaaa	......(((((((((.((((((((((((.((((...((((((((((((((((((((((((((...(...((((...((((((.((((((((...(((((((((((((.......))))))))))).............))...)))))))).)))))).))))...))))))))))))))))))))))))))))))).)))))))))))).)))))))))......
novel-m0125-5p	novel-m0125	Unigene018099	900	1108	-	209	-61.1	30.14	0.97	TTTTGAGCAAAAAGAGGACTG	21	5p	agtggtttgtTTTTGAGCAAAAAGAGGACTGtggaatgaattcagatttttttcaagatatttgaccggttaggttagggtttaggatcaaaattagaaatattttattgggcaaaaatgcctttatacacttaatcagaatttacaatttccttaattatgcgaacaatgcatttaatagtccttttttcgctaaaaaacaaaccaca	.(((((((((((((.(((.((((((((((((((((((((((((.((((((..((..((..(((((((.....)))))))..))..))..))))))..............(((((....)))))...............)))))))....))))......((((.......))))...))))))))))))).))).))))))))))))).
novel-m0126-3p	novel-m0126	Unigene018256	304	584	+	281	-80.8	29.54	0.97	ATTTTATAAACGTTGAGCCTA	21	3p	aggtatcaaaataggcctaatgtttgtaaaaaagtatcaattcaggcttaacgtataaaatagtaccaatttaagcctaacgtctataaaattgtacaaatttagaactcactagcaaaatttgatgctttgacttttagtgtcagttatcttatctccaggataagtttatagtatgaaaacagacaaattttgtcaacttcatagacatgacatgtcaaattttggtacatatacttttgattgtactATTTTATAAACGTTGAGCCTAttttggtgcc	.(((((((((((((((.((((((((((((((.((((.(((((.((((((((.((((......))))....))))))))...........(((((.(((...((((((.(((..((((........)))).))).))))))))))))))..(((((((...)))))))..((((((((.((((..((((..((.((((.........)))).))..))))...)))).)))).)))).....))))))))).)))))))))))))).)))))))))))))))
novel-m0127-3p	novel-m0127	Unigene018323	653	722	-	70	-37.4	64.29	0.83	CAGGGGTGAGCCTTGGGCTATG	22	3p	aaaggcgcgcctaaggcgcgccttagggagccttgtgaCAGGGGTGAGCCTTGGGCTATGgcgcgcctta	.((((((((((((((((.((((((..(..((...))..).)))))).)))))))))......))))))).
novel-m0128-3p	novel-m0128	Unigene018492	20	247	+	228	-40.2	32.89	0.54	TTATAATCGAATTTAAGCTCCG	22	3p	ctacagattgtagatttcttgattgattataatgacaactgtctactggctctgataccaaatacgtacccaggtgtataagctgaaaataaattttctacggctaggaaagatcagagtaatcttaatgattataagctctgaggggatattaatgtgaattgcgaaaatctattacagagaaaactagttctatTTATAATCGAATTTAAGCTCCGgaatccaaaa	.....((((.(.((...(((((((((((((((..(.((((((((.((((((...(((((.............)))))...)))..........(((((((....)))))))..(((((((((((.....))))....)))))))........(((((.((.((....)).)))))))))))))....))))).)..))))))))))..))))).)).).)))).....
novel-m0129-5p	novel-m0129	Unigene018495	167	316	+	150	-66.8	38.67	1.15	TCTGTTGACGTGTACGAGGGC	21	5p	aatggtcaatTCTGTTGACGTGTACGAGGGCattttgtccaaaaaaaatagcagacctttgtctggttaggttagagtttagggtcgaaggtcagcattatttttttcttacaaaaatgcccttatacccgtcagcagaattgactgttt	((((((((((((((((((((.(((.(((((((((((((...(((((((((((.((((((((.((..................)).)))))))).))..)))))))))...)).))))))))))).))).)))))))))))))))))))).
novel-m0130-3p	novel-m0130	Unigene018754	1	86	+	86	-21	47.67	0.51	TGCGTTCATTGAATTCATGGCC	22	3p	cgggaacccatggaaacgataatgacagcttaggaagcgttcagcacagtcttcTGCGTTCATTGAATTCATGGCCtccaatgtca	..(((..(((((((..((((((((.(((...(((..((.....))....))).))))))).))))..)))))))..))).......
novel-m0131-5p	novel-m0131	Unigene018877	330	437	-	108	-33.9	31.48	1	TTTCCTTGAGATATTTGCAGA	21	5p	taaaaggctcTTTCCTTGAGATATTTGCAGAttattttcgtaaaactcatagaattggaagttcttgttcatataaactgcagatctgtcaaggcaagagttttttat	((((((((((((.((((((.(.((((((((.((((.....(((((((((......))..)))).))).....)))).)))))))).).)))))).)))))))))))).
novel-m0132-5p	novel-m0132	Unigene019300	157	473	-	317	-83	40.38	0.65	TCGAACTCAGAATAATTCCTG	21	5p	TCGAACTCAGAATAATTCCTGaaaatgtcttatcaaagctctgctccttagaagaactgtatatgcttaacagttttattcgatggaataccgaaggtaatgcgtgccttgtggagttagacagcttgtctcgccttttaactttagaaatacaaattgtaaattctaagttgactccaccaagctgcgatttctttggtcagttgaaaagttacaaaatatccataggtgatcgatggggttattggggagggagcaatgagagatcaaggacgctaaagctaaagcttgatgcggggattcatttggaggatggg	(((..(((.((((((((((.......(((((.(((..(((((.(((((((..((((((((.........)))))))).((((((.....((((((((...((((.((...(((((((((((((...)))))........(((((.((((.((((...))))..)))))))))))))))))...))))))...))))))))..))))))....................((((((.....))))))))))))))))))..))))))))......(((..((((....))))...))))))))).)))).)))..))).
novel-m0133-5p	novel-m0133	Unigene019452	98	242	+	145	-67.9	40.69	1.15	TGCTGACGTTGGACAAGGGCA	21	5p	tggtcaattcTGCTGACGTTGGACAAGGGCAtttttgtccaacataatttttgtctttcgatcctaaaccctagcctaactggtcaaaggtctggagaaaattttggacaaaaatgttctcgtccatgtgagcagaattgaccat	((((((((((((((.((((.((((.(((((((((((((((((...(((((...(((((.((.(((.....((((.....))))....))))).))))))))))))))))))))))))))).)))))))).)))))))))))))).
novel-m0134-3p	novel-m0134	Unigene019748	1192	1416	-	225	-58.7	33.33	0.78	TCTTCAAACAATGCATTTCAC	21	3p	aaagatgactgtgaaatgcattatttgcataattaaaaaaactgtcaattctagtgacgttggacgagggctttttttccaaccataatttttaactttctctcctaaaccctaacctaaccagtcaaaggtctgaaaaaagatttcgacaaaattttctcattcacgtcagcaaaattgactattttcttaatTCTTCAAACAATGCATTTCACagtcctcggt	...((.((((((((((((((((.((((...((((((.((((..(((((((....((((((.(((.(((((..((((.((.......(((((((...((((...(((......................)))...)))))))))))..)).))))..))))).)))))))))....)))))))..)))).))))))...)))).)))))))))))))))).))...
novel-m0135-5p	novel-m0135	Unigene019789	392	593	-	202	-37.2	27.72	0.66	TTATTGGATATAAAGCTCATG	21	5p	cttcttgagaTTATTGGATATAAAGCTCATGtaatatgtcttcaagagagctaattaattattcgcataagttgttttgttacaatttacgtattttagagttaagagaagaacaaatcttaacatgtttacttttttgggtgctctatattatgttcaaaagatcactataatgagttttttgttcccgaatttgaaaaac	....((.(((((...(((((.(((((((((.......(((((.......((.(((.....))).)).((((((((......))))))))((((...((((((..(((((((((((..........))))..)))))))....))))))...)))).....))))).......))))))))).)))))...))))).))....
novel-m0136-3p	novel-m0136	Unigene019798	416	608	-	193	-60.5	26.42	1.19	TTGGTTTGGACTTTAATGTTT	21	3p	ggaattatactaacattaaagtccaaatcaatgaagatccctttataaaattaacgtaatgatggcttggacaagtttgagtgcatatttgacttatttatctaaatcatcttaaaatacctatttcaaggtcatcattttgttaatttgtaattattttctTTGGTTTGGACTTTAATGTTTgtataacgta	....((((((.((((((((((((((((((((.((((((....(((((((.((((((.((((((((((((((..((((((((((...((((((........)).)))))).))))))....))..))))).))))))))).)))))))))))))..)))))).)))))))))))))))))))).))))))....
novel-m0137-5p	novel-m0137	Unigene019821	20	336	+	317	-76	41.01	0.58	TTTGCTGTGTACTGAATTGTG	21	5p	ggcaaaagtgTTTGCTGTGTACTGAATTGTGagtcttttgtcccttgtcccgtcattgatggtgtaaaagagcaggaaaaggctgaagaattgttccggcacgagggagagggattggagaagcggagaaggggacgaccaaagaagaattcaaaacgttttcctaggggaaactcaggtttgaagaaaagcatatttgttctggattaagtagttgattgcaataaatcttcagaaacatgatttcatcaatgcaatatatgatttctgtgacttttttggactctagagttcacacagtcgggattatcgtgcta	((((..(((.((.(((((((...(((((.((((((((((.((((((.(((.(((.((..(.((((....((((((...............))))))..)))).)....))..))).))).))).))).))))).....(((((((((..((((((..(((((((...))))))).....))))))....(((.((((((........)))))))))((((......))))..(((((((((((((.((....)).))).)))).))))))...))))))))))))).).)))))))))))).)).)))....)))).
novel-m0138-3p	novel-m0138	Unigene019852	219	340	-	122	-36.7	46.72	0.64	TGAATTATCTGTAGTCTGTATC	22	3p	acatggagttcccttttgaggatactcggttgtacaggctggcgatactcggggctcatactaccgcaaattctgcagtagcaagctcttTGAATTATCTGTAGTCTGTATCcttctcctga	.....((((..(((....)))..))))((..((((((((((..((((.((((((((....((((.(((.....))).))))..))))))..))..))))..)))))))))))).........
novel-m0139-3p	novel-m0139	Unigene019980	272	413	+	142	-78.2	28.87	1.91	CGTGGTCCAAATGATATGATT	21	3p	ttagaacttgaatcatatcatttggacgacgtatgaaaaagttatgatcaatttactgatgaatgttcaaatgatatgattcattagtaaatcaatcataacattttcataCGTGGTCCAAATGATATGATTcaagttgcgt	....(((((((((((((((((((((((.(((((((((((.((((((((..((((((((((((((..((....))....))))))))))))))..)))))))).))))))))))).)))))))))))))))))))))))....
novel-m0140-3p	novel-m0140	Unigene020121	353	437	+	85	-24.8	43.53	0.67	TAAGATGTCTCTTTTGGAAAGG	22	3p	gtgggccatgtggtctttggtggaagagatgttgattgatgcttgggtgtttgTAAGATGTCTCTTTTGGAAAGGtatggcttta	..((((((((...(((((..(((((((((((((....(((((....))))).....))))))))))))).)))))))))))))..
novel-m0141-5p	novel-m0141	Unigene020267	1122	1221	-	100	-35.2	55	0.64	TGTTTTCGGCGGGAACGCCCGG	22	5p	cagaaagagcTGTTTTCGGCGGGAACGCCCGGccaagaataaatattaattcagtgcagcaacctgggccgggtcggtccttcgtagacagtgcggatgg	((....(.(((((((.(((.((((.(((((((((..((((........))))....(((....)))))))))).)).))))))).))))))).)...)).
novel-m0142-3p	novel-m0142	Unigene020341	299	501	+	203	-53.5	40.89	0.64	TCGGAGTCCGAATCTCATTTAG	22	3p	tcagatccttgatagtcaggttcggaagctccgatctaaggaaatccctctaattaaagttctttggcaaaatcattctagtagtgaagctacgtgggagaccgaatccgagatgcgagttagataccctcatttgttcgaagtttcaggttagtgtctaataatttagatTCGGAGTCCGAATCTCATTTAGggggaaataa	.....(((((...(((.((((((((..((((((((((((((.....))).........((((((.((........((((((((((...))))).)))))........)))))).))..((((((((((((.((((.....))))...)))...)))))))))....)))).))))))))))))))).)))...))))).....
novel-m0143-5p	novel-m0143	Unigene020386	87	166	+	80	-32.5	41.25	0.98	TGCACTTACAGGGCTACTGGC	21	5p	caaaaatcttTGCACTTACAGGGCTACTGGCgtactgaaagttaatagtctggtagccctgcaagtgtaaaaatttcgga	(..((((.(((((((((.((((((((((((...((((........)))))))))))))))).))))))))).))))..).
novel-m0144-3p	novel-m0144	Unigene020490	3	204	-	202	-59.7	50	0.59	CTGTGGAAGAGAAGCTGTTTG	21	3p	tgcaacagatagtcgagccttctgtgtacagcggcgaagccttgccttcaagggtgctgttgctcaaccaaattgtggatgctcttagagatcctaatctgaatacgataggggtccatggtatgggaggtgttggcaaaaccacgctagccaaggaggtccaacgaaaagCTGTGGAAGAGAAGCTGTTTGagactgtggt	.((.((((....(((((((((((.(.(((((((((((....)))))......(((((....))...)))...((((((((.(((((...((((((.(((.......))).)))))).......(((..(((((.((.....)))))))..)))))))))))).))))...))))))..).)))))..))))))..)))).))
novel-m0145-3p	novel-m0145	Unigene020638	224	416	+	193	-36.9	43.52	0.44	TATTATTGCTGCGATCTCCAAC	22	3p	gttttggaagtgttgtgggatcaattgatgatggtaaacaccagagcaggtccgaaagacaaaatcagttaattatactaatctaccgaaagaactcaggaagaatccctctcctcatctatatacacattctcgccccttgcctagagcctgcctgcaacTATTATTGCTGCGATCTCCAACctcgcgatta	...(((..((.((((.((((((...((((((((((......(((.((((((.............((.((..((((...))))..)).)).(((....((((.((.....))))))..)))..........(((.((.....))..))))))))))))..))))))))))....))))))))))))..)))...
novel-m0146-3p	novel-m0146	Unigene020671	129	224	-	96	-41.1	70.83	0.6	TGTCTGCTAGCTCATTCCCAGG	22	3p	gcgcgggctccagcgagagatgcggcgaggggagccggttggcgggccgcctctccagccagctTGTCTGCTAGCTCATTCCCAGGgatgccgacg	.((..((((((.(.(((.((.(((((.(((.((((.((((((.(((....))).)))))).)))).)))))).)))).))).)..))).)))..))
novel-m0147-5p	novel-m0147	Unigene021082	431	531	-	101	-23	33.66	0.68	TTTGAAGAGATTAAGAGTAGA	21	5p	ttttgatttgTTTGAAGAGATTAAGAGTAGAcacgttttgccaaatgttattacatatagctctttaattcatggtttgttctgtttgagcaagtcgaggg	((((((((((((((((.(((...(((.((((........((...((((....))))...))........)).)).)))..))).)))))))))))))))).
novel-m0148-5p	novel-m0148	Unigene021082	834	920	-	87	-22.6	37.93	0.68	CCGATCTTTACACTTGTAGCA	21	5p	agaatcagacCCGATCTTTACACTTGTAGCAtcctaattaattgttattgtagcttagagcgtgtgggttatgggttttctgttctt	(((((.(((((((((((.(((.(((..(((((..((((.....))))..)).)))..))).))).)))))..))))))...))))).
novel-m0149-3p	novel-m0149	Unigene021166	1026	1127	+	102	-30.1	36.27	0.81	ACTAATTATACCACTTTGATC	21	3p	tgctctaggatcaaaaggggttcttagtcactatggcaatcaaatccgtattgatttaggaggtaattatgACTAATTATACCACTTTGATCctattgagtg	.((((((((((((((..((((..(((((((..((.((..(((((((......))))).))..)).))..)))))))..)).))..))))))))))..)))).
novel-m0150-5p	novel-m0150	Unigene021399	1022	1103	+	82	-19.6	42.68	0.56	CTGAGATGTCGGTTGTTTTAG	21	5p	ggtgatgtggCTGAGATGTCGGTTGTTTTAGatcaagcctcagttatgtttggaggaaatgaattttcggttcaaatggctg	(((.((.(((((((((..(((.((.((((((((..(((....)))..)))))))).)).)))..)))))).))).)).))).
novel-m0151-5p	novel-m0151	Unigene021456	217	315	-	99	-26.1	39.39	0.67	TTTCCGATTTGACTTTGGTTC	21	5p	cccataagcgTTTCCGATTTGACTTTGGTTCttgaacccagcagtgacacaaatgcagagaatcataagaatccaatttatatcgggaacgtaaatttg	.......(((((((((((.(((..(((((((((((..((.(((..........))).).)..)))..)))).)))).))).))))))))))).......
novel-m0152-3p	novel-m0152	Unigene021457	37	275	-	239	-51.3	39.75	0.54	CAGAGGCTCTGATACCATATT	21	3p	tactttttgtcatgtgcagttattgacttctgttactcgagtttatagttaaggctcagttatgtattatatattaatttctgacacaccccctcacgcgaatgctccttggacttgaagggtgtacaacacatgcccatcccaccatgtgtttttaattcaccaataaatggggttgcccggacttgaactcaggttttttttatcgCAGAGGCTCTGATACCATATTacttaacaga	........((.(((((..((((..(.(((((((.(((.(((((((.((((..(((((((..((..((.....))..))..)))).((((((..(((.((.((......)).).).))).))))))..((((((((..........)))))))).........(((.....)))....)))..))))))))))).)))..........))))))))..))))..))))).))........
novel-m0153-5p	novel-m0153	Unigene021492	81	155	+	75	-26.4	48	0.73	TGGTGTAGCGTTTTCAAGACTG	22	5p	ggtgtagcgtTGGTGTAGCGTTTTCAAGACTGgtgtagggttgtgtagcgtttttaaaacgctacaacgtcgcca	((((..((((...(((((((((((.(((((.(.((((......)))).)))))).))))))))))))))))))).
novel-m0154-5p	novel-m0154	Unigene021498	822	915	+	94	-42.1	23.4	1.91	AACTTGTATTAAATCTTCTTG	21	5p	gtttcattcaAACTTGTATTAAATCTTCTTGtctttatttttttatcaaaaaaaaaaaagaagacaaggagatttaatacaagtttggtgtcaa	....(((.((((((((((((((((((((((((((((.(((((((.......))))))).)))))))))))))))))))))))))))))))....
novel-m0155-3p	novel-m0155	Unigene021542	2149	2369	+	221	-65.4	44.8	0.66	TGGGCTGGACTTTAGATTCATTG	23	3p	agctctcttaatgaatctagttatcttgaacacattttcttactcttgaccgggcgccaactggatagagctgttgaaatagctgtttctagaggagatgttagattggcctgtttgttaagtcaagctggtgggtccatggtaaaccgagctgacgtggcgcgacaacttgatctttggaggatcaaTGGGCTGGACTTTAGATTCATTGagaaggagag	..((((((((((((((((((...(((.(..((((((((((..(((......)))......(((((.(.((((((....)))))).).))))))))))))))..((((.(((.(((((......))))).))).))))..........((.(((.....))).)).....((((((((...)))))))).)..).)))..)))))))))))))))..)))..
novel-m0156-5p	novel-m0156	Unigene021926	1643	1809	-	167	-47.6	38.32	0.74	TAGTGTGACGTGGCACTGATG	21	5p	ttctcattaaTAGTGTGACGTGGCACTGATGtcatcgttccggtgaagttggtggccggatccaatcaggtatctttattcatggatatgtattccttcagtaactttattggttcaaaatgtactttagtgaccatggtttcacataatctctactttagtgatca	...(((((((..(((((((((((((((((.(((((.(..((((((((((((.(((..(((....((.(.((((((........)))))).)))))).))).))))))))))))..)...))).)).)))))).)))))...))))))..........)))))))...
novel-m0157-3p	novel-m0157	Unigene022173	466	577	+	112	-62	47.32	1.17	CGGCGGTGGCCGAAATCTGGA	21	3p	attgaaatttcagatccggccaccgccggaatctggaaattccagaatccggctgccggattctggaaaaattctaaaataCGGCGGTGGCCGAAATCTGGAaaaattccag	...(((.((((((((.((((((((((((.....(((((.(((((((((((((...)))))))))))))...))))).....))))))))))))..))))))))...)))...
novel-m0158-3p	novel-m0158	Unigene022177	315	435	-	121	-74.4	50.41	1.22	CCGTAAGCCTTGGACCCGCCC	21	3p	cgactaatccgaattcgggccgggtctaagacttacggtatttaaattcctcccaatcgccgttgtgaggggtttaaataCCGTAAGCCTTGGACCCGCCCcgaattatattagtcggccc	((((((((...((((((((.((((((((((.(((((((((((((((((((((.((((....)))).))))))))))))))))))))).)))))))))).))))))))..))))))))....
novel-m0158-5p	novel-m0158	Unigene022177	315	435	-	121	-74.4	50.41	1.22	CGGGTCTAAGACTTACGGTAT	21	5p	cgactaatccgaattcgggcCGGGTCTAAGACTTACGGTATttaaattcctcccaatcgccgttgtgaggggtttaaataccgtaagccttggacccgccccgaattatattagtcggccc	((((((((...((((((((.((((((((((.(((((((((((((((((((((.((((....)))).))))))))))))))))))))).)))))))))).))))))))..))))))))....
novel-m0159-5p	novel-m0159	Unigene022567	56	321	-	266	-61.1	48.12	0.48	CTGTCTGGCTTTGAACCCTTTC	22	5p	taactcttagCTGTCTGGCTTTGAACCCTTTCtgactccctagctagcttatgtgcccgcagcttgctgctttaggccttacccgccgttgagccctatctttaggccagcctatgagccctttcccgcagcttagtcttctgcctgcctattctgcttttgaagttacgcgtaaacaattaagaaaatatgggcccagttttaggccttattgagccgtactttctgctttcttcgaaacggcttcaaatcccggctaattacgt	......(((((((...((.((((((((.((((.((......(((..(((((((.....((((....))))....(((.......)))((((.(((.((....))))))))).)))))))........((((..(((.(........).)))..))))....((((.((((.((...((((...........(((((........))))).)))).)))))).)))).)))....)))))).)).)))))).)))))))))......
novel-m0160-5p	novel-m0160	Unigene022765	42	294	+	253	-89.8	31.23	1.14	TTTGAGCAAATAAAGGACTGTG	22	5p	gtggtttgtcTTTGAGCAAATAAAGGACTGTGgttggtttgcattgtttgcagaattaagaaaataaccggttttgttgacgtaaaagaggacattttttatcgaaaagaatttctgacttttgataggttaagttagagttaaggttagaaaaaaaaatttggacaaaaaatatcctcattcacttagaatttccttaattctgcaaacagtgcaaaccacaatcctttatttgcaaaaacgtaaaaccata	(((((((..((((..((((((((((((.(((((((....(((((((((((((((((((((..........(((.....)))......(((((.(((((((.((.(((....(((((((((((...(((......))).....)))))))))))......))).)).))))))).)))))((((.....))))...)))))))))))))))))))))))))))).))))))))))))..))).)..))))))).
novel-m0161-3p	novel-m0161	Unigene022790	1230	1312	-	83	-20.6	46.99	0.53	TCGTGTCTGATACAGCTTATC	21	3p	cctcctctgggatgtctgatattccatgagacaacatttgacgggagcgttcTCGTGTCTGATACAGCTTATCccttatgtca	........((((((.(((.((((.(((((((.........(((....))))))))))...)))))))..))))))........
novel-m0162-5p	novel-m0162	Unigene023097	691	797	+	107	-41.8	42.99	0.91	TTGTCACACTGAAAGAGGCTGT	22	5p	cataagctccTTGTCACACTGAAAGAGGCTGTcgcacctgatcattcccctatatatagtcaggttcatgtgagacaattctttacagtgagacaaggtacttatgg	((((((..(((((((.(((((((((((..(.(((((((((((.((..........)).)))))))....)))).)...)))))).))))).)))))))..)))))).
novel-m0163-3p	novel-m0163	Unigene023243	1930	2101	+	172	-23.6	25	0.55	AAATATGAAAATAAGAGCTTCTG	23	3p	tttgaatgattaggcagttttgtttttcaacttgaaaattccttttgcctttcgtaggaatataatttaagatttcaaaatttaaagaaaattagtttcgtcaaaaaaaagtatgtatattcaaaaattaagggatggcAAATATGAAAATAAGAGCTTCTGttcgtaaaat	.....((((.((((.((((((..((((((..(((...(((((((((((.....))))(((..((((((....................))))))..)))..............................)))))))..)))...))))))..)))))))))).)))).....
novel-m0164-3p	novel-m0164	Unigene023440	1114	1244	+	131	-59.4	36.64	1.24	CCTCATCCACGTCATTAGAAT	21	3p	aaccgtcaattctactgatgtggacgagagcattttgtccaaaaaatttaacagaccattgaccagttaggtcaaaggtcaattttttttgcacaaaaatgcCCTCATCCACGTCATTAGAATtgacaatt	....((((((((((.(((((((((.(((.(((((((((.(((((((.......((((.((((((.....)))))).))))....))))))).)).))))))).))).))))))))).))))))))))....
novel-m0164-5p	novel-m0164	Unigene023440	1114	1244	+	131	-59.4	36.64	1.24	TCTACTGATGTGGACGAGAGC	21	5p	aaccgtcaatTCTACTGATGTGGACGAGAGCattttgtccaaaaaatttaacagaccattgaccagttaggtcaaaggtcaattttttttgcacaaaaatgccctcatccacgtcattagaattgacaatt	....((((((((((.(((((((((.(((.(((((((((.(((((((.......((((.((((((.....)))))).))))....))))))).)).))))))).))).))))))))).))))))))))....
novel-m0165-3p	novel-m0165	Unigene023601	53	154	-	102	-56.4	45.1	1.23	TCCTATGGGTAGCCTCGTGTCC	22	3p	taatgctctgctacatgagctacccataggaaatgtcattttttgtccctcaacaaaaaagacgtgcattTCCTATGGGTAGCCTCGTGTCCcagagcatcg	..((((((((..((((((((((((((((((((((((..((((((((......)))))))).....))))))))))))))))).)))))))..))))))))..
novel-m0166-3p	novel-m0166	Unigene023649	1	178	+	178	-45.7	44.38	0.58	TGAGCTGCTGGAGAAAGTCGC	21	3p	gacttttccattgctgcttaaattcctttcgccagctggcaaccgcttttcgatagtttccttctttgattgcctgcattttatccaggccttgaggaatagattgagttatcaacacccaaatgactaagtcaatccggggtcgatTGAGCTGCTGGAGAAAGTCGCcctttattct	((((((((((..((.(((((((((((....(((....)))....(((.......)))....((((((((..(((((.........))))).))))))))..((((((.((((((.........))).))).)))))).)))))...)))))).))))))).)))))............
novel-m0167-5p	novel-m0167	Unigene023858	177	257	+	81	-18.6	38.27	0.6	CGATCCGCTATAGAAAGTACAT	22	5p	gagacttagtCGATCCGCTATAGAAAGTACATggtgaaagtgccattaacctttctattaatgtagatctcttgtatctcc	((((...((..((((.((.((((((((...(((((......)))))....))))))))....)).)))).))....)))).
novel-m0168-5p	novel-m0168	Unigene023911	329	557	-	229	-64.1	34.5	0.81	CTCATTAGCTCCTTGAACTTG	21	5p	tataacatgtCTCATTAGCTCCTTGAACTTGcttaaaatggcataatgagctccttaagtccacgtggcagcacataattgaagtttgaagtataccattttatacaagttcaaggagcgaatatatcaatttatacaagtctgggaggcaaatggatcattttaaataaattcaagtgtcaaaaaatcactttaagcaagtttggggagctaacgagacactctataa	((((...((((((.(((((((((((((((((((((((.((((((.(((.(((((............)).))).)))..((((((((((((((...((((((........(((..(((.(...((((......))))...))))..)))..))))))...)))))))))...))))))))))).........))))))))))))))))))))))).))))))...)))).
novel-m0169-3p	novel-m0169	Unigene023926	1056	1256	-	201	-61.6	48.26	0.64	TAATTTTCTGCAGTTTTCTTC	21	3p	aggacacggagagatgactgcggtaaggttagatgcccttgtatacttacggttgcctcaaggttgtgtctctttcttgctcgtgtgaagtgcatgagctggtatttctcaggcgcgaacttcactccgtgagttactgcccacccttcacagatccgatgctgttcctcTAATTTTCTGCAGTTTTCTTCagtggtgttt	.((((((.(.((((.((((((((.(((((((((.......(((.((((((((.((....(((.((((((((....((.((((((((.....)))))))).))........)))))))).)))))..)))))))))))............((((........))))...))))))))))))))))).))))...).))))))
novel-m0169-5p	novel-m0169	Unigene023926	1056	1256	-	201	-61.6	48.26	0.64	AGATGACTGCGGTAAGGTTAGA	22	5p	aggacacggagAGATGACTGCGGTAAGGTTAGAtgcccttgtatacttacggttgcctcaaggttgtgtctctttcttgctcgtgtgaagtgcatgagctggtatttctcaggcgcgaacttcactccgtgagttactgcccacccttcacagatccgatgctgttcctctaattttctgcagttttcttcagtggtgttt	.((((((.(.((((.((((((((.(((((((((.......(((.((((((((.((....(((.((((((((....((.((((((((.....)))))))).))........)))))))).)))))..)))))))))))............((((........))))...))))))))))))))))).))))...).))))))
novel-m0170-5p	novel-m0170	Unigene024133	106	182	+	77	-21.8	32.47	0.87	CATTTTCTGACTTTTGACCGG	21	5p	tgtccgaaaaCATTTTCTGACTTTTGACCGGgtaagttagagttaatctcaaatgtcaaaaaaatattttcggacaa	((((((((((.(((((.((((.(((((..((.(((.......))).))))))).))))..))))).)))))))))).
novel-m0171-5p	novel-m0171	Unigene024135	22	96	+	75	-18.8	32	0.78	CATTTTCTGACTTTTGACCGG	21	5p	tgtccgaaaaCATTTTCTGACTTTTGACCGGgtaagttagagttaatctcaaatgtcaaaaaatattttggacaa	(((((((((..(((((.((((.(((((..((.(((.......))).))))))).)))).))))).))))))))).
novel-m0172-3p	novel-m0172	Unigene024135	1	144	-	144	-48.1	29.17	1.15	TTTTCGGACAAAAAATGTGCTC	22	3p	acaaagtccttaaatatattaatgtgttgacgtttaagagtatattttttgtccaaaatattttttgacatttgagattaactctaacttacccggtcaaaagtcagaaaatgTTTTCGGACAAAAAATGTGCTCggacaaaaa	.....((((...........(((((....)))))...((((((((((((((((((((((((((((((((.(((((.....................))))).))))))))))))))).))))))))))))))))))))).....
novel-m0173-5p	novel-m0173	Unigene024152	173	273	+	101	-43.3	17.82	2.41	TTAACTTAAATATATCGTTTA	21	5p	caaaaccgaaTTAACTTAAATATATCGTTTAattttaatattttaagttaattgactaaaatattacaattaaacaatatatttaagttaattcggtttgg	..(((((((((((((((((((((((.((((((((.((((((((((.(((....))))))))))))).)))))))).)))))))))))))))))))))))..
novel-m0174-5p	novel-m0174	Unigene024196	84	334	-	251	-86	35.86	0.96	AGAGAGTAAAATTGTTGAACT	21	5p	ggttatatagAGAGAGTAAAATTGTTGAACTtgtagatttgtttgagcaaaacgatggtatgttgggtatggaccttatttgtgcatctataatgtgaattgtccaatgttcgtttgactaaagacgccgccgtttccaaaggacattggcagttgcattatatttgtacatgtactgtttgcaaccctttggccactatctattcaagctaatttactattttggcaatattactgtgtctatataactc	(((((((((((.(.(((((.(((((((((...(((((((.(((((((........((((.....((((.(((((..(((.((((((..((((((((.(((((.(((((((((.((((.....(((((....))))).))))))))))))))))))))))))))..)))))).)))..)))))..))))....)))).......))))))).)))))))...))))))))).))))).).))))))))))).
novel-m0175-5p	novel-m0175	Unigene024198	257	367	+	111	-23.8	39.64	0.54	CTGAGAATTGTATGAGATTTC	21	5p	tatctcagaaCTGAGAATTGTATGAGATTTCtccgtgggttatcataatcggctgttgcatatggcgtctcctttatgcacaaatagcatccaatttccagttttacctgt	......(((((((.((((((.(((..((((....((.(((((...))))).))...((((((.((.....))..)))))).))))..))).)))))).)))))))......
novel-m0176-3p	novel-m0176	Unigene024199	345	615	-	271	-102.5	37.64	1	TTTGGCAATCTTACCTTCTCT	21	3p	tgagtgattaggttatatagagagggtaaatttgttgaacttgtagatttgtttgagcaaagcgatggtctattgggtatggaccttatttgtgcatctatgatgtgaattgtccaatggtcgtttgactcggacgacgccgttttcaaaggcccttggcagttacattatatttgtacatgtactgtttgcaaccctttggccactatctattcaagctaatttactatTTTGGCAATCTTACCTTCTCTatataactcatcaatcaaag	(((.((((..(((((((((((((((((((..((((((((...(((((((.(((((((......(((((((((..((((.(((((..(((.((((((..((((((((((.(((.((((.((((.(((((..(((......)))...))))))))).)))))))))))))))))..)))))).)))..)))))..))))..)))..))))))..))))))).)))))))...))))))))..))))))))))))))))))).)))).)))...
novel-m0176-5p	novel-m0176	Unigene024199	345	615	-	271	-102.5	37.64	1	AGAGGGTAAATTTGTTGAACT	21	5p	tgagtgattaggttatatagAGAGGGTAAATTTGTTGAACTtgtagatttgtttgagcaaagcgatggtctattgggtatggaccttatttgtgcatctatgatgtgaattgtccaatggtcgtttgactcggacgacgccgttttcaaaggcccttggcagttacattatatttgtacatgtactgtttgcaaccctttggccactatctattcaagctaatttactattttggcaatcttaccttctctatataactcatcaatcaaag	(((.((((..(((((((((((((((((((..((((((((...(((((((.(((((((......(((((((((..((((.(((((..(((.((((((..((((((((((.(((.((((.((((.(((((..(((......)))...))))))))).)))))))))))))))))..)))))).)))..)))))..))))..)))..))))))..))))))).)))))))...))))))))..))))))))))))))))))).)))).)))...
novel-m0177-3p	novel-m0177	Unigene024231	79	251	+	173	-33.1	29.48	0.65	CTTTGATTGGATGAGGGGTTT	21	3p	gaacttcttaaaacttatctatcgggttaaacttttagttttattggtcttgatcttgaataatgaatttttttacctaggtccaaaacaccgttattcagacaaaaaaaaaaattgctctaaattgaaaactttattaaagCTTTGATTGGATGAGGGGTTTtgaggggaat	...(((((((((((((.((.(((.(((((((((((.((((((.......(((.(((.((((((((...((((..((....))..))))...)))))))))))))).......((((......)))).)))))).....)))).))))))).))))).)))))))))))))...
novel-m0178-3p	novel-m0178	Unigene024584	142	409	-	268	-65.3	30.22	0.81	ATTTTATAAACGTTGAGCCTA	21	3p	taggcttttaacgtttataaaaatggtaccaatgtagaaatcaataacagaatttgatgctctgtgaatcatattatctccagtatatgtttaatgcgtgaaaacagacaaatcatcttcatcaactgcatatacatgacgtatcaaattttggtacacatgacttatattgtactattttgtaaacgcatgcctttaattgtactattttgtaaatgttgagcctattttggtgtcATTTTATAAACGTTGAGCCTAaattgatacc	(((((((..(((((((((((((.(((((((((.((((...((((((.(((((((((((((((((((...)))).........((((((((....((.(((((...............)))))))...))))))))..)).)))))))))))))(((((((((..(((((...........)))))...))))........)))))...........))))))..)))).)))))))))))))))))))))))))))))..........
novel-m0179-5p	novel-m0179	Unigene024863	370	449	+	80	-32.7	48.75	0.84	TAAGTATTTAAATTCTGGGCG	21	5p	ctttcggggcTAAGTATTTAAATTCTGGGCGcaacacaagttgtggtgcgatccagaatggagatactcgctgacgacga	...(((.(((..(((((((..((((((((((((.((((...)))).)))).))))))))..))))))).)))..)))...
novel-m0180-5p	novel-m0180	Unigene025049	45	254	+	210	-81.6	31.43	1.24	TAATTTGGTTCTGTAGATGCC	21	5p	aatacagcgaTAATTTGGTTCTGTAGATGCCtttcttatactttggttcggtttttgaaccgaaccggaccatgctcacccctacaaataataattagttttactgaccaaaataaaatttacttattttgtcttagtgattgaatgaataccatacataatacatagaaataagaaaggcatctaaagaaccaaattatcgctgtattt	((((((((((((((((((((((.((((((((((((((((..((((((((((((....))))))))))))...............................(((((((.((((((((.......))))))))..))))))).((.(((.....))).))............)))))))))))))))).)))))))))))))))))))))).
novel-m0181-3p	novel-m0181	Unigene025370	322	399	+	78	-24.2	60.26	0.51	TGAAAGCTGTGGTGTTGAGGGC	22	3p	ttgccccggttgactcccgtgatacccaggctgtccaccaaaagtcTGAAAGCTGTGGTGTTGAGGGCgcccaggctg	..(((..(((.....(((.(((((((..((((.((.((.....))..)).))))..))))))).))).)))..)))..
novel-m0182-5p	novel-m0182	Unigene025637	5	174	-	170	-44.3	53.53	0.49	TGTGGATCTCGTTCGGCTATC	21	5p	acgccatacaTGTGGATCTCGTTCGGCTATCaagcatatggatgtgttgactcaagagctcggccgcaagccgaccgtcatggagttgtacaaccgcacgcacgcctcgaaggctgacaacagtgtcatgatagacaagagggctcaggatatgagagacacgatcgctc	..((.((...((((..((((((((((((.((..((...(((.((((..(((((..(((.(((((.....))))).).))...))))).)))).)))...))..((((...))))(((((....)))))..........)).))))...)).))))))..)))))).))..
novel-m0183-3p	novel-m0183	Unigene025706	205	542	+	338	-73.5	42.01	0.52	TGACAAGGGACAAAAGACTCA	21	3p	gattgattgccggtgaggagagtcatttaattgccagaatttcttcagttccatacctcgggggtgcaaacagtgaactacttgattcttgggagccagttgatcgaagtgtccaacaaatacttttgcccctccgacctccattagtttcacctgaatccttatccttagaattgcacactcaatctaaacattaccagttaaaaatacactttctcttcacccaaaagctcagagtggaggttcaataagtacctacccgagcaattctttagccttttcttgctttgttacgccatcaatgacgTGACAAGGGACAAAAGACTCAcaattcagta	.((((((((..(((((((((((...((((((((...(((((.....)))))......(((((((.(((((.((((...(((((((((.((((...))))..)))).))))).........))))))))).)))))))......((((......))))..........(((((.(((......)))))))).......))))))))........))))))))))).....((((...(.((((((.(.....).)))).)))))))........((.(((((..(.((((((((((.((....)).)))))))))).).))))).))..))).))))).
novel-m0184-3p	novel-m0184	Unigene026136	9	251	+	243	-62	38.27	0.67	TTTTAATGATCTCTGATGCAG	21	3p	ttttaggcaaatgcctcaatcatttggtgcatcagaaaagaagattaaagaagcaatacaactgttgctaagtttttaggatatctcttatattgctagccacccagcgatacttggttacagtgtggagaagaggttaaagccccgacttagagtgctcaatgcccttttgagcaagaatttgcttgagaaaaaacctggtttgtctcaaaTTTTAATGATCTCTGATGCAGcgttcttaaa	....((((....)))).........(.(((((((((...((..((((((.((((((((((.((((.(((((((...(((((....))))).((((((........))))))))))))).))))))))(((..(.(((....))).)..)))....(((((((.......))))))).....))))))((((..((((...)))).))))....))))))..))))))))))).).........
novel-m0185-3p	novel-m0185	Unigene026157	4831	5075	+	245	-24.2	28.98	0.34	CTGCAGATAAATGGACTTTTAGC	23	3p	attaagtatagcataaaaattgaagtatcttcagctaaaaataattcaatcttaaaatgctttgttacctctctatctattcttactagtttaaatgcgttttaacaatcaaaggaaaaacaactacagaaaactcatatgaaagctgtaaaagcaacttccaacactaaaaataacaacacaaattataacagacacatcaagaaaaatctCTGCAGATAAATGGACTTTTAGCtgtccccctt	.......(((((.(((((.((.(..(((((.(((.................(((((((((((((...........................)))).)))))))))........((((.......(((((....(......)....)))))........))))........................................(((....)))))).)))))..).)).)))))))))).......
novel-m0186-3p	novel-m0186	Unigene026241	54	161	+	108	-22.8	43.52	0.49	CTGAAAGGTCCTGAGTTCGAATC	23	3p	atgttgttaaccttaactatcagctcgagtttttggtccaatcggttaattaacatggtatcagagcctctgtgaCTGAAAGGTCCTGAGTTCGAATCctggcaaccc	..(((((.............(((.((((((((..((.((..((((((.....(((.(((......)))..)))))))))..)).)).))))))))...))))))))..
novel-m0187-3p	novel-m0187	Unigene026241	95	319	-	225	-40.3	40.89	0.44	CAGAGGCTCTGATACCATGTT	21	3p	tttagatggaatcatgtttatcagagatctttagattcacaaaccagaacagaaaaataaaataaaataacacaccccctcacgcgaatgcccttgggcttgaagcgagcacaacacaggtccaacccaccatgtgtttttaattcaacaaataaatggggttgccaggattcgaactcaggacctttcagtcaCAGAGGCTCTGATACCATGTTaattaaccga	............((((..((((((((.(((((.((((.................................((.(((((....(((....(((....))).....))).....(((((((((.......))).))))))...................)))))))..(((.(((.......))))))...))))..))))))))))))).))))............
novel-m0188-5p	novel-m0188	Unigene026447	533	662	+	130	-44.5	34.62	0.99	TCGTGCTATAAGACCTGAAAT	21	5p	aaagcgggatTCGTGCTATAAGACCTGAAATtgactttaattactatagcaaactagttccttgtgaactctaggaggtaattgtgattaaagtttattttgggtcctattgaacgtagatctcgttttt	((((((((((((((...(((.((((((((((.((((((((((((.((.((...(((((((.....)))))..))...)).)).)))))))))))).)))))))))).)))...)))..))))))))))).
novel-m0189-5p	novel-m0189	Unigene026494	81	151	+	71	-23.5	53.52	0.62	ATGTGACTAAGCCGCCGGGGCCT	23	5p	tttgccaagtATGTGACTAAGCCGCCGGGGCCTtgctaaatagccaggtccaagctagttttgtgggcacg	..((((...((((.(((((....((..((((((.(((....))).))))))..))))))).))))))))..
novel-m0190-3p	novel-m0190	Unigene026636	149	223	+	75	-20	57.33	0.47	TAGGCGCTTTTCGGATGTTGTA	22	3p	cgcggcgctcttagctctgtctcagcgcctgcacatcgaccatTAGGCGCTTTTCGGATGTTGTAcccagcttga	...(((.....((((((((....((((((((............))))))))...)))).))))......)))...
novel-m0191-3p	novel-m0191	Unigene027316	20	303	+	284	-79.2	33.1	0.84	TTTGGACAAGTACAAGGGGTC	21	3p	cattacaagtggccccttatacttgtctaaaagtacccaataaccccctgttgttcttattgaactattacaaataactccttatccttgcctctgttattgtctaattcaaaattgacccgtatcaaaaggtggaaaagatagatgatatcatttaaaaaaatttgactccctgtatcataagattgcacatatagtatgcatcatctataatttgatacatcaatttgaaattagggagggatttgttattTTTGGACAAGTACAAGGGGTCatttgcaact	.....(((((((((((((.((((((((((((((((..(((...(((((((...(((..(((((.................(((.(((..((((.((.(((.(((............)))..))).))..))))))).))).((((((....))))))................(((((((..((((((((.........))))..))))......))))))))))))..)))..))))).))...))).)))))))))))))))).))))))))))))).....
novel-m0192-3p	novel-m0192	Unigene027511	39	118	+	80	-22.2	51.25	0.54	TGGTGCTCTGTATCTCCCTTAC	22	3p	aggtttcttgggcggttggggatgctgggcagatggcaaaaccggtctTGGTGCTCTGTATCTCCCTTACtattttttcg	........(((..((..((((((((.(((((...(((.......)))....))))).))))))))))..)))........
novel-m0193-3p	novel-m0193	Unigene027798	472	577	-	106	-28.3	33.02	0.81	CTTGGTCATGCTGTAGATTTA	21	3p	atttacaagtttggttttcagcctgatcttgtaaccttcaatactttaatcaatgggttgtgtagggatggtaaaCTTGGTCATGCTGTAGATTTAtttgataaaa	.(((((((((..(((((.((((.(((((..((.(((.((..(((..(((((....))))).)))..)).)))..))..))))).)))).))))).))))).)))).
novel-m0193-5p	novel-m0193	Unigene027798	472	577	-	106	-28.3	33.02	0.81	TGGTTTTCAGCCTGATCTTGTA	22	5p	atttacaagttTGGTTTTCAGCCTGATCTTGTAaccttcaatactttaatcaatgggttgtgtagggatggtaaacttggtcatgctgtagatttatttgataaaa	.(((((((((..(((((.((((.(((((..((.(((.((..(((..(((((....))))).)))..)).)))..))..))))).)))).))))).))))).)))).
novel-m0194-3p	novel-m0194	Unigene028084	44	163	+	120	-54.8	28.33	1.61	ATTTGTCTCTATATCTAGCTT	21	3p	ccaaaaagtaaaaaataaagctggatagagagacaaatagtaatttttgcaggtaaaaaagcacctgcaaaacatcactATTTGTCTCTATATCTAGCTTaatttttaatttttggtcta	(((((((...((((((.((((((((((.(((((((((((((.((((((((((((........)))))))))).)).))))))))))))).)))))))))).))))))..)))))))....
novel-m0194-5p	novel-m0194	Unigene028084	44	163	+	120	-54.8	28.33	1.61	CTGGATAGAGAGACAAATAGT	21	5p	ccaaaaagtaaaaaataaagCTGGATAGAGAGACAAATAGTaatttttgcaggtaaaaaagcacctgcaaaacatcactatttgtctctatatctagcttaatttttaatttttggtcta	(((((((...((((((.((((((((((.(((((((((((((.((((((((((((........)))))))))).)).))))))))))))).)))))))))).))))))..)))))))....
novel-m0195-3p	novel-m0195	Unigene028084	53	151	-	99	-49.2	28.28	1.76	CTATTTGTCTCTCTATCCAGC	21	3p	taaaaattaagctagatatagagacaaatagtgatgttttgcaggtgcttttttacctgcaaaaattaCTATTTGTCTCTCTATCCAGCtttatttttt	.((((((.(((((.((((.((((((((((((((((.(((((((((((......))))))))))))))))))))))))))).)))).))))).)))))).
novel-m0196-3p	novel-m0196	Unigene028085	53	172	+	120	-56.1	26.67	1.75	ATTTGTCTCTATATCTAGCTT	21	3p	ccaaaaagtaaaaaataaagctggatagagagacaaatagtaatttttgcaggtaaaaaagcacttgcaaaacattactATTTGTCTCTATATCTAGCTTattttttaattttggtctat	((((((..((((((((((.((((((((.((((((((((((((((((((((((((........)))))))))).)))))))))))))))).)))))))))))))))))).)))))).....
novel-m0196-5p	novel-m0196	Unigene028085	53	172	+	120	-56.1	26.67	1.75	CTGGATAGAGAGACAAATAGT	21	5p	ccaaaaagtaaaaaataaagCTGGATAGAGAGACAAATAGTaatttttgcaggtaaaaaagcacttgcaaaacattactatttgtctctatatctagcttattttttaattttggtctat	((((((..((((((((((.((((((((.((((((((((((((((((((((((((........)))))))))).)))))))))))))))).)))))))))))))))))).)))))).....
novel-m0197-3p	novel-m0197	Unigene028085	62	160	-	99	-42.3	26.26	1.63	CTATTTGTCTCTCTATCCAGC	21	3p	taaaaaataagctagatatagagacaaatagtaatgttttgcaagtgcttttttacctgcaaaaattaCTATTTGTCTCTCTATCCAGCtttatttttt	.((((((((((((.((((.((((((((((((((((.(((((((.(((......))).))))))))))))))))))))))).)))).))).)))))))))
novel-m0198-3p	novel-m0198	Unigene028100	76	186	-	111	-37.8	32.43	1.05	TTAATGAACTTTGCAAAACCA	21	3p	gattgtttcatggttttccaaggttcattaaagggagtttaattagttaaccatgcttggtttgaaggttatttgatggtTTAATGAACTTTGCAAAACCAcgaaacaaaa	..(((((((.(((((((.((((((((((((((.......(((((....(((((....)))))....)))))........)))))))))))))).))))))).)))))))..
novel-m0199-3p	novel-m0199	Unigene028102	1	276	-	276	-93.4	38.41	0.88	TTAATGAACTTTGCAAAACCA	21	3p	ttgtttcatggttttccaaggttcattaaaaggagtttaattagttaatcatgcttggtttgaaggttatttgatggtttattaaataaccatgattgggaagtggagattattaagaggggatgttttttgaaggttagaaaacctccaaaaacccatatttggtgggatctcaaggttaaatatttaacctcccctcccttcccttccctccccttcaaactctcctcccctcccttcccctctctTTAATGAACTTTGCAAAACCAcgaaaca	.((((((.(((((((.((((((((((((((.((((.......(((.......))).((((((((((.....(.((((((........)))))).)..((((((.((((........((((((....((((((.(((((....))))).))))))(((((.....)))))......(((((((....)))))))))))))..))))))))))...))))))))))..................)))).)))))))))))))).))))))).))))))
novel-m0200-5p	novel-m0200	Unigene028232	315	465	-	151	-51.1	34.44	0.98	TCTGATTTTATGGTGTTTTTA	21	5p	tgaatcaattTCTGATTTTATGGTGTTTTTAgttcactatgtctgtcatatggtggcgagagtagctcaaagagaaagagaatctcgttttaaatatcattgtgaccggtggattgaattaaaagcactgcaaaatcagaaacagtttcaa	((((.(..(((((((((((.((((((((((((((((((((....(((((((((((((((((....(((.........)))..))))))......))))).))))))..))))..)))))))))))))))).)))))))))))..).)))).
novel-m0201-5p	novel-m0201	Unigene028236	1927	2077	-	151	-48.3	35.1	0.91	TCTGATTTTATGGTGTTTTTA	21	5p	tgaatcaattTCTGATTTTATGGTGTTTTTAgttcactatgtccgtcatatggtggcgagagtagctcagagagtaagagaatctcgttttaaatatcattgtgactggtggattgaattaaaagcactacaaaaccagaaacagtttcaa	((((.(..((((((.((((.((((((((((((((((....(((((((((((((((((((((....(((.........)))..))))))......))))).))))))....)))))))))))))))))))).)))).))))))..).)))).
novel-m0202-3p	novel-m0202	Unigene028386	273	450	+	178	-37.6	38.76	0.54	CTTCTGGATGTAGTAACATACT	22	3p	aggcaaagcaactccttgatgaaatgtcttctagaggtttaattcctaaccactatacttatagctctcttatatacggcttatgttattcaagaagaccttgggatgcacttgagtttttgaaggattcatgtgcaagtggccacCTTCTGGATGTAGTAACATACTcaactttgct	.(((((((.........((.((....)).))(((.((((........)))).))).......((((...........))))((((((((((((((((....(((..(((((.((((((((...)))))))).))))).....))).)))))...)).))))))))).....)))))))
novel-m0203-5p	novel-m0203	Unigene028735	889	977	+	89	-22.4	38.2	0.66	CATATCTTCTACTTTGTGAGC	21	5p	gagtgacttaCATATCTTCTACTTTGTGAGCcgttttcatacgagacgcacccttctcaacaaagcgaaatttcaaaatagaagatatg	..........(((((((((((.((((.((..((((((.....((((........))))...))))))...)).)))).)))))))))))
novel-m0204-5p	novel-m0204	Unigene029172	123	195	+	73	-20.2	47.95	0.58	AATGACTGCCACTGATGTTGC	21	5p	gaagtcctatAATGACTGCCACTGATGTTGCtgctcggggtcttggtaggattattgtgtgttaggggactca	((.((((((((((((((((((..(((.(((.....))).))).))))))..))))))).......))))))).
novel-m0205-5p	novel-m0205	Unigene029798	174	268	-	95	-35.4	32.63	1.14	ATTAGATTTTTGACAAGTGTA	21	5p	aaaaaaccccATTAGATTTTTGACAAGTGTAgtaaggaaccacatttttgcagtgattatactacacttatcaaagatctaatggaaggtccttt	.....((((((((((((((((((.((((((((((....((..((....))..)).....)))))))))).)))))))))))))))..))).....
novel-m0206-5p	novel-m0206	Unigene029801	339	418	+	80	-21.3	42.5	0.63	ATTTGATCTTTAGTTCTTTTAG	22	5p	tttctcctctATTTGATCTTTAGTTCTTTTAGggtttgcttggacatgggttagaggaggttcattaaagggaggggacg	..((((((((.((((((....(.(((((((((....((......))....))))))))).)..)))))).))))))))..
novel-m0207-5p	novel-m0207	Unigene029993	589	662	+	74	-21.1	50	0.57	TACATGGCGGAACCGATGCGA	21	5p	gtttctcctcTACATGGCGGAACCGATGCGAagcggtaactcaagtatgaggttcagctatgcagacgatctag	.....((.(((.((((((.(((((.((((..((......))...))))..))))).)))))).))).)).....
novel-m0208-5p	novel-m0208	Unigene030301	1284	1389	-	106	-52.6	36.79	1.35	TCAAATATTAAAACATGCACC	21	5p	tatgagtcccTCAAATATTAAAACATGCACCtattgaatccttattcgatgacatggcagaagcttgtttcaataggtgcacgttttaatagttgagggactcaat	..((((((((((((.(((((((((.((((((((((((.............((((.(((....))))))))))))))))))).))))))))).))))))))))))..
novel-m0209-3p	novel-m0209	Unigene030881	466	544	-	79	-20.1	44.3	0.57	TTTAGCCTGGTCTCTTGTTTG	21	3p	tactatgtcttgcagtgagacggtgcgcaagaaggaaaggaacttttcTTTAGCCTGGTCTCTTGTTTGtcagtttggt	.((((((.(..((((.(((((.(.(.((..(((((((((...))))))))).)))).)))))))))..).))...))))
novel-m0209-5p	novel-m0209	Unigene030881	466	544	-	79	-20.1	44.3	0.57	TGCAGTGAGACGGTGCGCAAGAAGG	25	5p	tactatgtctTGCAGTGAGACGGTGCGCAAGAAGGaaaggaacttttctttagcctggtctcttgtttgtcagtttggt	.((((((.(..((((.(((((.(.(.((..(((((((((...))))))))).)))).)))))))))..).))...))))
novel-m0210-3p	novel-m0210	Unigene030893	203	368	+	166	-57.1	33.73	1.02	ATTTCGTTCACTTCAGTAGA	20	3p	aattaaggaattggcaattctgttgacgtgaatgagggtatttttgtccaaacaaaaattctgacctttgaccctaaaccttaccttgaccaatcaaaggtctgaaaaaaaatgttggacaaaaaaATTTCGTTCACTTCAGTAGAattgaccatttcatttcctt	.......(((.(((((((((((((((.((((((((((...(((((((((((.......(((.(((((((((......................))))))))).)))........)))))))))))..)))))))))).)))))))))))).))).)))........
novel-m0210-5p	novel-m0210	Unigene030893	203	368	+	166	-57.1	33.73	1.02	TGTTGACGTGAATGAGGGTA	20	5p	aattaaggaattggcaattcTGTTGACGTGAATGAGGGTAtttttgtccaaacaaaaattctgacctttgaccctaaaccttaccttgaccaatcaaaggtctgaaaaaaaatgttggacaaaaaaatttcgttcacttcagtagaattgaccatttcatttcctt	.......(((.(((((((((((((((.((((((((((...(((((((((((.......(((.(((((((((......................))))))))).)))........)))))))))))..)))))))))).)))))))))))).))).)))........
novel-m0211-3p	novel-m0211	Unigene031071	970	1134	+	165	-39.6	33.94	0.71	TCAATACCGTGAATTTTGACT	21	3p	ttcctgtcacatattattcaatttcacggcgtattgatatttgtacaaagtttatgcttgtactgaagtcaagttccgatgaacggattactgattacatgatttattgtgcattcagcaattaattaatggcaTCAATACCGTGAATTTTGACTcatgtgggat	.(((...(((((.....((((.(((((((..(((((((....((((((.((....))))))))((.(((((.((((((.....))))..))))))).))(((((.(((((.......))))).))))).....))))))))))))))..))))...)))))))).
novel-m0212-5p	novel-m0212	Unigene031138	56	129	-	74	-29.4	37.84	1.05	TAAATCCGGGTAACTTTAATT	21	5p	ttacccgggtTAAATCCGGGTAACTTTAATTatccgttacctcaattaaattacccggattaaatccgtgtaac	((((.((((((.(((((((((((.(((((((............)))))))))))))))))).)))))).)))).
novel-m0213-5p	novel-m0213	Unigene031138	156	229	-	74	-20	32.43	0.83	TAAATCCGGATAACTTTAATT	21	5p	attgctcgatTAAATCCGGATAACTTTAATTacccatttttcaaattaaattacccggattaaatccgggtatc	..(((((((((.(((((((.(((.(((((((............)))))))))).))))))).))).))))))..
novel-m0214-3p	novel-m0214	Unigene031142	116	190	+	75	-23.1	37.33	0.82	TTAAATTACCTCGGATTAAAT	21	3p	ttactcaggttaaatccgggtaactttaattacccgttatccctaTTAAATTACCTCGGATTAAATccgggtaac	((((((.((((.(((((((((((.((((((..............))))))))))).)))))).)))).)))))).
novel-m0214-5p	novel-m0214	Unigene031142	116	190	+	75	-23.1	37.33	0.82	TAAATCCGGGTAACTTTAATT	21	5p	ttactcaggtTAAATCCGGGTAACTTTAATTacccgttatccctattaaattacctcggattaaatccgggtaac	((((((.((((.(((((((((((.((((((..............))))))))))).)))))).)))).)))))).
novel-m0215-5p	novel-m0215	Unigene031214	29	186	+	158	-44.2	43.04	0.65	TGATTGAGAGTGATATGAGTT	21	5p	tgaatgaggtTGATTGAGAGTGATATGAGTTtattagggattggggaaaatatgatggtggataggacggagtggcgggagagaattcatgctgccgacgccatttgagtttcacggttctttatgatggctcatgttagctgatcctgaatcatttt	.((((((....((((.((..((((((((((((((.((((((((..((((....(((((((....((.(((.((((...........)))).)))))..)))))))....)))).)))))))).))))..)))))))))).)))))).....)))))).
novel-m0216-3p	novel-m0216	Unigene031216	939	1067	-	129	-38.8	32.56	0.92	TTTTGGACTGATTTGACTAC	20	3p	tttgtcaattatggtgaaattcgtccaaaatgatgcatgttggtataaaagaaatcgacacgtgtaataataaagtcaccacttatatgatgtgtgtcaTTTTGGACTGATTTGACTACaagtgataag	.((((((.((.((((.(((((.((((((((((((((((((((((.........)))))).(((((((...............)))))))..)))))))))))))))).))))).)))).)).)))))).
novel-m0217-3p	novel-m0217	Unigene031238	715	829	-	115	-51.7	53.04	0.85	CGGAGTACTTTGGGAGAGTGG	21	3p	atttcaattgctcactctccttcaaaggcttccggccggaccgggtcgaagggtgttatctagatgcttgtggcaaggccgggcCGGAGTACTTTGGGAGAGTGGataatgattg	...(((.(((.(((((((((..(((((..((((((((((.((..((((..(((((((.....))))))).))))..)))).))))))))..)))))))))))))).))))))...
novel-m0218-3p	novel-m0218	Unigene031239	275	389	-	115	-51.7	53.04	0.85	CGGAGTACTTTGGGAGAGTGG	21	3p	atttcaattgctcactctccttcaaaggcttccggccggaccgggtcgaagggtgttatctagatgcttgtggcaaggccgggcCGGAGTACTTTGGGAGAGTGGataatgattg	...(((.(((.(((((((((..(((((..((((((((((.((..((((..(((((((.....))))))).))))..)))).))))))))..)))))))))))))).))))))...
novel-m0219-5p	novel-m0219	Unigene031382	21	98	-	78	-22.5	42.31	0.68	TCGACGAGGTCTCTGATATAGT	22	5p	tttcccttttTCGACGAGGTCTCTGATATAGTgatagcagacgtcaatatgtttcgacctctcgtgaagatgaggatt	..((((((((((((.((((((...((((((.((((.......)))).))))))..))))))))).))))).).)))..
novel-m0220-3p	novel-m0220	Unigene031579	28	332	-	305	-79	41.31	0.63	TTGGTTGAAGGTTTTTGGAGT	21	3p	acttgagtctagccctaacttggatctcgacccacaaaaaaccagtcttgccattctacaatcatcgtcgtcttcgtgattctttaaatcagcgatttctctagcaggaatcacttgctatctcgctgcctaattcgccaatcgatgattgtgtgctggaattacatggttttgattgtttgttttatggatgaattgtgattacgaggaaaaacatggttggacagattagactgagattagagcaggattgggtgatgtccccaggctttgtTTGGTTGAAGGTTTTTGGAGTttcactaaag	.(((.(((..(((.((((...(((((((((((.(((((...((((((((((...(((((((((((.....(((((((((((........((((((......(((((((.....)))))))..))))))(((((..((.(((((((.(((((((((.......))))))))))))))))..))..))).)).........))))))))))).....)))))))..(((......)))....)))))))))))))).....(((....))))))))..))))).)))))))))).)))..))).)))
novel-m0221-5p	novel-m0221	Unigene031725	1374	1459	-	86	-50.7	40.7	1.45	TTTGACAAGTGTAGTAGAGACCC	23	5p	ccattaaatcTTTGACAAGTGTAGTAGAGACCCacaatttagtagggattgtgggtccctactacacttgtcaaacatcaaatggg	(((((..((.(((((((((((((((((.((((((((((((.....)))))))))))).))))))))))))))))).))..))))).
novel-m0222-5p	novel-m0222	Unigene031737	770	1073	+	304	-46.5	27.3	0.56	CTGGACTTGAATGATCAATTTT	22	5p	tttaagtgagCTGGACTTGAATGATCAATTTTagtacttcgaaaatttcctgatttagtttgaattttaatgttgacttttaattgactttgcaactttcatgctttatttgatatattttaactttttaatattgactttcatgttgactttactacttaagtacattactcactagtgtttgacttggaatgtttactttgacttgtacgaagaatctttgattgagttgatttttatgttgattttgacatttatatgcattactcgatagatttgactttcatgttcggtttcattagta	....((((((((((((.((((.(.((((.(((((((..(((((.......(((...((((..((..(((((...........)))))..))..)))).))).......)))))..))))...((...((((....((((((((.(((((...(((((....((((...))))...))))).))))).))))).)))....))))...)).(((((...)))))(((((((((..(...(((((......)))))....)..))..)))))))))).))))).)))).)))))).))))))....
novel-m0223-3p	novel-m0223	Unigene032030	98	216	-	119	-46.7	42.02	0.93	CTCGACGTGTCAGCTTTATAGC	22	3p	ttcggaaacgtttacgaacaaagctgtagggctagacatttcgagcttccaaaatgatggctcgattgaatccaatacttttgagagCTCGACGTGTCAGCTTTATAGCtttttccgta	..((((((............(((((((((((((.(((((.((((((((.(((((((.(((.((....))..))).)).))))).)))))))).))))))))))))))))))))))))..
novel-m0224-3p	novel-m0224	Unigene032190	100	280	+	181	-43.3	42.54	0.56	TGTGCTCGCTATGTATTTGGAT	22	3p	actttgtgcaatatggtattggagctgcagcgagtactagagtttcaaatgagttaggagcgggaaatccgaaggcagctagatcagtattgtggatagtaataggcatttcggtgatggaggcaataactgtaagcgcgagtttattcTGTGCTCGCTATGTATTTGGATatgcatatag	.((.((((((......((((.(((.((((((((((((.(((..........(((((...((.......((((((((.((((..(((......))).)))).....)).))))))........))..)))))((((((....)))))))))))))))))..))))))).)))))))))).))
novel-m0225-5p	novel-m0225	Unigene032645	1117	1400	+	284	-105.3	38.38	0.97	TCATGAGCTCCTTGAACTTGG	21	5p	tgttttggtaTCATGAGCTCCTTGAACTTGGccaggtgaaaaaagcagattgactccctaaagttatagagtatcttgttagctccctaaacttgcaagtgatataattaactccttaagtccacgtggaagaacatgagttgattatgacaagtttggaaggcggataagtcattttaagcaaattcaggtagccaagtttagagagctaacgagacactctcaatttagggagccaatctattcttttgaccaagtacaaagagttgatgatgtattaagcc	.((((...((((((.(((((.(((.((((((.((((.(((......((((((.(((((((((.....(((((.((((((((((((.((((((((((...(((((((((((((((......(((....))).......))))))))))))....(((((((((((......))).))))))))....)))....).))))))))).)))))))))))).)))))...))))))))).)))))).))).)))).)))))).))).))))).))))))....)))).
novel-m0226-5p	novel-m0226	Unigene032750	97	268	+	172	-44.2	28.49	0.9	TGCATTTTTTATTTTGACACC	21	5p	gccaaaaacaTGCATTTTTTATTTTGACACCttaaaaatgactactaaggcctcaaaagtgaaattttttaagaattgatgatgttttaagcaactttaattcttgcactttttagttttaaggtcatttaggtgttatttggttaggagagagaaagtgaatgtttttaga	...((((((((.((((((((.((((...(((....(((((((..(((((((((.((((.(((((.....((((((((((.(.((((...)))).).))))))))))....))))).)))).)))))..))))..))))))))))...)))).)))))))).))))))))...
novel-m0227-3p	novel-m0227	Unigene032855	345	446	+	102	-54.6	31.37	1.71	ACTGTGTCTGGTGAGACCTCC	21	3p	acagtacatgtagaggtcccaccagacacaatttatttttttactattttatttttttaataaaaaaataaACTGTGTCTGGTGAGACCTCCacatgtactg	.((((((((((.((((((.(((((((((((.((((((((((((.((...........)).)))))))))))).))))))))))).)))))).))))))))))
novel-m0228-3p	novel-m0228	Unigene032855	349	444	-	96	-62.5	30.21	2.16	TAAATTGTGTCTGGTGGGACC	21	3p	gtacatgtggaggtctcaccagacacagtttatttttttattaaaaaaataaaatagtaaaaaaaTAAATTGTGTCTGGTGGGACCtctacatgta	.((((((((((((((((((((((((((((((((((((((((((...........))))))))))))))))))))))))))))))))))))))))))
novel-m0229-3p	novel-m0229	Unigene032856	374	475	+	102	-54.6	31.37	1.71	ACTGTGTCTGGTGAGACCTCC	21	3p	acagtacatgtagaggtcccaccagacacaatttatttttttactattttatttttttaataaaaaaataaACTGTGTCTGGTGAGACCTCCacatgtactg	.((((((((((.((((((.(((((((((((.((((((((((((.((...........)).)))))))))))).))))))))))).)))))).))))))))))
novel-m0230-3p	novel-m0230	Unigene032856	378	473	-	96	-62.5	30.21	2.16	TAAATTGTGTCTGGTGGGACC	21	3p	gtacatgtggaggtctcaccagacacagtttatttttttattaaaaaaataaaatagtaaaaaaaTAAATTGTGTCTGGTGGGACCtctacatgta	.((((((((((((((((((((((((((((((((((((((((((...........))))))))))))))))))))))))))))))))))))))))))
novel-m0231-3p	novel-m0231	Unigene033085	600	702	+	103	-18	30.1	0.58	TCTGTGGTTTCACTTTTTTGC	21	3p	caaattaataaaaaaaaaggtcaatgagccgcaaagaaatgataaaattaagggctaatttcatatcagggaTCTGTGGTTTCACTTTTTTGCaaatgagttt	.(((((.......((((((((....((((((((......(((((((((((.....))))))..)))))......)))))))).)))))))).......)))))
novel-m0232-3p	novel-m0232	Unigene033248	668	829	+	162	-67.1	35.19	1.18	CATTCCGGTACTGAAATTGCT	21	3p	gcaattatttgtgtaatttcaatgctggaatgctaacttggatggtttacaacacaattatatcatcatgatatgtttgacatgtggagctaacgtgacgttatatttgtttcataaaccatccaagtcagCATTCCGGTACTGAAATTGCTggaaaagttg	.(((((.(((..(((((((((.((((((((((((.((((((((((((((....((((.((((.(.(((((.((.((((........)))))).))))).).)))).))))....)))))))))))))).)))))))))))).)))))))))..))).)))))
novel-m0233-3p	novel-m0233	Unigene033508	294	571	+	278	-119.3	23.38	1.84	CTTTTGGTCTATAAGCTTTAT	21	3p	atttaccaaagtaaagcttataaaccaaaagttaaaaattaagctagatatagagacaaaaaataatgttttgcatgtaagaaagcagtgaaaattttattgagatatcaacaccaaatatcaacaacatcaaatatatagtatttgggaacagttaaaaatgaaaaaaaaaacaaaaacaaaaatttcactgcttttttacctgcaaaacattactttttgtctctatatctatcttaatttttaaCTTTTGGTCTATAAGCTTTATttaggtaaaa	.((((((.((((((((((((((.((((((((((((((((((((.((((((((((((((((((.((((((((((((.(((((((((((((((((.((((.((((....))))..((((((((...................))))))))................................)))).))))))))))))))))).)))))))))))).)))))))))))))))))).)))))))))))))))))))).)))))))))))))).)))))).
novel-m0234-3p	novel-m0234	Unigene033508	323	543	-	221	-87.8	23.08	1.72	TTTGTCTCTATATCTAGCTTA	21	3p	aagttaaaaattaagatagatatagagacaaaaagtaatgttttgcaggtaaaaaagcagtgaaatttttgtttttgttttttttttcatttttaactgttcccaaatactatatatttgatgttgttgatatttggtgttgatatctcaataaaattttcactgctttcttacatgcaaaacattatttTTTGTCTCTATATCTAGCTTAatttttaact	.((((((((((((((.(((((((((((((((((((((((((((((((.((((.((((((((((((.(((((((..((((.......(((...(((((......((((((.....)))))).....)))))....)))....))))....))))))).)))))))))))).)))).))))))))))))))))))))))))))))))).))))))))))))))
novel-m0235-5p	novel-m0235	Unigene033711	221	302	+	82	-24.9	39.02	0.78	CGGATCATAGTTTTGGAAGCT	21	5p	tagtttagagCGGATCATAGTTTTGGAAGCTtgttactgcagtgtaaatagctagctaaaattgtgtaggcgttcaggagat	.......(((((...(((((((((((.((((..((((......))))..))))..)))))))))))....))))).......
novel-m0236-3p	novel-m0236	Unigene033727	1	102	+	102	-46.9	43.14	1.07	TGGGATACTGGACCAGTCTGC	21	3p	aaagtaacagactggtccagtatcccaccgcaggaaccaaaggtttaatttctaaaaaaaaactcatgcgaTGGGATACTGGACCAGTCTGCagtggaatac	.......((((((((((((((((((((.((((.((........((((.....)))).......)).)))).))))))))))))))))))))...........
novel-m0237-5p	novel-m0237	Unigene034114	1774	1853	+	80	-31.2	52.5	0.74	TGTACGACGGAAGGAGACTTTT	22	5p	tgatccctcaTGTACGACGGAAGGAGACTTTTccgctcatgattgagctcgaggagaggcttccgccgtatgcggattat	(((((((....(((((.((((((....((((((((((((....)))))....))))))))))))).)))))).)))))).
novel-m0238-3p	novel-m0238	Unigene034173	266	488	-	223	-38.6	28.25	0.61	TCTGTGACTCTTTATATTTAG	21	3p	agcaagatcacaaagccgtaaagaacatggagtattgataatatacttttactaagactttgagagtgtttttaacattgtgttttagactattcatattaactctttatctctagttttcaatatgtctgactctttatatttaggaatctagactattcgtattaagtcttatctctagttttcaatatgTCTGTGACTCTTTATATTTAGgaatctatga	....((((..(.(((..(((((((.(((((((((((((......(((.....((((((((.((((((((((..((((...))))..))))...........))))))....(((((.((((((((((..........))))))..)))).)))))...........)))))))).....)))..))))))).))))))..))))))).))).)..))))....
novel-m0239-5p	novel-m0239	Unigene034226	1426	1489	+	64	-19	34.38	0.86	TAATGTAAAGGTCTGAGGATTC	22	5p	tagagatttaTAATGTAAAGGTCTGAGGATTCaaaatgtgccggaaaacctaagacctttacat	............((((((((((((.(((.(((...........)))..))).))))))))))))
novel-m0240-3p	novel-m0240	Unigene034226	641	979	-	339	-123	55.16	0.66	TCGAAGGACTCGGCAACTACCG	22	3p	cttttgttggaggacgttgctggaatattttcgggaagttttcgccgacagacaggcccagcaggcagcgatggagaagctgcatcggctggaacaggggagttcacagtattttgcggacttcttgctggatttcgagcagcaggtaggccagtgtggagttggagcgctgacggaagtggggaagtcgacgacgttgcggggagcgctcaatttcaagctgaagaaagctctagtaggagtacggttgccacccccgaccgctatgacgaatatgtagcgcatcttcgggaagtagcagcagatcTCGAAGGACTCGGCAACTACCGgcaacatggc	....(((((..((..((((((((....(((((((((.......(((........)))(((((..(((((.........)))))....))))).....((((((((.(((....))).))))))))((((.(....).))))((......))((((.((((((((.((((((..((.((((.(.........).)).)).))...)))))))))))))).))))......(((((....)))))...(((((.((.(((((.((((((.........)))))).....)))))..)).)))))...)))))))))..))))))))..))..)))))....
novel-m0241-3p	novel-m0241	Unigene034669	70	388	+	319	-75	41.38	0.57	TTGAGTCTTAGTCTGAGCAAGC	22	3p	tagcagagcatgcttttgttgagctgatcgactaccgtagtcgcgatgttgagcgcctcaagaaacatactacctattatacaaatgagctcaaggaagtagaggagaagttgcttgatatagaaactcaattggctcgcttacgagcgcaaaggattgtaccacctaggaatcggcctcagtcaaggattccttcggctaatcctgttatttgcaaaacctagccctagatatcctgttaaacacacataattaaacatgaattagcttttaggtttccaagttttTTGAGTCTTAGTCTGAGCAAGCattcatgtca	.((((.....))))(((.(((((((.((((((((...))))))...(.(((((...))))).).....................)).))))))).)))...((.(.(((((((((((((..(((..(((((((((((((....))))).)))(((((((..((....((((((((((....)))...)))))))..)).)))))))...(((((..((((((((..((((...((.((((...............)))).)).))))...)))))))).)))))...))))))))..))).)))).))).))).).)).
novel-m0242-5p	novel-m0242	Unigene034999	453	526	+	74	-48.5	47.3	1.39	TGCGATGACTGGTAATCTGCC	21	5p	tgcatgcgaaTGCGATGACTGGTAATCTGCCgatatgtgtaggcagattaccagtcaattgcattcggctgcat	((((..(((((((((((((((((((((((((..........))))))))))))))).))))))))))..)))).
novel-m0243-3p	novel-m0243	Unigene035251	1424	1522	+	99	-46.7	23.23	2.03	TTTATATTAATCTCTGAGACT	21	3p	aatttaactaagtgtcagagattaatataaaagataatgttagcttttagttaaggctaacaatatctTTTATATTAATCTCTGAGACTaacttaaact	..(((((...(((.((((((((((((((((((((((.((((((((((.....)))))))))).)))))))))))))))))))))).)))...)))))..
novel-m0244-3p	novel-m0244	Unigene035384	301	490	+	190	-74.3	33.16	1.18	TTTTTAATTCTGCAAACAATG	21	3p	gctttgaaatgcattgtttgcaaaattaagaaaatagtcgatttttctgacatggacgagggcatttttgtcccattttttcagatctttgaccagtgaaaggtctgaaattctttttggacaaatataacctctaccacgtgaacaaaattgaccattTTTTTAATTCTGCAAACAATGaatttcacag	.((.((((((.(((((((((((.((((((((((((.(((((((((..(.((.(((..((((..((.(((((((.....((((((((((((........))))))))))))........))))))).))..))))..))).)).)..))))))))).)))))))))))).))))))))))).)))))).))
novel-m0245-3p	novel-m0245	Unigene035384	315	478	-	164	-61.6	32.93	1.14	AAAATCGACTATTTTCTTAAT	21	3p	ttgtttgcagaattaaaaaaatggtcaattttgttcacgtggtagaggttatatttgtccaaaaagaatttcagacctttcactggtcaaagatctgaaaaaatgggacaaaaatgccctcgtccatgtcagaAAAATCGACTATTTTCTTAATtttgcaaaca	.(((((((((((((((.(((((((((.(((((....((((((..((((.(((.(((((((........(((((((.((((........)))).))))))).....))))))).))).))))..))))))....))))).))))))))).)))))))))))))))
novel-m0246-5p	novel-m0246	Unigene035448	2446	2620	-	175	-32.5	37.71	0.49	CATTGAATTCTAGACTTTTGCT	22	5p	aagagttatcCATTGAATTCTAGACTTTTGCTtgaaaaattgctcctcgttttttagtagctggtaaagaactttagtcatagctcgctcttcatccagaagcaaagcattaccaggatctttttgaatatcttgctgcagctgatctacaagagttctgtgcgcattaactttg	..(((((((..((((((((((..(((.(((((.(((((((........))))))))))))..)))..)))).)))))).)))))))(((((((.....))))...))).....((((((..(((((...(((..((....)).)))...)))))))))))...............
novel-m0247-3p	novel-m0247	Unigene035553	1176	1296	+	121	-62.7	43.8	1.18	TGTCAAAGATCCAACGGGGGT	21	3p	tctaactttacttgagaacccaccgttggatctttaacatgtggaatgtgacccaccaatttagtgggtcatgcgctacaTGTCAAAGATCCAACGGGGGTcctcaaactttacttaagga	...........(((((.((((.(((((((((((((.((((((((..((((((((((.......))))))))))..)))))))).))))))))))))))))).)))))..............
novel-m0247-5p	novel-m0247	Unigene035553	1176	1296	+	121	-62.7	43.8	1.18	CACCGTTGGATCTTTAACATG	21	5p	tctaactttacttgagaaccCACCGTTGGATCTTTAACATGtggaatgtgacccaccaatttagtgggtcatgcgctacatgtcaaagatccaacgggggtcctcaaactttacttaagga	...........(((((.((((.(((((((((((((.((((((((..((((((((((.......))))))))))..)))))))).))))))))))))))))).)))))..............
novel-m0248-5p	novel-m0248	Unigene035826	198	377	+	180	-59.9	35	0.95	ATTTGCCTCCTAATGGATGTA	21	5p	atttggtgacATTTGCCTCCTAATGGATGTAaattagataaattcagcttctcaattacttcaattgccacatatccagagattcgggacatcaattgaagcaagtctttaatctgaagtgaaattatacgatggaggctatctaatttccattcattagggggaaattgttaccgaatt	(((((((((((.((.((((((((((((((.(((((((((......(((((((......(((((((((....((.(((.((...)).))).)))))))))))((..((........))..))............)))))))))))))))).)))))))))))))).)).))))))))))).
novel-m0249-5p	novel-m0249	Unigene035992	288	417	+	130	-38.3	40.77	0.72	TCTTCAAGACTCCTGAATCGG	21	5p	ggaatttcagTCTTCAAGACTCCTGAATCGGattcagcctctgattgaatttctaggtcacaattagaattgttggtttcatcggggtatgaatcggaatctgtggagtttagagatgaccttaaatccg	(((.((...(((.((.(((((((.((.((.((((((..(((((((.((((((((((.......))))))......)))).)))))))..)))))).)).))...)))))))...)).)))...)).))).
novel-m0250-3p	novel-m0250	Unigene036003	1030	1272	-	243	-64.5	39.09	0.68	TTGTAGTTCTAAAGGGTAGTT	21	3p	attttggctcctctcccaattggatttgcagtgttcttagtccatttagccaccattcccatcactggaactggtattaacccagctagaagtcttggagatgcttttgctgctgtccatgaggcttagataatttttgcttagataatttttcaattgcaaaccttgtggacaaggtttttaaggggaatggattgttgtgtggtaaattgTTGTAGTTCTAAAGGGTAGTTtagtctttgt	.....((((...(((((..(((((.((((((..........((((.((((..((((((((......(((((((((....)))((((.(((((.(........)))))))))).(((((((((((...........(((((...((.......))....)))))))))))))))).))))))....))))))))...)))).)))).......)))))).))))).))).))...)))).....
novel-m0251-5p	novel-m0251	Unigene036115	827	951	-	125	-31.7	53.6	0.47	TTTGGAACTCCGAATTACCGG	21	5p	aatattcgggTTTGGAACTCCGAATTACCGGcatctacatcactaagggttacgcctccacgtcagctttcgcccacccgaccctgccgctatccgggtttggaccatctcaaactccgaatacc	..((((((((((((((..(((((((..((((..............(((((((((......)))..((....))......))))))........)))))))))))...)).))))).)))))))..
novel-m0252-5p	novel-m0252	Unigene036117	3	241	-	239	-47.5	26.36	0.75	TCTTTTGTCATAATTAACTCT	21	5p	aagatacctaTCTTTTGTCATAATTAACTCTttcgtccttatatctattttttttaatttataacggttgtatttcggcatgaactggaagacaggacataacagaatcacaaaatcatcttctatgacaatattgatgtccttaaaattaaaatatgtcactttaaaaatctaaaaaatagacaaaaaggaccaaaaagataattatgtcaaaagatgagacctaataatgtgttttt	(((((((((((((((((.((((((((.((.(((.((((((...((((((((((..............((((..((((..(((..(((.....)))..)))..).)))..))))............(((((((.(((((.........))))).)).)))))............))))))))))....)))))).))).)).)))))))).)))))))).))..........))))))).
novel-m0253-3p	novel-m0253	Unigene036169	188	279	-	92	-20.1	36.96	0.59	TTTTTGTTGTTAGGATCATC	20	3p	tgttaacaggatacacgtcatagcaatagaaatagttagggtggtggggagcaatttgaaagTTTTTGTTGTTAGGATCATCattgttttcg	.(..((((((((....(((.(((((((((((((..(((((.((.(....).)).)))))..))))))))))))).))).))).)))))..).
novel-m0254-3p	novel-m0254	Unigene036224	28	123	+	96	-22.5	48.96	0.48	CTTCGATCTCAAGAACTTTCGG	22	3p	tgaggaattatctcctttccagtgccctggtcgtgaagttcaaggcaaagaggagtagggacttCTTCGATCTCAAGAACTTTCGGcatcccctct	.(((((......)))))..(((....)))((((.(((((((.(((....(((((((....)))))))...)))...))))))))))).........
novel-m0255-3p	novel-m0255	Unigene036265	281	465	+	185	-105.3	34.59	1.65	TTGACAAATGGTGGACCGGGT	21	3p	tgagaatttatattatgacccggtccaccatttgtcaatggtccttctccaatagtattttgacatattttatatcaggtccataattaaatttattttaatagttctctatagatgtgtcaaaacactgttggagagggaccaTTGACAAATGGTGGACCGGGTccataatagaatttctccta	.(((((....((((((((((((((((((((((((((((((((((((((((((((((.(((((((((((((.(((..(((...((.((((((.....)))))).))))).)))))))))))))))).))))))))))))))))))))))))))))))))))))))).)))))))....)))))...
novel-m0255-5p	novel-m0255	Unigene036265	281	465	+	185	-105.3	34.59	1.65	CGGTCCACCATTTGTCAATGG	21	5p	tgagaatttatattatgaccCGGTCCACCATTTGTCAATGGtccttctccaatagtattttgacatattttatatcaggtccataattaaatttattttaatagttctctatagatgtgtcaaaacactgttggagagggaccattgacaaatggtggaccgggtccataatagaatttctccta	.(((((....((((((((((((((((((((((((((((((((((((((((((((((.(((((((((((((.(((..(((...((.((((((.....)))))).))))).)))))))))))))))).))))))))))))))))))))))))))))))))))))))).)))))))....)))))...
novel-m0256-5p	novel-m0256	Unigene036316	202	305	-	104	-33.7	38.46	0.84	TTCCCCCTTTATGCCGACGTG	21	5p	tgacacaattTTCCCCCTTTATGCCGACGTGacataaatttgttgttgcaatttatatgacattgcattatgccacgtcagcacaaatgggcaaaatgtgttac	(((((((.((((.(((.(((.(((.((((((.(((((.........((((((.........))))))))))).)))))).))).))).))).))))))))))).
novel-m0257-5p	novel-m0257	Unigene036318	971	1074	-	104	-33.7	38.46	0.84	TTCCCCCTTTATGCCGACGTG	21	5p	tgacacaattTTCCCCCTTTATGCCGACGTGacataaatttgttgttgcaatttatatgacattgcattatgccacgtcagcacaaatgggcaaaatgtgttac	(((((((.((((.(((.(((.(((.((((((.(((((.........((((((.........))))))))))).)))))).))).))).))).))))))))))).
novel-m0258-3p	novel-m0258	Unigene036327	485	579	-	95	-47	28.42	1.74	TTATTTGGTTGGAGATTTTTG	21	3p	tgcctaattgccaaaaatctccaaccaaataaataaacaacaatgaaaattcattattattaatTTATTTGGTTGGAGATTTTTGgtgatgaggc	.((((.((((((((((((((((((((((((((((.((.((.(((((....))))).)).)).)))))))))))))))))))))))))))).))))
novel-m0259-3p	novel-m0259	Unigene036332	137	325	+	189	-71	35.45	1.06	TTGACCATTTCCTTAATTCTG	21	3p	acactatttacagaattaaggaaatggacaattctgttgaagtggacgagacacttttgtccaagaagatgagggaaagaagaaaaaaaaatacattttcactggtcaaatgttgaaattttttttggcccaaaatacccttttccacgtcagcagaaTTGACCATTTCCTTAATTCTGcaaacagtgc	.((((.(((.(((((((((((((((((.((((((((((((.(((((.(((.(((((((.....))))).)).(((..((((((((.......((((((.........)))))).....))))))))..)))........))).))))).)))))))))))).))))))))))))))))).))).)))).
novel-m0260-5p	novel-m0260	Unigene036459	68	205	-	138	-18.7	34.06	0.4	AACGGTTTCACAGTTTCTATGG	22	5p	gagaatggagAACGGTTTCACAGTTTCTATGGaagaatgaaagaaattagtctaagtataaggaagatgaggttatttttgtccaaaaagggtttaacctgttagttttgtaggagtgctagaaagttgtctgaatat	......(((.(((..(((..((.((((((((((((.(((((((.((((.((((...........))))..)))).))))))).)....(((......))).....)))))))))))))..)))..))).)))......
novel-m0261-5p	novel-m0261	Unigene036747	180	492	+	313	-79.7	36.74	0.69	TTTATCTCTGAACTGCTGTAGC	22	5p	ataagtgtatTTTATCTCTGAACTGCTGTAGCcaggatttttatcttgtttgacatcatggattgaagcttatgatatatgaggggagggtttttggagggggaagaaaaaagaggtcaagttattattattatttttactgctcctgtgcgagtattatatcaaattcatatatttatttctccaaaagcttccaaaccagctaaaaggttcgatatatacttataactttagagtgataagtgacagtctgtgatggctagcttgtctgagctgtagtgggctactatacggtgctggaggataaatgcgg	.....(((((((..((((((.((((..(((((((((((....)))))......((((((((((((..((((((.((...((((((((((.(((((((((((((.((.(((((.....................))))).)).))))((((.((((..........)))).)))).......)))))))))))))).((((........))))...((((....)))).)))))..)).))))))..))))))))))))((.(((((....)))))))....))))))....))))..))))))..))))))).
novel-m0262-5p	novel-m0262	Unigene036787	152	221	-	70	-26.6	64.29	0.59	TGGGCTGTCTTGGAGTATCGTG	22	5p	ctcgccgtctTGGGCTGTCTTGGAGTATCGTGacgcatcgggtgcccggaggcaaccgcaaggaggaacg	....((.(((((((.((((((.(.(((((.(((....)))))))).).)))))).)).))))).))....
novel-m0263-3p	novel-m0263	Unigene037475	51	296	-	246	-47	32.93	0.58	TGTATTTAAGATGGTTCATGA	21	3p	tggacattttcaattggttcgtcttacaaactattttggaggctgatcttgaccaaatcatgcacacaataatatttggaatgggcggtgtcggtaagaaaatagattgttcaagcgctggaaatgaaaactatgagtgttcaaaattgattgtgttgttttaactcattcagtccatgaaaatgtattttagatggttcattcagtcatgaaaaTGTATTTAAGATGGTTCATGAtaaaatatct	((((((((((((.((....(((...((((.(((((((....((((((....(((...((((.....(((......)))..))))..)))))))))...))))))).))))....)))....)).))).......)))))))))..(((((.((.((((...)))).)).))))).((((((....(((((((((((.....((((....))))....))))))))))).))))))...........
novel-m0264-5p	novel-m0264	Unigene037477	636	729	+	94	-20.2	43.62	0.49	CTGGACTTGATTATCTTCTTCA	22	5p	tacctccttcCTGGACTTGATTATCTTCTTCAttttggagacccagctggtccataccattctgcagatgattatcattcacgggttcttcatc	.........((((((..((((.(((.(((.((...(((.((((.....))))....)))...)).))).))).)))).)).)))).........
novel-m0265-3p	novel-m0265	Unigene037490	1	97	-	97	-20.8	38.14	0.56	TGCTTGGTTGAAGGTTTTTGG	21	3p	aaaatcccagttactcttcaaagagttaggctttgcttgtttcgtggttttgcaaagttcattaagggttTGCTTGGTTGAAGGTTTTTGGagtttc	.((((.((((..((.((((((.((((.(((((((...((.....((......)).....))...)))))))))))..))))))))..)))).)))).
novel-m0266-3p	novel-m0266	Unigene037587	1844	1958	+	115	-50.5	36.52	1.2	CGAACAGATTGGAGAAGCT	19	3p	gagactaaagcttctctaatctgttctggaattatttaactacacttagtctccagcttctcacatatgacagtagttcattagttcCGAACAGATTGGAGAAGCTtttgtttct	(((((.((((((((((((((((((((.(((((((...((((((.....(((.................))).))))))...))))))))))))))))))))))))))).))))).
novel-m0266-5p	novel-m0266	Unigene037587	1844	1958	+	115	-50.5	36.52	1.2	CTTCTCTAATCTGTTCTGGA	20	5p	gagactaaagCTTCTCTAATCTGTTCTGGAattatttaactacacttagtctccagcttctcacatatgacagtagttcattagttccgaacagattggagaagcttttgtttct	(((((.((((((((((((((((((((.(((((((...((((((.....(((.................))).))))))...))))))))))))))))))))))))))).))))).
novel-m0267-3p	novel-m0267	Unigene037749	2014	2109	-	96	-29.6	41.67	0.74	AAATCTAGAACTTTGAGCTCT	21	3p	cagggagatacaaggttcgaagtttctctaggacaggaagtgaatctggtagtgatggaatatccAAATCTAGAACTTTGAGCTCTtttgtccctt	.(((((.(...((((((((((((...((((((...(((.((..(((.......)))...)).)))...))))))))))))))).))).).))))).
novel-m0268-3p	novel-m0268	Unigene037959	325	438	-	114	-32.9	43.86	0.66	TCGACTTGAACTTGAGTAAGTT	22	3p	ccagaacctaaattcatacgcaagttcgagatacgacatttggcgattttttcgtgacagccgcacgaaagcctccaactcaTCGACTTGAACTTGAGTAAGTTtacgttttcc	..(((((.((((((..(((.((((((((((...(((...((((.(...((((((((.(....))))))))).).))))....))).)))))))))).))))))))).)))))..
novel-m0269-3p	novel-m0269	Unigene037979	119	299	+	181	-51.9	27.62	1.04	TTTTTAATTCTGCAAACAATG	21	3p	ttagcataaaagattgtgaaatttattgtttgcagaattaagtaaattgtcaattctactgacatagatgagtacatttttgtccaacttttggtccaaagtctggcaaaaaaattggttcaaaaaattacatcagcaaaattgacaattTTTTTAATTCTGCAAACAATGcatatgcatt	...(((((...((((....))))(((((((((((((((((((.((((((((((((...((((.........(((..((((((.((((.((((...(((.....)))...)))).))))..))))))..))).))))...)))))))))))).)))))))))))))))))))..)))))...
novel-m0270-3p	novel-m0270	Unigene038023	239	403	+	165	-54.7	35.15	0.94	CACGTCAGCAGAATTGAGCAT	21	3p	aattaggaaaatagtcaattctactgacgtgtatgagtggtattttcgtccaaaatttttaacatacctttgaccagttaggttagggtttagggtcgaggtcaattttatttttttgcaaagatgtcctcataCACGTCAGCAGAATTGAGCATttccttaatg	.((((((.((((..((((((((.((((((((((((((.((((((((.((..((((..........(((((.((((..(((((......)))))))))))))).........))))..)).)))))))))))))))))))))).))))))))..)))).)))))).
novel-m0271-3p	novel-m0271	Unigene038023	239	403	+	165	-54.7	35.15	0.94	CACGTCAGCAGAATTGAGCAT	21	3p	aattaggaaaatagtcaattctactgacgtgtatgagtggtattttcgtccaaaatttttaacatacctttgaccagttaggttagggtttagggtcgaggtcaattttatttttttgcaaagatgtcctcataCACGTCAGCAGAATTGAGCATttccttaatg	.((((((.((((..((((((((.((((((((((((((.((((((((.((..((((..........(((((.((((..(((((......)))))))))))))).........))))..)).)))))))))))))))))))))).))))))))..)))).)))))).
novel-m0272-3p	novel-m0272	Unigene038803	20	119	+	100	-19.2	36	0.53	CGAGGAATTGTTTACGAGTTAG	22	3p	tgcaattgtaatgtaagtttgtagggcttccttatgtattatttgaagtatgtaaacttgatattgtgCGAGGAATTGTTTACGAGTTAGtccggttggc	..((((((.....(((.((((((((..((((((..((((.((.(.((((......)))).).)).))))))))))...)))))))))))...))))))..
novel-m0272-5p	novel-m0272	Unigene038803	20	119	+	100	-19.2	36	0.53	AAGTTTGTAGGGCTTCCTTATGTA	24	5p	tgcaattgtaatgtAAGTTTGTAGGGCTTCCTTATGTAttatttgaagtatgtaaacttgatattgtgcgaggaattgtttacgagttagtccggttggc	..((((((.....(((.((((((((..((((((..((((.((.(.((((......)))).).)).))))))))))...)))))))))))...))))))..
novel-m0273-5p	novel-m0273	Unigene039124	579	684	-	106	-60	52.83	1.07	CACTCTCCTTCAATGGCTTTCCG	23	5p	ttctattgctCACTCTCCTTCAATGGCTTTCCGgccgggccaatcggtatctgcctagacaaaccgtggcaaggccgggagtcattgaggggggtgaataatagtt	..((((((.((((((.(((((((((((((.((((((..((((..((((.(((....)))...))))))))..))))))))))))))))))))))))).))))))..
novel-m0274-3p	novel-m0274	Unigene039209	1827	2056	+	230	-74.5	37.83	0.86	TCCAAAAGTTAGAAGTACATG	21	3p	cgatttgttcttatttagcatgtgcttgtaacctttggattctttagcccttgaccagcaaatttgttaggcatatctcccattctccgtgaagtgtgaactagcacttcatcatccgcaatagatgtaattcccttagtttttgttgagtaaagtaagagaaatggttgattggtcagggctaagttaTCCAAAAGTTAGAAGTACATGgacaaattaaggccatattg	((((.((.(((((.....(((((((((.((((.(((((((..(((((((((.(((((........(((((.(((.((((.........(((((((((......)))))))))((((.......)))).......(((((......)))))........)))).))).)))))))))))))))))))..))))))).)))).))))))))).......))))).)).))))
novel-m0274-5p	novel-m0274	Unigene039209	1827	2056	+	230	-74.5	37.83	0.86	TGTGCTTGTAACCTTTGGATT	21	5p	cgatttgttcttatttagcaTGTGCTTGTAACCTTTGGATTctttagcccttgaccagcaaatttgttaggcatatctcccattctccgtgaagtgtgaactagcacttcatcatccgcaatagatgtaattcccttagtttttgttgagtaaagtaagagaaatggttgattggtcagggctaagttatccaaaagttagaagtacatggacaaattaaggccatattg	((((.((.(((((.....(((((((((.((((.(((((((..(((((((((.(((((........(((((.(((.((((.........(((((((((......)))))))))((((.......)))).......(((((......)))))........)))).))).)))))))))))))))))))..))))))).)))).))))))))).......))))).)).))))
novel-m0275-3p	novel-m0275	Unigene039210	270	371	+	102	-41.9	27.45	1.5	AGAAAATGATTTTGGACAAAA	21	3p	caaggacattttttgttcaaaatcatttttttgacttttaaccggttaagttagagttaaagttaaaggtcAGAAAATGATTTTGGACAAAAaatatcctct	..((((.((((((((((((((((((((((((.((((((((((...((((.......)))).)))))))))))))))))))))))))))))))))).))))..
novel-m0276-3p	novel-m0276	Unigene039211	442	565	-	124	-19.2	28.23	0.55	TTTGAGCAAATAAAGGACTGTG	22	3p	agaaaaacaacacacatttaattgcttaaaaattaaaggattaatttcatttaagtgcgtagatttttgcaaataaatcactctcatttgtcTTTGAGCAAATAAAGGACTGTGatgtgcattc	......(((.((((..((((.(((((((((((((((....)))))).....((((((.((.(((((........)))))))...))))))..))))))))).))))....)))).)))......
novel-m0277-3p	novel-m0277	Unigene039232	415	533	+	119	-30.6	36.13	0.71	TTGGTCTCTGAAGAATTGTTT	21	3p	atcataaaaggacttagatacgaaagtttggagagcctcagacgatgtagatttgcttgaagatgtttatctgcagatTTGGTCTCTGAAGAATTGTTTaattgtccagttatgtttgg	..(((((..((((......((((...((((((((...(((((...(((((((..((........))..)))))))..)))))))))))))...))))......))))..))))).....
novel-m0277-5p	novel-m0277	Unigene039232	415	533	+	119	-30.6	36.13	0.71	CGAAAGTTTGGAGAGCCTCAGA	22	5p	atcataaaaggacttagataCGAAAGTTTGGAGAGCCTCAGAcgatgtagatttgcttgaagatgtttatctgcagatttggtctctgaagaattgtttaattgtccagttatgtttgg	..(((((..((((......((((...((((((((...(((((...(((((((..((........))..)))))))..)))))))))))))...))))......))))..))))).....
novel-m0278-5p	novel-m0278	Unigene039317	1	201	+	201	-47.6	44.78	0.53	CGGGATTGCTAGGCCGAGCGAG	22	5p	ggCGGGATTGCTAGGCCGAGCGAGcacttaacctgaggttcctttaggcgtgtttcctgaggttctttccgaggtttgattgtgcccgttacacatggctttggattaacagcagcaagaaacaaccttttcttactcaataagttgtataatgacgaaattgaaactgatcttccgacttgctctactaaggtgttgcta	(((((.(((..(((...((((((((......(((((((...)))))))..(((((((((..(((...(((((((((....((((.......)))).)))))))))..)))..)))...))))))............(((((..(((((...)))))...)))))............).)))))))..))).))).))))).
novel-m0279-3p	novel-m0279	Unigene039430	33	246	-	214	-47.1	35.51	0.62	CTTTGATTGGATGAGGGGTTT	21	3p	cagacccaggaagtccctacgtccttcaaagagctaatcaaatatgttattagaatttctaaacagaatatgataaaaaactcactgtgttctatttcttgatttgcacaatccaatgtggttttttggcaaattttctttttttcctagattaactcaatgacattctaatggaccccaaggCTTTGATTGGATGAGGGGTTTtgaggggaat	....(((..(((((((((.(((((.(((..(((((........((((((((((....((((((.((((.((..((((((((.((((((((((........))...))))).......)))))))))))....)).)))).)).....))))....)).)))))))).....(((...))).))))))))..))))))))))))))..)))....
novel-m0280-5p	novel-m0280	Unigene039480	763	967	-	205	-79.3	40.98	0.94	TTGATTGGATGAGGGGTTTGG	21	5p	ttctttaggtTTGATTGGATGAGGGGTTTGGagaggagaggaatggaaagttatgtctatttctttgtttgggggaagagttttgagagatgtgagcatcaaatcttctattttcttccattttttaacccctccattcccttctattccgtccccttctattcaattcccctccaaacccctcatccaatcaaagccttaagct	..(((.(((((((((((((((((((((((((((.((((((((((((((.(..(((..............((((((((((.....((..((((....))))...)).....))))))))))..............)))..).))))))))).))..............))).))))))))))))))))))))).)))))).)))..
novel-m0281-5p	novel-m0281	Unigene039485	1736	1844	+	109	-23.3	40.37	0.53	CACATGTTGGTTAATATTCTCC	22	5p	tttagaaaaaCACATGTTGGTTAATATTCTCCaacgcctcataaaaaatcctggttgcctccccagagtcagaggaaggaacatgtagataaactgtgtgttgtctacc	..((((..((((((((((.(((.((((..(((....((((.........(((((........)))).)...))))..)))..)))).))).))).))))))).))))..
novel-m0282-3p	novel-m0282	Unigene039575	92	206	+	115	-35.2	44.35	0.69	TGTGTTCGTTCCCGACAAAGATC	23	3p	agcgatgatagatcttgtcggtcaggaggagtgttggaaacacaaacatttgatgttttcaacacattcgtatgtttcagttTGTGTTCGTTCCCGACAAAGATCggatggcgcc	.(((......(((((((((((..(.(((.((((((((((((((((....))).))))))))))))...................).))).)..))))).))))))......))).
novel-m0283-3p	novel-m0283	Unigene039594	228	338	+	111	-31	51.35	0.54	TCAGAACCTGAAGGGAAGCATACT	24	3p	tactgttgggtatgatcgcagcagctctggtgggttgctggacccggttgcctgcaacagaacgcaaagtggacaTCAGAACCTGAAGGGAAGCATACTcgttgttagtat	(((((.((((((((.((.(..(((.((((((((((.((((....)))).)))(((........))).......)))))))..)))..).))..))))))))....))))).
novel-m0283-5p	novel-m0283	Unigene039594	228	338	+	111	-31	51.35	0.54	TATGATCGCAGCAGCTCTGGTG	22	5p	tactgttgggTATGATCGCAGCAGCTCTGGTGggttgctggacccggttgcctgcaacagaacgcaaagtggacatcagaacctgaagggaagcatactcgttgttagtat	(((((.((((((((.((.(..(((.((((((((((.((((....)))).)))(((........))).......)))))))..)))..).))..))))))))....))))).
novel-m0284-5p	novel-m0284	Unigene039595	1221	1319	+	99	-30.7	53.54	0.58	TGATTTTGTCCACTGGAGCTGG	22	5p	cttgcagcaaTGATTTTGTCCACTGGAGCTGGcggcaggtttcagtggcggcgagatattcagcttcagtcgtggatagaaccacttcccgttggaggt	.(((.(((....((((((((((((((((((.......)))))))))))..))))))).....))).)))..((((......))))((((....))))..
novel-m0285-3p	novel-m0285	Unigene039595	2049	2202	+	154	-42.1	46.75	0.58	TGATGAGCTAGAACGAGCATTA	22	3p	gaaggaggattatgcatccttctttctcatagccctggggcatttccatgtataggtcaatatcgaggtcggggtttaaaaaagctgtcggaacatcgccttgtcgacggtgccagccaaatTGATGAGCTAGAACGAGCATTAttctacctgt	..((((((((.((((.((.((((..((((((((((((....(((((.((((........)))).)))))))))))).......(((((((..(((......)))))))))).............)))))..)))).)))))).))))).)))..
novel-m0286-3p	novel-m0286	Unigene039595	2716	2809	+	94	-30.9	56.38	0.58	TGACTTGGTCATATGCTGTATC	22	3p	tggtgctggtgagtgcgctcgtttctgtccagcgatggggcgtatggggtcccaaccggtcaTGACTTGGTCATATGCTGTATCgtccagatct	.(((((........)))))....((((....((((((.(((((((((((((((....))....))))...))))))))).)))))).))))...
novel-m0287-3p	novel-m0287	Unigene039598	1870	2051	-	182	-45.8	40.66	0.62	TTGACGGTCTTTGTAAGTATA	21	3p	gaggctatgggttatcaacccgatgtgtttacttacaatactgttgtgaatggtgtgtctaaagttggaaatgtggatggtgctatgtgtttgctcgggagaatgtttgagaaaggttgcgcacctaatgtagtgacttatagcgctattaTTGACGGTCTTTGTAAGTATAaccaagtgaa	........(((((...)))))..((.((((((((((((.(((((((..((((((((.....((((((...((((....(((((....(.(((.((((((......))))))))).)....)))))..))))..))))))...))))))))..)))))))..))))))))).)))))......
novel-m0288-3p	novel-m0288	Unigene039688	252	385	-	134	-57.3	26.12	1.64	GATTTTCTGTATGGTCAAAAA	21	3p	cttgtctgtttttggccagaacagaaaatccaatatacatatatttaaatggaaaaatcaattatatgtaaacttggtgttttctatttagaaaatgtgtatattgGATTTTCTGTATGGTCAAAAActtcaaa	.(((...(((((((((((..((((((((((((((((((((((.((((((((((((((((((............))))).)))))))))))))..)))))))))))))))))))))).)))))))))))..))).
novel-m0288-5p	novel-m0288	Unigene039688	252	385	-	134	-57.3	26.12	1.64	TTTGGCCAGAACAGAAAATCCA	22	5p	cttgtctgttTTTGGCCAGAACAGAAAATCCAatatacatatatttaaatggaaaaatcaattatatgtaaacttggtgttttctatttagaaaatgtgtatattggattttctgtatggtcaaaaacttcaaa	.(((...(((((((((((..((((((((((((((((((((((.((((((((((((((((((............))))).)))))))))))))..)))))))))))))))))))))).)))))))))))..))).
novel-m0289-3p	novel-m0289	Unigene039689	184	319	-	136	-54.9	25.74	1.57	GATTTTCGGTTCGGTCAAAAA	21	3p	tttgaaagtttttggccagaacagaaaatccaaaatacatatatttaaatggaaaaatcaattatatgtaaactttgatgttttctatttaaaaaatgtgtatattgGATTTTCGGTTCGGTCAAAAAcgtcaaac	(((((..((((((((((.((((.((((((((((.((((((((.((((((((((((((((((.............))))).)))))))))))))..)))))))).)))))))))).)))))))))))))).))))).
novel-m0289-5p	novel-m0289	Unigene039689	184	319	-	136	-54.9	25.74	1.57	TTTGGCCAGAACAGAAAATCCA	22	5p	tttgaaagttTTTGGCCAGAACAGAAAATCCAaaatacatatatttaaatggaaaaatcaattatatgtaaactttgatgttttctatttaaaaaatgtgtatattggattttcggttcggtcaaaaacgtcaaac	(((((..((((((((((.((((.((((((((((.((((((((.((((((((((((((((((.............))))).)))))))))))))..)))))))).)))))))))).)))))))))))))).))))).
novel-m0290-3p	novel-m0290	Unigene039756	15	199	+	185	-25.8	31.89	0.44	TCAAGTCTATTGCTGAGCATT	21	3p	ccgtctgttaaatcgtatagtgataatttgataaatgtcaagaaaataaatccaattatgatgaatttagagatgaatgagactcacgccatatccaaacagaatattcagcccgtttatattccctatgttccgtaagattatagaattctttTCAAGTCTATTGCTGAGCATTtagtcttttg	.(((((.((((((((((((((.....((((((....))))))............))))).))).)))))))))))...((((((.................((((((...........))))))...((((((.((((((((...(((.....))).)))))..))).))))))..))))))...
novel-m0291-5p	novel-m0291	Unigene039822	135	467	+	333	-114.8	26.43	1.3	ACTATGACCGTTGACCGTGAT	21	5p	cgtggtgtccACTATGACCGTTGACCGTGATattttatctttgacttttacaaataccacatttatcatcacttttaattcctaatatgtctattttagtattttagttttgttacctttttctttgtcattaaaaaaattaaaatacacctaaatcataaatataaataaaacaaaaaattaaaaaaaaacttaaaagtaaaatagacatattaaaaactaaagggtaaaatagacatattaagaatcaaagatggaaataaatgtggttttcatgaaagtgaaagtcaaaggcaaaaaaatcatggtcaacggtcatagtggccaccacgt	(((((((.(((((((((((((((((((((((.((((.((((((((((((((....(((((((((((..(((((((..((((.(((((((((((((((((((((((((((((........................)))))))))))))..........................................(((....)))..((((....)))).............)))))))))))))))).)))).)))).)))..)))))))))))..........))))))))))))))..)))).))))))))))))))))))))))).))))))).
novel-m0292-5p	novel-m0292	Unigene039823	697	1028	+	332	-124.5	26.81	1.4	ACTATGACCGTTGACCGTGAT	21	5p	tgtggtgtccACTATGACCGTTGACCGTGATattttatctttgacttttacaaataccacatttatcatcacttttaattcctaatatgtctattttattattttagttttgttacctttttctttgtcattaaaaaaattaacatacacctaaatcataaatataaataaaacaaaaaattaaaaaaaaacttaaaagtaaaatagacatattaaaaactaaagggtaaaatagacatattaggaatcaaagatgggaataaatgtggttttcatgaaagtgaaagtcaaaggcaaaaaatcatggtcaacggtcatagtggccaccacgt	.((((((.(((((((((((((((((((((((.((((.((((((((((((((....(((((((((((..(((((((..((((((((((((((((((((((..((((((((((((((..(((((...........)))))..))))..............................................(((....)))..((((....)))).)))))))))).)))))))))))))))))))))).)))).)))..)))))))))))..........)))))))))))))).)))).))))))))))))))))))))))).))))))..
novel-m0293-5p	novel-m0293	Unigene040023	900	1009	+	110	-21.5	31.82	0.61	CTTGATTGTTTATTTTGTTTGA	22	5p	atatgtttatCTTGATTGTTTATTTTGTTTGAtgaccatgaatttggagatgcttttctccaagaaaaatgaggaaaataaaccagaaccagcatcaaccgtaaataagg	...(((((((.(((((.(((..(((((((((....((((...((((((((......))))))))....))).).....)))).)))))..))))))))..)))))))...
novel-m0294-5p	novel-m0294	Unigene040157	167	530	-	364	-81.1	34.89	0.64	TAAGTGGAAAAAATGGACAAG	21	5p	ttggggtggcTAAGTGGAAAAAATGGACAAGtttagggggctcggtatgtattaagcctaaaaaatatgtagaaaaatagtctcatctaaaatattagcttagaatccaaatgccctgatttctccatgaagttgtgaacctaatgtgtactgtcagcaaaatctgataaatatgcattaatatgaaaagtgcaagttggttttagacaaacatggttcaaacaccacatcatccatagttggactaaaaagggactgtttttttgaactaaaaagggactgtttttttaataacccgaacccttactcacttcccccgaaacatctccatacattttccattagatttcaatttcactttaga	(((((((((((((.(((((((.(((((...((((.(((((...(((..(((...((.............(((((((((((((((..((((....)))).((((((.((((.(((.((((((((.....)))))).......(((((((((.((((((......))))))..)))))))))........)).)))..)))))))))).......(((((((((((((......((((....))))........))..)))....))))))))....)))))))))))))))............)))))..))).))))).))))...)))))...))))))))))).........))))))))).
novel-m0295-5p	novel-m0295	Unigene040488	191	443	+	253	-79.6	28.06	1.12	TCAAATAAAGGACTGTGGTTT	21	5p	ttgtctttgaTCAAATAAAGGACTGTGGTTTgtattgtttgcaaaattaaagatatgatcgattttgttggcatgaacaagaatattttttgtcaaaaaaaatttcctaacatttgagcttaaccctaatttaaccgatcaaaagtttgaaaaactatttggacaaaaatatcctcattcacgtcaacaaaatctatcgttttcttatttatgcaaacaatgcaattcacagtctttatttgcaaaaagtgaa	....((((...(((((((((.(((((((.((((((((((((((((((..((((.(((((.((((((((((((.((((..((.((((((((.(((........((((..(((.(((((.....................))))).))).)))).........))))))))))).))..)))).)))))))))))).)))))..)))))))).)))))))))))))).))))))))))))))))...))))....
novel-m0296-5p	novel-m0296	Unigene040522	241	332	+	92	-22.6	48.91	0.5	TGATTTCGTAAGGGGTGAATCC	22	5p	tagccaaacaTGATTTCGTAAGGGGTGAATCCtagtgatctcacttccctacgattcagctcgtacgcagacctttggaccctaagtggcca	...(((((...(.(((((((.(((.((((((.(((.((.......)).))).)))))).))).)))).)))).)))))..((.....))...
novel-m0297-5p	novel-m0297	Unigene040705	70	158	+	89	-20.6	38.2	0.61	ACTGATCTGTAGTGTATTTAC	21	5p	gaggagctcaACTGATCTGTAGTGTATTTACtgaaggaaaattactgaagtgaactgcattactgataaggcatgaagaacagtgacta	.((..(((((.((.(((.((((((((((((((..((........))..)))))).)))))))).))).))...)))......))..)).
novel-m0298-3p	novel-m0298	Unigene041231	185	431	-	247	-47.5	34.82	0.55	CTTTTTGCGTTGGCTATGAATT	22	3p	gactaagtatgattctatgatgctagggtagacaagtgtatttttctaggatataaaactggaacataagaggatcaaattcacagaaattttatatttattggatatgtagggttggcgttacttcaaagttggcaaattcacagaatatgaatatgacactagaaataaggattgtatttaagacctcgtcgatgcattggatggaggatccaCTTTTTGCGTTGGCTATGAATTttacaggagc	......(((.(((((.(((..(((((.(((((.(((((......((((((((((((((((((((...............))).)))...)))))))))..)))))..(((.(((((.((...(((....)))..)).)))))))).....(((((((((..((.......))..))))))))).(((((((((.(.....).))).)))).)))))))))))).))))))))))))).)))......
novel-m0299-5p	novel-m0299	Unigene041421	197	324	-	128	-57.7	35.94	1.25	TTTGGTCAGACGCGTTAGATC	21	5p	accataacaaTTTGGTCAGACGCGTTAGATCtaggcttattaaaatcttatggtggagattaagtgcatcataaggtgagattttaataagcttagatctaacagtgaccggctaaatttgtgtggtt	((((((..(((((((((.(.(((((((((((((((((((((((((((((((((((.(.......).)))))).....)))))))))))))))))))))))))).))).).)))))))))..)))))).
novel-m0300-3p	novel-m0300	Unigene041999	23	98	-	76	-19.2	44.74	0.56	TGACGGCCGAATCTCTTCAAAC	22	3p	atgaatgactgaagagtatccaaggccttacttgcctcagaaatTGACGGCCGAATCTCTTCAAACtcgtcatcac	.(((.(((((((((((..((...(((((((.((........)).))).))))))..))))))).....))))))).
novel-m0301-5p	novel-m0301	Unigene042117	130	277	+	148	-34.1	41.22	0.56	TTATAAGCTTTGGTACTCAGG	21	5p	ctccttggggTTATAAGCTTTGGTACTCAGGaaaagataaaggtaggaatggggtgggtattctaattgatagagagaatgttgataatgtagtcgcagtgtctagaaagagcgatcgaattatgagtgttaagcttgtgacagggga	(((((....(((((((((((.((((((((......(((.....((((......((((.(((....(((((((.......)))))))...))).))))....)))).........)))......)))))))))))))))))))))))).
novel-m0302-5p	novel-m0302	Unigene042418	87	277	-	191	-57.3	35.08	0.86	TAAGGAAATGGTCAATTCTGC	21	5p	tttgcaaagcTAAGGAAATGGTCAATTCTGCtaatgtaggcgagggaatttttgttcaaaaacaatttctgacctttcaccctaaacctaaaccttaacctaaccggtcaagggtttgttaatttttttggacaaaaaggtcattgtttgtccacatcaacagaattgaagatttccttaattatgcaaac	((((((.((.(((((((((..(((((((((...((((.((((((.((.((((((((((((((.((((...(((((((.(((........................))).)))))))....)))))))))))))))))).....)).)))))).))))...)))))))))..))))))))).)).)))))).
novel-m0303-5p	novel-m0303	Unigene042695	385	490	-	106	-27.4	44.34	0.58	TATGTGATTGCTTGAGCAGGC	21	5p	ctcgcaaaggTATGTGATTGCTTGAGCAGGCttgattcctgctctatgtaatgatctggcttgattaatttgtgcttgtgaaagctttcgatgtgctggatagggg	(((.....(((((((((..((((..((((((((((((...(((..((......))..)))..)))))).....))))))..))))..)).))))))).....))).
novel-m0304-3p	novel-m0304	Unigene042713	175	369	+	195	-59.8	53.33	0.57	TTGTGGGCATAAGCGGACATCC	22	3p	acggagcctcacgaggatgccctagtcgtcgacatgcagatcgaggggtatacagttaggagagcactcctcgacacaggaagctctgccaatataatcactcgcaaagcttatgaggctctagacctcgagccaagccgtttaaagaataccacttccccgcTTGTGGGCATAAGCGGACATCCcgtacctctg	.(((((....(((.(((((((((.((.(((.(((.((.(...(((((((((...((((((((....))))).))).....(((((.(((..............))).)))))....(((((........)))))..............))))).)))).).)).))).))))).)).)).))))))))..)))))
novel-m0305-3p	novel-m0305	Unigene042716	71	156	+	86	-28.8	47.67	0.7	TAGGATTTGAGCCCAATGTGCT	22	3p	tatccgcacgggcagtttgggctatcaaatccagagacttttcttcggtgcagaTAGGATTTGAGCCCAATGTGCTcgcttcttat	........((((((..((((((..((((((((((((....))))((......))..))))))))))))))..))))))........
novel-m0306-5p	novel-m0306	Unigene043028	224	336	+	113	-26.5	43.36	0.54	TGATCACTTTAAAAGCTCTTGC	22	5p	aagcagctttTGATCACTTTAAAAGCTCTTGCaaatgttgctacttcgagaagggaactcagtttgaaacggtcatggaaagacttgcacgaggtgatgcaagcaagctggaa	...(((((((((((((((((..(((.((((....(((..(((..((((((.((....))...))))))..))))))...)))))))....)))))))).)))..))))))...
novel-m0307-3p	novel-m0307	Unigene043406	297	481	+	185	-75	39.46	1.03	TTGACCATTTCCTTAATTCTG	21	3p	cgcattgtttgtagaaataaggaaatggccaattttgctgatgtggacgggggcagttttgttcaaatagtttttcggccggttatgttagtatttggggtcaaaggtcaacaattctttttggacaaaaatgttcgcttatgtgtaagcagaaTTGACCATTTCCTTAATTCTGcaagcagtgc	.(((((((((((((((.(((((((((((.((((((((((.........(.(((((.(((((((((((.((..((..((((....((.(((.....))).))....))))...))..)).))))))))))).))))).).........)))))))))).))))))))))).)))))))))))))))
novel-m0308-5p	novel-m0308	Unigene043406	304	475	-	172	-42.4	37.79	0.65	TAAGGAAATGGTCAATTCTGC	21	5p	cttgcagaatTAAGGAAATGGTCAATTCTGCttacacataagcgaacatttttgtccaaaaagaattgttgacctttgaccccaaatactaacataaccggccgaaaaactatttgaacaaaactgcccccgtccacatcagcaaaattggccatttccttatttctacaaa	.(((.((((.(((((((((((((((((.((((.........(((..((.((((((.((((.((.....(((.((((((....)))).............)).)))....)).)))).)))))).))....))).......)))).))))))))))))))))).)))).))).
novel-m0309-5p	novel-m0309	Unigene043472	148	370	+	223	-51.3	38.57	0.6	TTTGAGTTTCACTTCTGTATT	21	5p	tattactcaaTTTGAGTTTCACTTCTGTATTttaaataccaattgtgaattgtgaattgaatgagaatcaaattcctactataatgggggctgctcctaatcttgaggagtttgaattggctgcttgtggggggatgcaaaccatcactgtttcttccacctctctcaaaaagttgattttgcgccaccctagaattcaaggtgaaatcaagattgcatgtcc	.......((((((..(((((((((.((.((((((.....(((((..........)))))........((((((((((........((((....))))........))))))))))..((((.((..(((((((((.(((.........)))))))))))).....((((....))))....))))))...)))))).)))))))))))..)))))).......
novel-m0310-3p	novel-m0310	Unigene043589	45	133	+	89	-21.7	39.33	0.62	TCTGATTGAGCTGTGAACGATC	22	3p	gtctataattagtcgaacaagtttagatcagagtaaaagcaatcgaagaagcttggaTCTGATTGAGCTGTGAACGATCggagatggaa	.(((((.....((((..(((((((((.(((((....((((..........))))...)))))))))))).))..)))).....))))).
novel-m0311-3p	novel-m0311	Unigene043773	57	409	+	353	-83.4	36.26	0.65	ATTTCTCAAGATCTTTGCAAA	21	3p	agtcaagggaaactttttgaaaagaaaagaggaatttgagtcggactcgtctgagtcggattcatcatcatcatcatcgtcttcgtcatcggagatgccattttcaacactctcatccatgtctaagaggcctaaattgcagagccaagaagactccttttgttagcttattcttctgttcatgtaattttatctgctgaagctgcacatattaaatagctgactctaattaattagaggagaaacaagggatagatttatttaggcaagttttgttgtgaagatagatatatgcagaggaaaatataattaaggcgatctaATTTCTCAAGATCTTTGCAAAtcttttgagg	..((((((((.....((((.(((((...((((((((((((((.(((((....))))).)))))).............((((((((....))))))))............((((............))))((((.(((((..((((..(((((....)))))....)))).((((((((..((((((..(((((((..((.(((((...........)))))..((((((....))))))......))..)))))))(((((((..((((......))))..)))))))))))))))))))))....))))).)))).....))))))))....))))).))))))))))))..
novel-m0312-3p	novel-m0312	Unigene043979	27	345	-	319	-62.4	28.21	0.69	ATAACTTGAGAAGAAATGACA	21	3p	gaaggcaagatgtaattgtcttcttaagagcgtgtttctttttattctctttgatttgattgttatttagagatgatatcttctcctgttatatatggttatatatgttttattgtttttctcttttgattgtgtatttgtttttctacaaaacaaaaggagctaaaagctgaagaaaaactaatgcttgagaaagaaagggtcatttgaattactaccactaggtaccatgattattagtgtttaatatacaaatcagtcaaaatcatttagaaataacagaaaacaATAACTTGAGAAGAAATGACAtaaggcatag	....((...((((.(((.((((((((((....(((((((.((..((((...(((((((((((.......((((........)))).....(((((((....)))))))............(((((((..((..(((((.((((((((.............((((...))))..)))))))).)))))....))..))))))).......(((((.((((....))))...)))))....((((.....))))....))))).))))))...))))..)).)).)))))....))))))))))))).))))...))....
novel-m0313-5p	novel-m0313	Unigene044005	618	696	-	79	-21.5	27.85	0.98	GTAGGGACTAAATGATTGTTT	21	5p	ttagaaaaacGTAGGGACTAAATGATTGTTTagataaaaccctagggactaaataattgtttaccctatatttatctat	.((((.(((.((((((..(((((((((((((((...............))))))))))))))))))))).))).)))).
novel-m0314-3p	novel-m0314	Unigene044318	89	283	+	195	-43.6	45.13	0.5	TAGTGTTGAGCTGATAGAAAATC	23	3p	ccttcgagaggtggcagtttcggttgagctatagcattcgctttcggtgaaaaaatttccggcgcaaaaacatcattctgcccttgcggaaaaggcaattcctgctgataagttgtgtgtccatagggttctaacatcaacggggaaaacctatgctactatTAGTGTTGAGCTGATAGAAAATCtcctcccaag	.(((.(.((((.((...((((...(.((((.(((((((((((...)))))..........((((((..((((((.((((((....))))))..((((.....)))))))..))).))))))((((((.((((..(......).))))..)))))).........)))))))))).)..)))).)).))))).)))
novel-m0315-5p	novel-m0315	Unigene044472	31	97	-	67	-20.9	28.36	1.1	TCTCATAGATCTGACTCATTG	21	5p	tagtcttacaTCTCATAGATCTGACTCATTGaaatattatgagatcatatttggagataaagactat	(((((((..(((((.(((((.((((((((.........))))).))).)))))))))).))))))).
novel-m0316-5p	novel-m0316	Unigene044506	1	119	+	119	-35.4	34.45	0.86	CTTGGTCAAAAAAGTAGATTG	21	5p	cttaaaCTTGGTCAAAAAAGTAGATTGatttaaggagcttattgtgtcactttaaacaagttcaggaatctaacataacactccaggaaggcaatctactttttttgccaagttcaagg	(((.((((((((.((((((((((((((.(((..((((....((((((.........................))))))..))))..)))..)))))))))))))).)))))))).))).
novel-m0317-3p	novel-m0317	Unigene044599	368	568	-	201	-38.7	35.32	0.55	CTAGGACTCTTGAATTGGTTTCT	23	3p	tttaggggttgtgcctttgcttacgagtccctaatgtatgctaaactaaactaagaagaggattgctcctaaatgaaagcaaaaagatcacattttgacactattttgtacaaatgggcagtgatgaaggagcaagtttaaagaagttttaaagactaaatttatgctCTAGGACTCTTGAATTGGTTTCTaatccttgtg	(((((((((.((.(((((.((((..(((................)))....)))).))))))).))))))))).................(((((..(((......)))..))))).((((.(((..((((((.(((((((.((.((((((.((.(.........))).))))))))))))))).)))))).))).)))).
novel-m0318-5p	novel-m0318	Unigene044602	71	185	-	115	-28.4	32.17	0.77	CTAGGACTCTTGAATTGGTTTCT	23	5p	aatttatgctCTAGGACTCTTGAATTGGTTTCTaatccttatggcaacctaatcttttgattttaggaggtaatttcgactatttactagtttgggtcctattgagtgaaaatta	(((((.(((((((((((((..((((((((...((.((......((..(((((((....)))..))))..))......)).))...))))))))))))))))..))))).))))).
novel-m0319-5p	novel-m0319	Unigene044605	275	389	-	115	-33.2	35.65	0.81	CTAGGACTCTTGAATTGGTTTCT	23	5p	aatttatgctCTAGGACTCTTGAATTGGTTTCTaatccttatggcgacctaatcttttgattctaggaggtaatttcgattattgactagttcggggcctattgagtgaaaatta	(((((.(((((((((.(.((((((((((((..(((((......((..(((((((....)))..))))..))......)))))..)))))))))))))))))..))))).))))).
novel-m0320-5p	novel-m0320	Unigene044631	193	478	+	286	-61.9	30.77	0.7	TGACTACCTGAATTCTGGATG	21	5p	atccaaatttTGACTACCTGAATTCTGGATGgagggattaagttgttgattttgaaaaagtcgtggactctataatgcattttcaaaagaggactgactagtgtattatgcagaacctcaaagactaataattaatttacccatattactatgagcatataatactctattgtacaagtatgcagatggatatacacttgaaggtttccattttatgttgaaacctcaaaagcttaatttttttttttaattttacgtggtcaaggaatctatcttgattttggaa	.((((...(((((((((.((((...((((.(((((((((((((((((((((.......((((..((.((.(((((((((((.(((.........)))..))))))))))).))..)).....))))...)))))))............((((..((((((..(((......)))...))))))..))))........((((.((((((.((.....)).)))))))))).)))))))))))))).))))..)))).)))))))))(((((......))))))))).
novel-m0321-5p	novel-m0321	Unigene044817	218	331	-	114	-19.5	42.98	0.4	TGATTGAGAGTGATATGAGTT	21	5p	tggaagagggTGATTGAGAGTGATATGAGTTtattgggaattagggaaactatggtagtagataggacaaagtcgtgggagagaattcatatcgccgacgcgacttgagtttac	.....(((.(((.(((...(((((((((((((.((..............((((........))))..............)).)))))))))))))))))))..)))........
novel-m0322-5p	novel-m0322	Unigene044827	528	861	-	334	-92.6	35.63	0.78	TCAGAAGCTCCTTGAACTTGG	21	5p	taatacatcaTCAGAAGCTCCTTGAACTTGGacgaaaaagcaggttggcttccaaacttatagagtctccttagatccttaaacttgttaaaaatggtctattttccccttgaatttgtgtgaaatgatctattagcctcccaaacttgtgtaaattggcatatgcgctttttgaacttgtacaaagcgttatattttacaatttctcaaaatccactctttgttttgcaacgtggactgaaggagctaattatgccacttcgattaagttcataagctgaaggatgacatatctacttttttggccaagtttagggagcttttgatgtattaa	((((((((((...((((((((((((((((((.((((((((.((((..((.(((.........(((.((...((((((.(((.((..(((......((........)).....)))..)).)))...))))))..)).)))......(((.(.((((((..(((((((((((.((......)).)))))).)))))....))))))).)))..(((((...((((...)))).))))).(((((..((.......))..)))))....((((....))))...))).).)..)))).)))))))).)))))))))))))))))))))))))))).
novel-m0323-3p	novel-m0323	Unigene045123	121	429	-	309	-79.8	28.8	0.9	ATTATGACAAAAGATAGGGAC	21	3p	taattttaaagtccctatatttttacataatacactgtttagtcctcatattttgaaaaacacattatgaagtccccgtcgttttccattgttaactttttggtccttttgtgtatttttttagatttttaactttaacatattttaacttataagacatctatacttccataaaaaataattttgtgattctgttatgtcctgtcttgcctgttcacgccgaaaaaacagcggttataaatctaaaaagaaaaatagacagaaggaccaaagggttgATTATGACAAAAGATAGGGACtttataacat	...(((((((((........((..(((........)))..)).......)))))))))......((((((((((((.(((.(((..(((.((((((((((((((((((((((.(((((((((((((((.((((.............(((...(((((((..(((((...(((((((.....))))))).....).))))...)))))))...)))..(((.(......).))))))).)))))))....)))))))).)))))))))))))))))))))).)))..))).))).))))))))))))...
novel-m0324-3p	novel-m0324	Unigene045546	743	1066	+	324	-124.9	37.96	1.02	CGTGGGTAAACTGTGATTTTC	21	3p	tgcactacaagaaaatcacagtttaccgacgacagaatatggtcagtaatatataaattttcgacagtaaaaacgattaccgacgacatgccatccaagtatggttgaagggtaattcgctcgtgggtaaaaatattaccaacgacataggcgttgtcgtcagtgttcctgacgacatcgtcgttggccttttctgagtattttagtttataaagcaacttgagtaatgttatgggtaaatcgtaactatgtcatcactattcgtaatgacaaatctgtcgttggtaaaatgtCGTGGGTAAACTGTGATTTTCttgtagtgtt	.((((((((((((((((((((((((((.((((((...(((.(((...(((......)))...))).))).......((((((((((((.(((((......))))).(((((((.......((((.(((((.....))))).))))((..((((.(((((((((.....))))))))).))))..))))))))).....(((((.((((........)))).)))))..(((((((.....)))))))..((((((.((.....)).))))))....))))))))))))..)))))).)))))))))))))))))))))))))).
novel-m0325-5p	novel-m0325	Unigene045582	478	559	+	82	-27.6	29.27	1.15	TATGAAGAGAAAAGAGTTTGAG	22	5p	actgttcatgTATGAAGAGAAAAGAGTTTGAGaattgaattcaatttcatttcctaaactcttttctctggcttactaataa	.........(((...(((((((((((((((.(((.((((......)))).))).)))))))))))))))....)))......
novel-m0326-3p	novel-m0326	Unigene045616	65	396	-	332	-90	31.02	0.87	TTTGGACAAGTACAAGGGGTC	21	3p	tgttacaaatgaactcctatacttgtctaaacataacaaataacctctacacttgttcaactattacaaataaccctttattattgtctgaaagttacaaaatgaaccctcattcttgtctgattactttaagtaatcccctaattcaaaaattggaagtataaaaatgtggaaatgatagatgatattatttacgaaattttcgactccctgtatcataagtttgcacctatagtatgtacgatctacaatttgcacgttttgatgcatcaattttgaaaccagagggctatttgttattTTTGGACAAGTACAAGGGGTCatttgtaact	.(((((((((((.(((((.((((((((((((.((((((((((.(((((..........((((.(((..(((((.......)))))...))).))))(((((((((....))))).))))..(((((((...)))))))......(((((((.((((..((((.((((((((.((((..(((((((((((((.....((((((...((.....)).....))))))......)))))))...).)))))..)))).)))))))).)))).)))))))))))...)))))..)))))))))).))))))))))))..)))))))))))))))).
novel-m0327-5p	novel-m0327	Unigene045784	317	525	-	209	-72.9	35.89	0.97	CTTTGATTGGATGAGGGGTTT	21	5p	aacacttaggCTTTGATTGGATGAGGGGTTTggaggggaatgaaatggaatggaaaggatggagacggaatagagaggttaaaaaaatggaagaaaatagatgattttatgctcatatccatcaaaacatttttctccaaacaaagaaattgacgtaccttcatttctattccctccaaattcctcatccaatcaaaaccgtaatgttt	((((....((.((((((((((((((((((((((((((((..(((((((((((..(((..((((((.......((((.(((......(((((.((..(((((....)))))..))...)))))...))).))))))))))..).......))..)))...))))))))..)))))))))))))))))))))))))))).))....)))).
novel-m0328-3p	novel-m0328	Unigene046224	68	326	+	259	-90.1	54.83	0.63	TAGGAGCGGTAGGTTTGACTC	21	3p	cgccaagaagagtcgcagtctttcgcttcaggatccccattcatccacgcgggtctcggtcggcttcgtttcatcttcaccatccccagcacccttccaacggagaactcccccgactgtctcagagaggtagggcgaagggctctactgatccaaatcatctgagtgatggcaacatcacttacaataggctgttggcacaggtggtgaggtgctggttcggctttcTAGGAGCGGTAGGTTTGACTCtgacatggct	.((((.(.(((((((.(((((.(((((((.((((........))))(((.(((((......)))))))).....((((((((((.((((((.(((.....(((.(......)))).........((..((((((((.....))))))))..)).........(((((((((....)))))))))....))).))))))....)))))))))).((((...))))......))))))).))))))))))))..).)))).
novel-m0329-3p	novel-m0329	Unigene046255	419	487	+	69	-27.4	42.03	0.94	CTGGAATTCCAGAACAGCAGT	21	3p	acgcggaaatgcagttctagaattccagaaatgcagttCTGGAATTCCAGAACAGCAGTaattctggaa	...(((((.(((.(((((.(((((((((((......))))))))))).))))).)))....)))))...
novel-m0330-3p	novel-m0330	Unigene046860	284	389	+	106	-47.9	51.89	0.87	CTCCGGAAGCCTCTGATTGGC	21	3p	ataggtcgggtggccggataatgaaaaggccagtcaagaggaagagtttttattagaggctcccggagtaacctaCTCCGGAAGCCTCTGATTGGCtagggacctg	.((((((((.(((((............))))).)).........((((...((((((((((.((((((((...)))))))).)))))))))).))))...))))))
novel-m0331-3p	novel-m0331	Unigene046924	121	250	+	130	-38.7	46.92	0.63	AGATTGTAGGTTACTGGTTCTGC	23	3p	ctcgtatgaggggcatagtcaaatattgtaggttaccggttctgcattcgacggcccgcccgttagaggtttctttaccttttaacggcatagtcaaAGATTGTAGGTTACTGGTTCTGCattcgacggt	(((......))).....(((......((((((..((((((((((((.((...(((....(((((((((((......))).))))))))....)))...)).))))))..))))))))))))...)))...
novel-m0332-5p	novel-m0332	Unigene047322	1865	2224	-	360	-92.9	39.44	0.65	CTGCTGTTAGACTTGTTCTTC	21	5p	gagatccagaCTGCTGTTAGACTTGTTCTTCctggggagctcgctaagcatgccgtctctgaaggcactaaggctgttactaagtttactagctcttaggcttagggttagggtttcagtttcttgattggacgttttgtgtgtaaagtgttaaatctcaattatgattgatatttgattgtagcgttttgcttttgaatcaatggaactagtaattttagcctccgatctgatttgattaactgctgtttcgattattttgtcgaggtttttccatggggaaagaaggtgtaataaaaaaactagggtctgtccccacataaaataaggtgcaggtaattctgaccgtagaggaactta	(((.(((...((((.(((((((((((.(((..((((((((((.((((((.((((.........))))((((((((((..........)).))).)))))))))))((((((((((.(((((((((((((.((..........(((((((((((....((((.(((.....))).))))...)))))))))))..)).)))))).)))))).).))))))))))...((((......))))........(((((((......)))))))(((((((....))))))).(((...........))).))))...)))))).........))).)))))....)))))).)))).))).))).
novel-m0333-5p	novel-m0333	Unigene047675	165	302	-	138	-82.7	45.65	1.31	CTAGCATGGGCTGACACCAGT	21	5p	tggagaaattCTAGCATGGGCTGACACCAGTattggttaggcctaatcagataatgccatctcagcatcttgatgatgtggcatcacttgattgggctggaccagtactggtccaagcctatgctagaaattttccag	(((((((.((((((((((((((...(((((((((((((.(((((((((((...(((((((.(((.((...)).))).)))))))...))))))))))).)))))))))))))...)))))))))))))).))))))).
novel-m0334-3p	novel-m0334	Unigene047767	735	939	+	205	-94.8	35.12	1.32	TTCTTAATTCTGCAAACAATG	21	3p	ccgtggtttgcattgttcgcagaattaaggaactggtcgattttgttgacgtgaaaaaggacattttttgttcaaaaacattttttgacctttaaccggataagttagagttaaactcaacggccagaaatttttttcaaaatgtcctcttaaacgttaacaaaatcgaccgttTTCTTAATTCTGCAAACAATGcaaaccacac	..(((((((((((((((.((((((((((((((.(((((((((((((((((((..((.((((((((((....(((((((...))))))).........((....(((.((((...)))))))..)).((((....)))))))))))))).))..))))))))))))))))))).)))))))))))))).)))))))))))))))..
novel-m0335-5p	novel-m0335	Unigene047928	88	216	-	129	-51.6	41.86	0.96	CCGGATTCTGGAAATTTCAGA	21	5p	attttggccgCCGGATTCTGGAAATTTCAGAattccggtggaaaactagaaattccagaatccagccgaaaactgaaattttcataataccggcgaaattttggaattttcagattccggcgccggatt	..((((((.((((((.((((((((((((((((((.((.(((.......((((((.(((..((.....))...))).)))))).......))).)).)))))))))))))))))).))))))))))))..
novel-m0336-3p	novel-m0336	Unigene047932	179	315	-	137	-53.8	41.61	0.94	TGCCGGAATTCTAGAACTTTC	21	3p	cggtgaaaattctggaatttccagatttcggccgccgggttctggaaattccagaatttcagccgaaaactgaaaattccagaatcctgccagattctgtaaaataTGCCGGAATTCTAGAACTTTCatattcacca	((((..(((((((((((((((((((.(((((...))))).)))))))))))))))))))..)))).....(((((.(((.(((((((.(((((...)))........)).)).))))).))).))))).........
novel-m0337-5p	novel-m0337	Unigene048522	312	559	+	248	-93.7	36.69	1.03	TTTGCTCCCTGTGGTATCTAA	21	5p	taaacacctaTTTGCTCCCTGTGGTATCTAAtttggtcacatttaccccctaatggatggaaattagataatctccgttattataatgtcactttagattgcagatttgctgcaattgatgtcctgaatctctgggtatatggtaattggaccgatttagaagctgaatttatctaatttctatccattggataccacggtgggctaaagacaattttagataccacatggggcaaataagtgtttag	(((((((.((((((((((.((((((((((((....(((...((((((((((((((((((((((((((((((..((.(((.................((((((((.....))))))))(((.......)))(((((((...((((......)))))))))))))).))..)))))))))))))))))))))........)).))).)))))))....)))))))))))).)))))))))).))))))).
novel-m0338-3p	novel-m0338	Unigene048605	678	1039	+	362	-74.3	33.7	0.61	TTTCCGTTTTGAGAATCTGCA	21	3p	atctggagataatgcgtattaaagggatggaaaacttgagatatttgtggcaccaacaattcacagataaagattcattttccaaattaaaatcattggagattggatattgcgataaactattagttgttttcccatcaaaagtgtatagacaatttgagagattagagtcactttgtgtatttcactgctatgaagtcaaagagatatatgaacatgaaggagttgcctttgaagaaacaaatgttctacaagcatttgttctacaacgagtcaagatatattctctagagtcattgaagcatatatggagcaaggacatcgatgaagcTTTCCGTTTTGAGAATCTGCAatcagttata	.......(((..((((.(((...((((((((((.(((....(((((((((..........)))))))))...(((((.(((((((..........))))))).)))))...((..(((.((...((((((((...(((.....)))...))))))))....)).)))..))...((((((((((((..((((....)).))..))))))))))))...(((((.....)))))..((((.((((((((.....)))))))))))).(((.((.((.(((.......))).)).)).)))...(((..(((.........)))..)))))).))))))))))...))).))))))).......
novel-m0339-3p	novel-m0339	Unigene048605	996	1175	+	180	-37.6	39.44	0.53	AATTGCAGAGCTGGAAAATGAA	22	3p	acatcgatgaagctttccgttttgagaatctgcaatcagttatagtttattcttgcccagagttgaaacatgtatttccggaaacaatagcttgtggccttctccaacttcaagagctcgaaataaaaggttgtggagtagaaatgatAATTGCAGAGCTGGAAAATGAAggatcggaag	....((((....(((((..((((.((..((((((((..(((((..((((((((.(((..(((((...............((..((((....))))..))...............))))).........)))...)))))))).))))).)))))))).)).))))..)))))))))....
novel-m0339-5p	novel-m0339	Unigene048605	996	1175	+	180	-37.6	39.44	0.53	CCGTTTTGAGAATCTGCAATCAG	23	5p	acatcgatgaagctttCCGTTTTGAGAATCTGCAATCAGttatagtttattcttgcccagagttgaaacatgtatttccggaaacaatagcttgtggccttctccaacttcaagagctcgaaataaaaggttgtggagtagaaatgataattgcagagctggaaaatgaaggatcggaag	....((((....(((((..((((.((..((((((((..(((((..((((((((.(((..(((((...............((..((((....))))..))...............))))).........)))...)))))))).))))).)))))))).)).))))..)))))))))....
novel-m0340-3p	novel-m0340	Unigene048606	120	196	-	77	-18	37.66	0.62	TTGCTTCTATCTGAATCTTTC	21	3p	cagatttgggagagtaaccaactcattgaagaagtattcattgttgTTGCTTCTATCTGAATCTTTCcgcacaaagt	.(((((((((((((((((.(((....((((......))))..)))))))).))).))))))))).............
novel-m0341-5p	novel-m0341	Unigene048864	408	515	-	108	-31	33.33	0.86	TCGAATAGCATAGACCGTGAA	21	5p	ttcaaatgaaTCGAATAGCATAGACCGTGAAtaaagaaaattaaccacaacaggcaaaatacaagttatcttttctttcacgggttatgctattcaagttgttggaag	(((.(((((...((((((((((..(((((((...((((((.((((...................))))..)))))))))))))..))))))))))...))))).))).
novel-m0342-5p	novel-m0342	Unigene049401	1315	1632	-	318	-77.4	39.62	0.61	TGGGAGATCAAATAATTGTAGA	22	5p	gatatcactgTGGGAGATCAAATAATTGTAGAtggaatgtaggtatattgcgaggcagtgagatgagttgaatgatctttatctgtagaggaatctctgagcattttaaagtagaattatccaaagccacgctaatggtgattcaagctaacaacagtacgctgaacttaatacgtaggttgtaatcttctcagggatctacactcgaaaagcaacagtcaaaggattagtcgatccactaattccgacagaatgctcgtatgattgaatctgcatcatcaactgcaatgggtctgatatcggcaagtgctttgatct	(((..((((((.((..((((.((.(((((((.(((.((((((((((..((((((((((.(((((.(......).)))))...)))).((((.(((((((((........(((.((((((((...(((...)))...))))))))..))).(((((..((((............)))).)))))......)))))))))...).)))...........(((...((((((((......)))))))).)))......))))))..))...))))))))..))).)))))))..)).)))).)).)).)))).....))).
novel-m0343-5p	novel-m0343	Unigene049650	2369	2733	+	365	-74.1	41.37	0.49	TCACTTTACTCGGAGATGTTC	21	5p	ctcatatccaTCACTTTACTCGGAGATGTTCagcgtccggagattattacaatgtacctatttcttaccaacaccatccattccaaatcatcctttttaccaaacagacaacatcaagtgcaacccccaaaatagtttgtaagattaaccaatcgagaatgtccaaagccatggtaaataagactgggactgttgttcgtttgtttgtcatcatagagtcagcacgtttccattgagagtactcaggagaagccttgttcggtgtaaaatcttcgcagcgcatagctcggcagcaagttgtagttgaaaattataggaatatgaggacagatctgaaccgaaggcggtggattttcaatggtgaa	.(((((((((((.((((..(((((..(((((.((((.((((((((.(((((..((.((((..(((((.....(((((.((((((..........((((((.((((.............................))))))))))..........).))))).........)))))...))))).))))))((((((((...((........))..))).))))).(((((..(((((....)))))..))))).........)))))))))))))..)))).(((((((((.....)))).)))))....(((((....))))))))))..)))))....)))).)))))))........)))).
novel-m0344-3p	novel-m0344	Unigene049904	906	1212	+	307	-62.9	31.92	0.64	TGATATAATTGTAGATGAAGCAG	23	3p	ttaatgttgttctgtttctatggattttgtattaatgttgttttgaccctcttaattatgttattttatgagatggtttagacagaaacagacagttggattgagaatgctggaaatggtctaatgggaaagcagatagtgaaaaaggatggacaaatgaagtttgtggttaacatctttcttggacttagattctccatgaccgggattttcgagtaagttttctactctatttattttatgccaaaagcatatataatatatatatgtgagaTGATATAATTGTAGATGAAGCAGgaaatgtgag	......((((.((((((((....................((((.((((.(((((..............))))).)))).)))))))))))))))).....((((((((.((((..(((((((((((((((((......(((.......((((((.......))))))......)))))))))))...)))))....))))..)))).))))))))....(((((((.((.(((((((.(((((.((...(((((((((...)))))))))....)).)))))..))))))).)).))))))).....
novel-m0345-5p	novel-m0345	Unigene050511	506	734	+	229	-54.6	41.05	0.58	TGCGTTGCTTTTTCGAATGGTA	22	5p	tgctgaaataTGCGTTGCTTTTTCGAATGGTAaatccccgtttttttgcaaaagacgcatagaaagattcaatgctattgagatcaaaaagctggagagaagaaaagttaaagcccaccgcaataaagctctctgcatcttcgctatcatgatctccttcaacagatgaaagaacaatctcgttggcgcaattctcattaccaacgaaagggtctccattgttccgcga	(((.(((..(((.(..(((((((((..((((((......(((((((...)))))))((((.(((...))).))))....(((((((...(((.(((((..(((..((((...((.....)).....)))).)))...))))))))....)))))))..(((((((((.........)))).)))))...........)))))).)))))))))..))))..))).))).
novel-m0346-3p	novel-m0346	Unigene050717	337	494	+	158	-67.5	43.04	0.99	TTTGGGCATGTTGGATAAAA	20	3p	cagtattcgttgatccaacaggcccaaacaactcccagaagatcacagctaccagctaattttgaagattttctcttatgtctagacctagtggctggtagctagggttttctaatgggttggagctgTTTGGGCATGTTGGATAAAAatgagtcctt	.((.(((((((.((((((((.(((((((((.((((.((((((((..((((((((((((.......((((..........))))........))))))))))))..))))))))........)))).))))))))).))))))))...))))))).)).
novel-m0347-3p	novel-m0347	Unigene050807	1	180	+	180	-36.6	36.11	0.56	CCTCTGCTTATCTTGAAACTGC	22	3p	ttatgggtttcaaaatgagcaagggtacaattggggtaacttacactctactctacgctcaaccaacaaaatagagaactcatcaatcctcttattgatagtttatctccttaatcaccttagtcttcctacgggaaatatttctacgCCTCTGCTTATCTTGAAACTGCttataataat	.....((((((((.(((((((.((((.....(((((((..........)))))))..................(((((((.((((((......)))))))))...)))).....((.((.(((.....))).))))...........)))).))))))).))))))))............
novel-m0348-3p	novel-m0348	Unigene050807	439	796	-	358	-91.7	39.11	0.65	TGTACTTGATTCTGTAATTTC	21	3p	cttaatgaatggataagcagaagcaaggcatgatatagaactatggaacacgtgatgacactgcattttctgccatgagaaacaagaactcatgaggtttgtcatcatctgtaccacctctgcaaaatatgctacttgccttgacgaactcatgaggtgagacatcctttagcggtggccatgttttgcagataatcgccctctttactcctggcatatggctttcaagtaggatcattttaaacattttaagttgggtattatatcttttcctatgagttcttttgaactcagacttgtggaaaacagcacccaccaaaatcaccaTGTACTTGATTCTGTAATTTCagaatgtaat	.(((.....((((...((((((.(((((((((...........(((.(((.(((((((((..(((.....)))((((((.........)))))).....))))))))).))).)))...(((((((((((((((((.((...((.((.(((((...)))))...)).))..))))))).))))))))))))(((((.((((.(((............(((((((......))).))))............)))..)))))))))...........(((((((....))))))).....((((..........)))).........))))).)))).))))))...)))).....))).
novel-m0349-3p	novel-m0349	Unigene051150	397	621	-	225	-42.1	31.11	0.6	ATAGATTGTATGTATTTGCTTGC	23	3p	agctccattatgttgtattggttatttattttgcaatcttagatttcatatgggtaaatttattggagagagtttgatttatgggctaaaagttgtggtggtaatcaagtaattcttgatattggtgtgcctttattttctattgcagtattggtattggtctaaatggataatgcttatagtgaaagaaacATAGATTGTATGTATTTGCTTGCaagtggtgta	.((.((((....(((((..(((....(((..((((((((..(.(((((((.(((((.(((...((..((((((((((((.((.(.(..........).).)))))))...)))))))..))..))).))))).))).........((.(((.(((((((.(((....)))))))))).))).))...)))))..)))))))).)))...)))))))))))).)).
novel-m0350-3p	novel-m0350	Unigene051256	933	1139	+	207	-86.7	39.61	1.06	TTCTTAATTCTGCAAACAATG	21	3p	cggcgaaatgcattgtttgcaaaattaagaaaacattcaattctgctaacgtggatgtgagcattcttgtcccgaaaaaaatttccagacctttgaacctaaaccctgactggtcaaaagtccggaaaaaaaattggacgaaaatgccctcattcatgtcaacagaattgaccgctTTCTTAATTCTGCAAACAATGcattccgcag	..(((.(((((((((((((((.((((((((((.(..(((((((((...(((((((((.(.(((((.((((((.........(((((.(((.(((((.((............))))))).))).))))).......)))))).))))).).)))))))))...)))))))))..).)))))))))).))))))))))))))).)))..
novel-m0351-5p	novel-m0351	Unigene051256	904	1167	-	264	-152.9	39.02	1.48	TTTTGAGCAAAAAGAGGACTG	21	5p	tgtggtttcgTTTTGAGCAAAAAGAGGACTGcggaatgcattgtttgcagaattaagaaagcggtcaattctgttgacatgaatgagggcattttcgtccaattttttttccggacttttgaccagtcagggtttaggttcaaaggtctggaaatttttttcgggacaagaatgctcacatccacgttagcagaattgaatgttttcttaattttgcaaacaatgcatttcgccgtcctctttttgcacaaaaagaaaccacaa	(((((((((.(((((.(((((((((((((.(((((((((((((((((((((((((((((((((.((((((((((((((.((.(((.(((((((((.((((.......(((((((((((((((((............)).))))))))))))))).........)))).))))))))).))).)).)))))))))))))).))))))))))))))))))))))))))))))))).))))))))))))).))))).))))))))).
novel-m0352-3p	novel-m0352	Unigene051425	162	268	-	107	-30.1	49.53	0.57	TCGAAATTACCAGGCGTAGATC	22	3p	actgcggctcaagcgttcatcgctgagaagtgtttgagccacactcctgctgaaatttatcgggatttgaaggctTCGAAATTACCAGGCGTAGATCgggttgcaga	.((((((((....((.((..((((..(.(((.((((((((.((.(((((.(((...))).)))))..))..))).)))))))).)..))))..)).)))))))))).
novel-m0353-3p	novel-m0353	Unigene051516	1306	1505	+	200	-45.1	38.5	0.59	CTTTTTGCTATCGTTATGGAT	21	3p	ctgtcatatgtaccattgatttattttgctaaatccatggcttagagttagaaggaaacaagcatttttgtagaccttttttggttttgcaattccttgccagcattgggacgattgaggagtttcctattacgattggagtgcatgaaggtttcacacttagcccttcCTTTTTGCTATCGTTATGGATgaattgacga	.(((((..........................(((((((((....(((.((((((((.((.(((((((((((((((......)).))))))).((((..........))))((((((((((...))))....)))))))))))).))..((((........)))).)))))))).)))...)))))))))....))))).
novel-m0354-3p	novel-m0354	Unigene051618	158	345	-	188	-42.3	35.11	0.64	AGGCTGTGATGAAGAGTAAC	20	3p	tttgaatggggttactcttataattacaggtccctaatgctaaaccttaacttgaagggagttactctcaatactaagcttttaacccaaaaaaaactaaagtgttactcccggagacaaaaaaaactacattttggttaagctttgtgaagttaggaAGGCTGTGATGAAGAGTAACtaaaaaaggg	.........((((((((((...(((((((.(.((((((.(((((.(((((((....((((((.......((((((.((.((((........)))).))..)))))))))))).......................))))))).)))).)..))))))..).))))))).)))))))))).........
novel-m0355-3p	novel-m0355	Unigene051769	150	285	-	136	-59.2	32.35	1.35	ATTTGTGAGTCATTTAGCTGC	21	3p	gataatcagcagcaactaaatgactcacaaattgcagattatctcatcaatatgaaatcagtagtatcatgagcagcaaaaataactccaattatattatctgcaATTTGTGAGTCATTTAGCTGCtgctgattat	.(((((((((((((.((((((((((((((((((((((((...(((((..((((..........)))).))))).........................)))))))))))))))))))))))).)))))))))))))
novel-m0356-5p	novel-m0356	Unigene051833	70	150	-	81	-21.2	48.15	0.54	TGTTCCTGTTATAACTCTCGGA	22	5p	aaatcacccaTGTTCCTGTTATAACTCTCGGAcccattgatgaccgggtgtctagataggtgccttggtggagtaggtttg	(((((((((((((.((((((...((.(((((.(........).))))).))...)))))).))....)))).)).))))).
novel-m0357-3p	novel-m0357	Unigene051987	73	147	+	75	-19.1	41.33	0.62	TATTGTGACTACTGGAACTCGT	22	3p	gaaaaatggtgcgatccaccagtatcatagatggtagtagtttTATTGTGACTACTGGAACTCGTagcagctatg	......((.(((((....((((((((((((.(((........))))))))).))))))...))))).))......
novel-m0358-5p	novel-m0358	Unigene052120	1205	1432	-	228	-102.4	41.23	1.09	TTGATTGGATGAGGGATTTGG	21	5p	tacttaggctTTGATTGGATGAGGGATTTGGaggggaatggaaaggaacggaacggaaagggacggaatggaagggaatggatggattaacaaaaatggaagaaaatagaagattttatgctaatatccctcaaaactcttcctccccaaacaaagaaatcgacatacccctcctttccattcctttccatttccctccaaacctttcatccaatcaaagcctaaaag	...((((((((((((((((((((((.((((((((((((((((((((((.((((.(((..(((..(((..(((((((....((.((((........((((((............))))))......)))).))....)))))))))).....................))).))).)))).)))))))))))))))))))))).))))))))))))))))))))))...
novel-m0359-5p	novel-m0359	Unigene052167	1418	1512	-	95	-36.6	48.42	0.8	TGGCTCGAGGACTCTACGCCG	21	5p	gaatgttgtcTGGCTCGAGGACTCTACGCCGttagatctgtgtatacttgaatctaatctaccatcgttagggtcgtcggaccaggcttcattcc	(((((..((((((.((((.(((((((((..(.(((((..(.............)..))))).)..)).))))))).)))).))))))..))))).
novel-m0360-5p	novel-m0360	Unigene052307	305	399	-	95	-18.6	32.63	0.6	TGGAAATGGAATGGTTGACTT	21	5p	agaatgtgagTGGAAATGGAATGGTTGACTTcatgtaaacacataaaaacaaaactaatttgaaccttaacttcctttccgtttccctttgttta	.((((..(((.((((((((((.((((((.((((...........................))))..))))))....))))))))))))).)))).
novel-m0361-3p	novel-m0361	Unigene052415	1152	1326	+	175	-86.8	36	1.38	TGTCCACGTCAGCAGAATTGA	21	3p	gcatatttaaggcaacagtcaattctgttgacgtggacaagggcatttttgtttaagttttttagaccttagacatgttatgttagggtttagggtcaaatgccagacatgtttcttttgaacaaaaatgtcttTGTCCACGTCAGCAGAATTGAccatttccttaaatttgcaa	(((.((((((((.((..((((((((((((((((((((((((((((((((((((((((...((((((((((.(((((...)))))))))))))))(((........)))........))))))))))))))))))))))))))))))))))))))))..)).)))))))).)))..
novel-m0361-5p	novel-m0361	Unigene052415	1152	1326	+	175	-86.8	36	1.38	AATTCTGTTGACGTGGACAAG	21	5p	gcatatttaaggcaacagtcAATTCTGTTGACGTGGACAAGggcatttttgtttaagttttttagaccttagacatgttatgttagggtttagggtcaaatgccagacatgtttcttttgaacaaaaatgtctttgtccacgtcagcagaattgaccatttccttaaatttgcaa	(((.((((((((.((..((((((((((((((((((((((((((((((((((((((((...((((((((((.(((((...)))))))))))))))(((........)))........))))))))))))))))))))))))))))))))))))))))..)).)))))))).)))..
novel-m0362-5p	novel-m0362	Unigene052415	1148	1327	-	180	-69.1	35.56	1.08	TAAGGAAATGGTCAATTCTGC	21	5p	tttgcaaattTAAGGAAATGGTCAATTCTGCtgacgtggacaaagacatttttgttcaaaagaaacatgtctggcatttgaccctaaaccctaacataacatgtctaaggtctaaaaaacttaaacaaaaatgcccttgtccacgtcaacagaattgactgttgccttaaatatgcaaac	((((((.((((((((.((((((((((((((.((((((((((((((((((((((........)))).))))))(((((((((((.((.((.............)).)).))))................))))))).)))))))))))).)))))))))))))).)))))))).)))))).
novel-m0363-3p	novel-m0363	Unigene052690	211	469	+	259	-53.8	32.05	0.65	CTTGTGGTTTGTTTTTGAGCA	21	3p	aatctgattgctaaattacaagccacaaatgccttcctaattcattggaaaccttaaatttttctaagcaagaatttctgttacatatactaacaaaagctgaaagtgcaaactttgttgatttcttaatggaataaagacacgaattcgctagtgtttctagccttaaaaaattaaggattaatttcatattagtgtcctgtggtttcacttttttgcagatgagtcCTTGTGGTTTGTTTTTGAGCAaaatgaggac	...((.((((((.((..(((((((((((..((.((((.........)))).....((((((((......)))))))).(((((.......)))))...((.(((((((.((((.......(((((.....))))).....((((....(((((((((...(((((((((....)))))).))).....)))))))))...)))))))))))))))..))......))..)))))))))))..)).))))..)).))...
novel-m0364-5p	novel-m0364	Unigene052795	1	132	-	132	-54.3	25.76	1.6	TCAAAGAATTAATGTGTCGAT	21	5p	atataattgaTCAAAGAATTAATGTGTCGATttaaaagatcatgagcttaattaggaaaaattgaattgatggaaggctcctaattatgctcataatcttttaaatggatacattaatccattgatcaatat	.....(((((((((.(.(((((((((((.(((((((((((.((((((.(((((((((.....................))))))))).)))))).))))))))))).))))))))))).).)))))))))..
novel-m0365-3p	novel-m0365	Unigene053110	537	662	+	126	-23	38.89	0.47	TCGACTATGAGAGCTTCTTGT	21	3p	tggagagtatactctatgatctagaccggaaaggctttcctcagttgaagcatctacacatccaaaatgataatggcattcaacatttaatcaagTCGACTATGAGAGCTTCTTGTcatgcatttc	(((((......))))).......(((.(((..(((((((...((((((...................((((((((........))))..))))..))))))..)))))))))).))).........
novel-m0366-5p	novel-m0366	Unigene053249	930	1110	-	181	-32.6	35.91	0.5	TTGGTTGATATGCTTTGTAAG	21	5p	ctttaacacaTTGGTTGATATGCTTTGTAAGgaaggaatgatagtaaaggcggaatgtatggttggaaaaatgtttcagaagggtattggacttgatgttgtttcttacaacttattaatggatggatatggtctacacgggcaaatgcatttagctagaaaattgtttggtgtgatgaga	........((((.(((((((....((((((((((.((.....(((....((....((....(((.....)))....)).....)).....))).....)).))))))))))..))))))).))))......((((....)))).....((((..((((((......))))))..))))...
novel-m0367-3p	novel-m0367	Unigene053341	58	329	+	272	-87.1	38.6	0.83	TTCTCTCCAACTAATCATAGG	21	3p	acaaagttagccctatggttattgggggagaacaaatttagaccatacatataaaatgtgcaatgtttgtactaaagttctgtaaatggcgcaattttggacttcattaatgggagatctaacagaatcccgtttcccgttaatttggtttcatgtctaccccacctaagctccgctgttgttcgttcgtgcataaccaaagttagtgcttatggcttttttacgtgagagtctaaatctgTTCTCTCCAACTAATCATAGGgctaaatttg	.((((.(((((((((((((((...((((((((((.(((((((((.............((((((...))))))(((((((.(((.....))).)))))))((((..(((((((((((((.............)))))))))))))..))))((((((........(((((((...((((((((.(......).)))))...)))....))))).)).......))))))).)))))))).))))))))))...))))))))))))))).))))
novel-m0368-5p	novel-m0368	Unigene053499	694	778	+	85	-55	35.29	1.83	AACTTAATGGCAAAACGACGT	21	5p	tgttttggcaAACTTAATGGCAAAACGACGTcgtttcatttaaaagtaaaacgacgtcgttttgccattaagtttggcaaaacaa	(((((((.((((((((((((((((((((((((((((.(((....))).)))))))))))))))))))))))))))).))))))).
novel-m0369-5p	novel-m0369	Unigene053499	693	777	-	85	-54.4	35.29	1.81	AACTTAATGGCAAAACGACGT	21	5p	tgttttgccaAACTTAATGGCAAAACGACGTcgttttacttttaaatgaaacgacgtcgttttgccattaagtttgccaaaacaa	(((((((.((((((((((((((((((((((((((((((........)))))))))))))))))))))))))))))).))))))).
novel-m0370-5p	novel-m0370	Unigene053516	59	307	+	249	-66.5	39.36	0.68	CAATTCTTCCTCTGACCTAGA	21	5p	tcactgctaaCAATTCTTCCTCTGACCTAGAaattgaatcagacgataaatttgattttggaggtttgaagactgaaattgttaagcatcagatgaagcaaattactccgagtgttgatttaagtttgtctagcgtgcgtaaatcaactacaagggggcggcaagaagaggtagcatttgttcttccttctgaatctcagcatcagaaactggaattgagctttgaagaaatcattcaaaggcagtggg	((((((((((((((((.((.((.(((((.((((((((((..........))))))))))..))))).)).))..).)))))))).((.((....)).))......((((..(((((((((((.((.(((...))).)).))))))))).))..))))......((((((((.(((....)))))).)))))....(((((..((((...))))..)))))(((((((.......)))))))))))))).
novel-m0371-3p	novel-m0371	Unigene053737	931	1077	+	147	-24.11	31.29	0.52	TGGGCAATGATGAAGAGTAAC	21	3p	taaaaggaaaggttattccattttattaaacccctattgctaaaactttgaaagagaaatggttactccccaaaagacaccaaaagactacattttaacaccattttttgtaaaaaTGGGCAATGATGAAGAGTAACctaccaaaaa	.....((..(((((((((...(((((((...(((..((((.............((((((((((....................................))))))))))))))....)))...)))))))))))))))).)).....
novel-m0372-3p	novel-m0372	Unigene053767	365	570	+	206	-21.2	34.47	0.3	TACTGTTCACCTTCATAGATC	21	3p	gtgtatagccggtcaaaaatgactggtgaactgtaataaacatgacatgtcatttttttaccatgacttaattaaatataggaccactaattaccaaattactaaaatacccaaaaagtcttcttctcctccaacttttttctcctcttcctgcaacgtatcttctctcttcctcTACTGTTCACCTTCATAGATCctttttttct	..........((((....((((..(((((((.(((.............(((((.........)))))...........(((((....(((((....)))))...........(((((((..............)))))))........)))))......................))).))))))).)))).))))..........
novel-m0373-3p	novel-m0373	Unigene054263	26	120	+	95	-22.7	36.84	0.65	TTGGATCTATCATTCTAGCAAT	22	3p	tggtcgagtcattgatgtatggagatgatggaccttgttcaggaggtaatccgatttctctatTTGGATCTATCATTCTAGCAATgataatttat	.((((..((((((..(....)..)))))).))))(((((.((((((((((((((.........)))))).)))).)))))))))...........
novel-m0374-5p	novel-m0374	Unigene054452	97	336	+	240	-113.7	35.83	1.32	CAAAAAGAGGACTGTGAAATGC	22	5p	cacaaatgagCAAAAAGAGGACTGTGAAATGCattatttgcagaattaaggaaatgctgacgtggatgagggcatttttgtccaaaaagaattttctgatctttgatcctaaactctaacataaacggccaaaggtctgaaaattttggacaaaaatgccctcgtccatgtcaacagaactgaccgtttctttaaatctacaaacaatgcatttcacaatctactttttgctcaaaatca	......(((((((((((.(((.(((((((((((((.((((.(((.(((((((((((.(((((((((((((((((((((((((((....((((((((.((((((((..((.................)).)))))))).)))))))))))))))))))))))))))))))))))...........))))))))))).))).)))).))))))))))))).))).)))))))))))......
novel-m0375-3p	novel-m0375	Unigene054462	933	1004	-	72	-34.5	52.78	0.91	TGGAGCTAGAAACATGCAAGT	21	3p	acctgtggtggcgcttgcatgtttcaagtgccactacgtggTGGAGCTAGAAACATGCAAGTcccctaatcc	......((.((.(((((((((((((.(((.(((((....))))).))).)))))))))))))))))......
novel-m0376-3p	novel-m0376	Unigene054634	411	599	-	189	-71	36.51	1.03	TAAAAGGAAGGGTAATTTTGT	21	3p	gaatttcacactttttggacaaaattgcccttcctttcactataacagcaattgacagcacgacataaactcctcaaaagctacaagctattgcacatgcacactatacattgcatagcaaggaacgacatctgtcgtgttgttatagTAAAAGGAAGGGTAATTTTGTcaaaaaaaaggatgaaattg	.(((((((..((((((.((((((((((((((((((((.((((((((((((..((((((....................((((...)))).((((..(((((..........))))).))))..........)))))))))))))))))).))))))))))))))))))))...))))))..))))))).
novel-m0376-5p	novel-m0376	Unigene054634	411	599	-	189	-71	36.51	1.03	AAAATTGCCCTTCCTTTCACT	21	5p	gaatttcacactttttggacAAAATTGCCCTTCCTTTCACTataacagcaattgacagcacgacataaactcctcaaaagctacaagctattgcacatgcacactatacattgcatagcaaggaacgacatctgtcgtgttgttatagtaaaaggaagggtaattttgtcaaaaaaaaggatgaaattg	.(((((((..((((((.((((((((((((((((((((.((((((((((((..((((((....................((((...)))).((((..(((((..........))))).))))..........)))))))))))))))))).))))))))))))))))))))...))))))..))))))).
novel-m0377-5p	novel-m0377	Unigene054670	483	582	-	100	-30.44	33	0.92	TTGTGGTCATGGTGATTTTGT	21	5p	agttgctggtTTGTGGTCATGGTGATTTTGTtacatttagataaagtaacaaattgaaagcaacaacaaaatcaacatgaccacaaaatccctgtatcta	((.(((.((((((((((((((.((((((((((................................)))))))))).))))))))))))...)).))).)).
novel-m0378-5p	novel-m0378	Unigene054819	10	122	+	113	-52.4	56.64	0.82	AACGCAGGAGATATGGGACCGT	22	5p	agaggtttgcAACGCAGGAGATATGGGACCGTcgccctcgcttccatatcaaacccgaaaggggatgaggggatccctgcgccggtatcatttctccagcgtagctaacctcc	.((((((.((.((((.(((((.((((.((((.(((....(..(((...(((..(((....)))..)))..)))..)..))).)))).)))).))))).)))).)).)))))).
novel-m0379-5p	novel-m0379	Unigene055045	497	578	-	82	-26.8	46.34	0.71	TATCAAGCATCTCCTGCAGTCG	22	5p	tcccaccaatTATCAAGCATCTCCTGCAGTCGctttttcgtgaggcgacgaaggtatgctagagttagttttcctggtgtta	...(((((((((((.(((((..(((...((((((((.....))))))))..))).))))).))..)))).....)))))...
novel-m0380-3p	novel-m0380	Unigene055195	2	107	+	106	-18.5	47.17	0.37	TGACCTGACAGCAAGAGCGATG	22	3p	acagttgctgatgattggccaagcgtttcttaaagcaatgactattatctcatcgggtccaggtgcagaagaggTGACCTGACAGCAAGAGCGATGtatctcctga	(((.(((((..((.(((..((.(((((((((...(((..((((............))))....)))..)))))))).).)).)))))..)))))))).........
novel-m0381-3p	novel-m0381	Unigene055238	1	132	-	132	-87.2	53.79	1.23	CTGCCGAAATCTGGAATTTCC	21	3p	tggaattccagattccggcatggtctgaaccggccgacatttggaattccaggttctggcatggtctggaccggccgaaatctggaattccaggttccggccggttctagaCTGCCGAAATCTGGAATTTCC	.(((((((((((((.(((((..((((((((((((((..(((((((((((((((((.((((.((((....)))))))).)))))))))))))))))..)))))))))).))))))))).))))))))))))).
novel-m0382-3p	novel-m0382	Unigene055548	324	422	+	99	-21.2	31.31	0.68	TATGAAGAGAAAAGAGTTTGAG	22	3p	agagttttttcttagtctctagttcttgtttatgaagttactattcatgccggagttactatttacgTATGAAGAGAAAAGAGTTTGAGaattgaattc	.((((((.(((((((.((((..(((((...((((((((....((((......))))....)))).))))....))))).)))).)))))))..))))))
novel-m0383-3p	novel-m0383	Unigene055559	82	344	+	263	-71.3	51.33	0.53	TGGATAACGCGAAAGGTCTGTA	22	3p	ccaaggccttccttgggtttccatcaacgtctactattgatcctcttcgctctcccagccacattgatcctcttcgctcttccagccacgttgatacacacccttagtcatgcgttcctctgactaggcacccttgttattcaagccgggtggtcctagcgaccagccttatcatcggctaagaccgtaacacctttggatcgatgagacttgggttacaggtgggcaacacaaccgcaatTGGATAACGCGAAAGGTCTGTA	...(((((((..(((.(((((((.....(((((((..((((((...(((((.....)))..(((((((((....((.((((..((((....(((((......((((((((..........))))))))....((((.....))))..((.(((((.....))))).)).)))))..)))))))).))..........))))))))).))...))))))..)))))))..............)))).))).))))))))))...
novel-m0384-3p	novel-m0384	Unigene055648	1189	1287	-	99	-72.9	50.51	1.46	CATGCGCCTCACCATATGGTG	21	3p	aattgaacctcaccatatggtgaggtgcatggatcatacgcccccaccatatggtgaggctcatgatcCATGCGCCTCACCATATGGTGaggctcattt	...(((.((((((((((((((((((((((((((((((..(((..((((....)))).)))..)))))))))))))))))))))))))))))).)))...
novel-m0385-5p	novel-m0385	Unigene055729	127	452	+	326	-77.2	38.96	0.61	AAGGACCGGAAATCGCTGCT	20	5p	ccgccttgacAAGGACCGGAAATCGCTGCTtgaccgcaaggctaagggacgcgccgccgctgacaaggacaagggcaccaagttcactgctgaggatattatgcagagtgttgattaattttgatttcgatagacttgaggtgatattattatgctttttgtttgagtttttcaagttgttcttagctttgtgttttgaatttgaggatattaagtgtttcaattttctattgacctgcaattttgacgaggttatttcttatatttgcgtcgctcttatgaaatggcgatttatagtatgttatttttagttgctgttaaggtac	..(((((((((..(((.((((((.((((((....(((((((((((((.(((((....))).(((..(((((((((((..((..(((((..((((..((((...((((((........)))))).....))))..)))).)))))..))....))).))))))))..))).........)))))))))))))))......((((((.....))))))...(((((.....)))))...((((...(((.(((.....))))))...))))((((((.((....)).))))))....)))).)).)))))).)))..)))))))))..
novel-m0386-3p	novel-m0386	Unigene055750	1190	1391	-	202	-92.3	36.63	1.25	TCTTTAATTCTGCAAACAATG	21	3p	actgtgatttgcattgtttgcagaatcaacgattttgctaacgtgaacgaggacatttttgtccaaacaaaatctctgacctttgaccctaaaccgtaacctaactggttaaaggtctagaaaaaaaattggagaaaaataccctcgtccacgttagtagaattgaccattTCTTTAATTCTGCAAACAATGcatttcacag	.((((((..(((((((((((((((((.((((((((((((((((((.((((((..((((((.(((((........((((((((((((((..................))))))))))).))).......))))).))))))..)))))).)))))))))))))))).........)).)))))))))))))))))..))))))
novel-m0387-3p	novel-m0387	Unigene055752	60	255	-	196	-85.7	34.18	1.28	TCTTTAATTCTGCAAACAATG	21	3p	actgtgaaattcattgattgcagaatgaaggaaactgtcaattatgctgacgtgtattagggtagttttgtccaattttttttagacctttcaccagttaggttaggggctaggaattttttttggacaaaatagccttcatccaggtcattaaaattgacaattTCTTTAATTCTGCAAACAATGcatttcacag	.(((((((((.(((((.(((((((((.(((((((.((((((((.((.((((.((.((.(((((.(((((((((((...(((((((.(((((.(((.....))).))))))))))))......))))))))))).))))).)).)).)))).)).)))))))).))))))).))))))))).))))).)))))))))
novel-m0388-3p	novel-m0388	Unigene055835	590	687	+	98	-20.7	40.82	0.52	CGGAGATGCGTATGTTGCGAT	21	3p	tcataggttgtatatggaacataatgtatgttgggtagtgaaacacactttcataagatatcggcggCGGAGATGCGTATGTTGCGATgaatttgtgg	.((((((((.(((.((.((((((.(((((.((.(.(((((.....))))................).).)).))))))))))).))))))))))))).
novel-m0389-5p	novel-m0389	Unigene055939	30	122	+	93	-26.7	44.09	0.65	ATCTTAGAGTCGTTGCATCTG	21	5p	tgcctttcccATCTTAGAGTCGTTGCATCTGgatcgtttattgagcttggagaagatttgtgatgctaagcttgagatggggtctttcggtaa	((((..((((((((((.(((....(((((((((((...................)))))).)))))...)))))))))))))......)))).
novel-m0390-5p	novel-m0390	Unigene055969	247	319	-	73	-22.9	34.25	0.92	TTAATATCTGATATGTGGGTC	21	5p	tcttatcagtTTAATATCTGATATGTGGGTCatcggcccacacgatattaaatttattttttatgggtgagag	((((((((((((((((((.(...((((((((...))))))))))))))))))))...........))))))).
novel-m0391-5p	novel-m0391	Unigene056112	23	289	-	267	-56.7	38.58	0.55	TATTTATCTTTGAGTTTGCTTA	22	5p	cttgggaaatTATTTATCTTTGAGTTTGCTTAtttatgtctattatccctcccttctaaaaagtgtatcttaatgaaatttcttcgcatttgttcttcgagagcgacggagctgcaacaactttctggtttttttgggtaatagatcatctctgcatagatggaacaaagatcaacctgatggatgcgatgatagagcgtcgatgacatgttgtatgtgaagacagtttagggcgagaatactggtacgtgtaattgatgcccttga	..........((((((((.((((.((((.(((((((((((((((((((.......(((.(((((((.......((...((((.((((.((((.....)))).)))).))))...)))).))))).))).......))))))))).........))))))))))..))))..))))...))))))))........(((((((..(.(((((...))))).).))).))))((((((.((.(((........))).))..))))))...
novel-m0392-3p	novel-m0392	Unigene056135	69	168	+	100	-18.3	38	0.48	CTACTAGAGCTGGAAATTGTGT	22	3p	aatcaatcatcctactaaaactaaggtttctgagcaaagtggaggcatttcgaaagctCTACTAGAGCTGGAAATTGTGTtattgagaaagacagaggat	........(((((.((..(((...(((((((.(((..(((((((............)))))))...))))))))))..)))............)))))))
novel-m0392-5p	novel-m0392	Unigene056135	69	168	+	100	-18.3	38	0.48	CTAAGGTTTCTGAGCAAAGTGG	22	5p	aatcaatcatcctactaaaaCTAAGGTTTCTGAGCAAAGTGGaggcatttcgaaagctctactagagctggaaattgtgttattgagaaagacagaggat	........(((((.((..(((...(((((((.(((..(((((((............)))))))...))))))))))..)))............)))))))
novel-m0393-5p	novel-m0393	Unigene056349	52	126	-	75	-20.5	54.67	0.5	CGATCCTGTGATTCATCCCGTG	22	5p	tgagccgggaCGATCCTGTGATTCATCCCGTGcaatttcaatacggacaggtcggtcgggatccgctctccttat	((((..(((..((((((((((((....(((((.........)))))...)))))..)))))))..)))..)))).
novel-m0394-5p	novel-m0394	Unigene056438	12	130	-	119	-30.8	37.82	0.68	CAATTCTGTTGACGTGGACGA	21	5p	agaaaacgatCAATTCTGTTGACGTGGACGAaaggcaaccctaaaccctaaccggtcaaagtttttaagaaaaattgacaaaaatttcatcgttcacatgagcagaattgaccatttcc	.((((..(.(((((((((((.(.((((((((.(((....)))............(((((..((((...))))..)))))..........)))))))).).))))))))))))..)))).
novel-m0395-5p	novel-m0395	Unigene056441	127	320	-	194	-85.7	32.99	1.34	CAAAAAGAGGATTGTGAAATG	21	5p	tgtttttgagCAAAAAGAGGATTGTGAAATGcattctttacagaattaaggaaatggtcgattctgctacgtggacgaagacatttttgtcagattttgttttttggacaaaagtctacgtcggcagaattgaccttaattctgcaaataatgcatttcatagcctctttttgaaattatcttcttaaaaacaa	((((((((((((((((((((.((((((((((((((.(((.(((((((((......(((((((((((((((((((((...((((....))))...((((((((...)))))))))))))))).)))))))))))))))))))))).))).))))))))))))))))))))))))..........)))))))))).
novel-m0396-3p	novel-m0396	Unigene056513	167	323	-	157	-27.8	34.39	0.51	TTGCTCCCGAAAGAAAACTGG	21	3p	ttgtgattacccgatttttgacttaggggcgaatggaggttgtttctaaactctatggactttcattaatgctaaactaaactaaaagaaactccattgatactaaactagtctaaagataaaaggTTGCTCCCGAAAGAAAACTGGaagattacat	.(((((((..(((.(((((...((.(((((((((((((............))))))(((.((((.......................)))).)))......((((...))))..............))))))).))..))))).)))..))))))).
novel-m0397-5p	novel-m0397	Unigene056537	1313	1480	+	168	-26.4	26.79	0.59	CTGAATTGAACTGAACTGAATT	22	5p	ctgaaaaaagCTGAATTGAACTGAACTGAATTattggctgaatctctaatgaattttctgaaatgaacagaaatgaaaaaaaaaatgaactgtgatgaatataagtaaaaaagaacaaagacttagcctcaacgtgttcaaatcatttcaattttaagcataaaatta	.........(((((((((((.(((..(((((....((((((.(((.........((((((.......))))))...............(((............)))............))).)))))).......)))))..))).))))))))..))).........
novel-m0398-5p	novel-m0398	Unigene056737	252	354	-	103	-52.8	58.25	0.88	TTTCTCCTTGGGTTGACTTTGG	22	5p	cccgagagcgTTTCTCCTTGGGTTGACTTTGGcggtcggagcattttcggcgccgaaaaattctccagccgctggagccaactaaggcagaaacgcgctcctg	...(((.((((((((((((((.(((.((((((((((.((((..((((((....))))))...)))).)))))))))).))))))))).)))))))).)))...
novel-m0399-5p	novel-m0399	Unigene056739	344	446	-	103	-52.8	58.25	0.88	TTTCTCCTTGGGTTGACTTTGG	22	5p	cccgagagcgTTTCTCCTTGGGTTGACTTTGGcggtcggagcattttcggcgccgaaaaattctccagccgctggagccaactaaggcagaaacgcgctcctg	...(((.((((((((((((((.(((.((((((((((.((((..((((((....))))))...)))).)))))))))).))))))))).)))))))).)))...
novel-m0400-5p	novel-m0400	Unigene056792	414	588	+	175	-31.4	26.29	0.68	TAGATCTGCTTATTATTTGTTC	22	5p	caaagatgatTAGATCTGCTTATTATTTGTTCtttcaacttgtatggttgacatttattagcttatgatttcaatttatttatgggtttgtgtaaagatttgttcaaaatacattaatattgtcgtgttggatgagaatttttgtgaagaagttgtaagatttgattagtttttc	.((((((((((((((((...(((.((((.(((..((((((.....))))))....(((.(((((((((...........))))))))).)))(((((((((((((((.(((((.......))).)).))))))..))))))))).))).)))).)))))))))))))).))))).
novel-m0401-5p	novel-m0401	Unigene057067	665	766	+	102	-27.2	43.14	0.62	TAGCTGATAGTCCTGAACAGTA	22	5p	agatatcactTAGCTGATAGTCCTGAACAGTAttctgcaatgtcggaatagcttgttattgtaatggggacagatcggagaggcgagacatcaagatgtctg	......(.(((..(((((.(((((.(((((((....((.((......)).))....))))))..).)))))..)))))..))).)((((((....)))))).
novel-m0402-5p	novel-m0402	Unigene057602	596	692	-	97	-48.7	51.55	0.97	TTCCGTGTCGGTTTTGAACCG	21	5p	tttataggtcTTCCGTGTCGGTTTTGAACCGtccctggaagtaggggttgcggaaagtctagtgtcggttcgaaaaccgacacggaagacagggtca	.......((((((((((((((((((((((((.(.(((((......(....)......))))).).)))))).)))))))))))))))))).......
novel-m0403-5p	novel-m0403	Unigene057852	16	117	+	102	-23.6	37.25	0.62	TAATGCGTGATGAAGAAAAATC	22	5p	gttaacgctaTAATGCGTGATGAAGAAAAATCtatcgggttatcgagtttattgtgttatagagttacagggtttatcacgtgatccaatctgtgattgacc	..((((.(((((((((((((....((..(((((...))))).))....))).)))))))))).))))...((((.((((((.(((...))))))))).))))
novel-m0404-5p	novel-m0404	Unigene058480	13	361	-	349	-111.1	34.38	0.93	TCAGAAACTCCTTGAACTTGG	21	5p	gcttaatacaTCAGAAACTCCTTGAACTTGGccaataaaaaagttgattggctacctaaactgttagagtgtccctaaacttgtttaaagtgacacaataagctacttaagtccacatggcagaacaagagttgattttgagaaattataaagtaaatcacttttaaacaggttcaaggagcgaataaattggtttaaacaaatttgagtggccaatacatcatttaaacaaatttaagtggcggatagatcactttaagcaagttaagagagctaacaagacaccatgtaagtttgaggagtcaatctactatttggcccaattcgaggagcttctgatgtattaaat	..((((((((((((((.(((((((((...((((((......(((.((((((((.((((((((..((..((((((((.((((((((((((((((....((..(((((((((((((....))..((((((((((.(((((................)))))))))))......))))...((((.((....)).)))).......(((((((((........)))))))))...)))))))))))..))...)))))))))))))))).)).).........)))))..))..))))).))))))))))).)))..))))))...))))))))).))))))))))))))..
novel-m0405-3p	novel-m0405	Unigene058533	526	820	-	295	-54.9	31.19	0.6	TTTTTAAGTGTAGATATTGGT	21	3p	aatgttgaagtaccaataacttacatgaaaaatataaatcaataaaaattttggctcattgttttagcttatatgcataaagataaatatttatagtaactgcagaatatcaatattctgtattaccaaagctgcagtggtgttatctcctgagaaatccgcacagagcaattatccggtgggataccactttctatcattgttctaaagactttgtaagctttatccaagcattccactctactaaatccaccaactattaaaTTTTTAAGTGTAGATATTGGTttgcaatcca	...((((....(((((((.((.((((.((((((.(((.((((........))))....(((((((.((......))...))))))).........((((.(((((((((....)))))))))))))(((((((...((((..((.((....)).))..))))..((((((((.....(((((....))))).......))))))))..)).)))))...((((.....))))...........................))).))))))..)))))).)))))))...))))...
novel-m0406-5p	novel-m0406	Unigene058685	27	294	-	268	-116.2	34.7	1.25	TTTTGAGCAAAAAGAGGACTG	21	5p	acttgtgtgtTTTTGAGCAAAAAGAGGACTGtgaaatacattttttgcagaattaaggaacggtcaatactgctgacatgaacgaggtcatttttgtaaaaaaaaacaactttttgtccttttgaccccgaaccctaatctaactggtcaaaggtctgaaaaaaatttggataaaaatgctctcgtttatgtcaatagaattgactgtttccttaactctgccaaaaatgcatttcacagtccttttgctcaaaatcaaatcacaagg	.((((((((.((((((((((...((((((((((((((.(((((((.(((((.((((((((((((((((.(((.((((((((((((((.(((((((((..(((........(((((.(((((((((((..................)))))))))...)).))))))))..))))))))).)))))))))))))).))).)))))))).)))))))).))))).))))))).)))))))))))))))))))))))).))...)))))).
novel-m0407-5p	novel-m0407	Unigene058788	711	792	-	82	-28.2	47.56	0.72	TATAGACGTTGTATTTCTCAGT	22	5p	gcgaagaggaTATAGACGTTGTATTTCTCAGTgtaagcctccgttgacccctgagaacatgcaaaagcgtctgctgtttgca	(((((.((....(((((((((((((((((((.((.(((....))).))..))))))).)))))...))))))))).))))).
novel-m0408-5p	novel-m0408	Unigene058788	778	999	-	222	-70.2	48.2	0.66	TACGCCTGTCAGCGCTCTGATG	22	5p	gcaagtccagTACGCCTGTCAGCGCTCTGATGtctcggatacaagaagtcctggccgtcctccagtactgagtagcgatcaaacggatgaattggtggagtatattcgcagttcggaagatggtcgattcatgacctacttcgaattagcgatatacccattcgctcactggaattttggtgaaaatgctatcagaggtgctctacggcgaagaggatatag	....((((..(.((((.((.((((((((((((....((((.......))))(.((((...((((((...((((..((((((......)).))))((((.((((((.(((((((((.(((..((((.......))))..))))))))).)))))))))))))..))))))))))....)))).)......))))))).)))))..)))))).)..))))....
novel-m0409-3p	novel-m0409	Unigene058867	291	366	+	76	-39.4	43.42	1.19	CTGGAATTCCAGAACAGCAGC	21	3p	attccagaacagcagcaattctggaattccagaacatcggcaattCTGGAATTCCAGAACAGCAGCaattctggaa	.((((((((..((.((..((((((((((((((((.........))))))))))))))))..)).))..))))))))
novel-m0410-3p	novel-m0410	Unigene058867	291	366	+	76	-39.4	43.42	1.19	CTGGAATTCCAGAACAGCAGC	21	3p	attccagaacagcagcaattctggaattccagaacatcggcaattCTGGAATTCCAGAACAGCAGCaattctggaa	.((((((((..((.((..((((((((((((((((.........))))))))))))))))..)).))..))))))))
novel-m0411-5p	novel-m0411	Unigene058867	244	318	-	75	-27.1	40	0.9	TTGCTGCTGTTCTGGAATTCC	21	5p	aattccagaaTTGCTGCTGTTCTGGAATTCCaaaattgttgttctggaattcagaattgcagcaaacccgaagct	..........(((((((.((((((.(((((((.(((....))).))))))))))))).)))))))..........
novel-m0412-3p	novel-m0412	Unigene058967	1086	1152	+	67	-47.9	49.25	1.45	CGAGCTGTTAAATGAGCCGAGC	22	3p	ttattcgagctcggctcgtgaacagctcgtgaacaaaCGAGCTGTTAAATGAGCCGAGCtcgaacaa	...((((((((((((((((.((((((((((......))))))))))..))))))))))))))))...
novel-m0412-5p	novel-m0412	Unigene058967	1086	1152	+	67	-47.9	49.25	1.45	TCGGCTCGTGAACAGCTCGTG	21	5p	ttattcgagcTCGGCTCGTGAACAGCTCGTGaacaaacgagctgttaaatgagccgagctcgaacaa	...((((((((((((((((.((((((((((......))))))))))..))))))))))))))))...
novel-m0413-3p	novel-m0413	Unigene059216	330	416	-	87	-26	59.77	0.5	CCGAACCTCTTAACCGCTGAG	21	3p	ggattttttcctcatgcggccagtgggattcgaacccgggcacatacgtcccgagaCCGAACCTCTTAACCGCTGAGacccccctgc	..........((((.((((..((.(((.((((..(.((((.((....)))))).)..))))))).))..))))))))..........
novel-m0414-5p	novel-m0414	Unigene059306	91	167	-	77	-19.5	41.56	0.61	TGTTTCCTCGCTGTTCATCTATC	23	5p	tcgcaggagaTGTTTCCTCGCTGTTCATCTATCgctacaattggtacgatatatagcgttagggtcatttaaagcat	..((...(((((..((((((((((..((((((((.......))))).)))..))))))..)))).)))))...))..
novel-m0415-3p	novel-m0415	Unigene059800	1008	1214	-	207	-99.6	34.3	1.4	ATTGGATTTTTGACAAGTGTA	21	3p	tgggtctctactatatttatcaaaaatccaatgagggtcctttaactacacttctcaaagatctaatgggggtcttttaactttattaaaagacctgaattctagtataattttccacaatattacggaaaaatattaggagatccgggtcctttaataaagttaaaggaccccccATTGGATTTTTGACAAGTGTAgtagagacct	.(((((((((((((((((.((((((((((((((.(((((....................)))))...(((((((((((((((((((((((.((((((..(((((((((..((((((..........)))))))))))))))....)))))).))))))))))))))))))))))))))))))))))))).)))))))))))))))))
novel-m0416-5p	novel-m0416	Unigene059877	264	466	-	203	-54.1	46.31	0.58	TTTGCTTGGACCTCCTTTGCT	21	5p	ttctactgctTTTGCTTGGACCTCCTTTGCTagcgtggttttgccaactcctcccataccatagatcccaatcatattcaaattaggatctctgagagcatccataatttgattgagcatcgagaccctagaaggcagggcttcacgggcgtataaagaaggctcaagtacctgttgcagaggggtctggaaggaaactgaat	(((.....(((((...((((((.(((((((.((((((((..................))))).(((....)))....(((((((((((((((...))).)))).))))))))((((((.((...(((((.((((......))))..))).)).....))..))))))......))))))))))))))))))))).....))).
novel-m0417-5p	novel-m0417	Unigene060403	511	821	-	311	-88.9	47.27	0.6	TTCGCAACTCCAAAAACTTTGG	22	5p	atcgattcagTTCGCAACTCCAAAAACTTTGGcatggtgctattgttcatacaatttgggtcatctggttcacgaggaatcggtgtatttttgaagaggaacccccgaatttccacatttgtctccggcggttatggtccttcatccgtagtgttgatcgattaaataccgggacagttaggaactctgcggttgaaaatggtattttaaacactctgggaatccgggctcgtcttgctcgagctcctcggatcattcatgtgaattggatgacgcctccccggggttggtggaaagtgaatacggacgct	..((.(((.((((((...((((..((((((((...(((...(((((....)))))....(((((((((((((((.(((.((((.(..(((((....)))))..)))))..((((....(((((.((((..(((.(((((..(((..........)))..)))))))).)))))))))...))))...(((.(((...))).)))..........((((((.....(((((((.......)))))))))))))...))).))))))))))))))))))...))))))))..))))..))))))..)))))..
novel-m0418-5p	novel-m0418	Unigene060473	133	199	-	67	-41.7	44.78	1.39	TCCCCCCATTGTGATTGTGCC	21	5p	agttgtaaacTCCCCCCATTGTGATTGTGCCacatggcacaatcctaatgggaagagtttacaactc	((((((((((((..(((((((.(((((((((....))))))))).)))))))..)))))))))))).
novel-m0419-3p	novel-m0419	Unigene060476	107	261	-	155	-32.8	40	0.53	TACCGTGAGCATGCTGATTATC	22	3p	aagagaattttctaggagtccaagcatgtggcattgtacaagaactctcaagctccttgatttcatcgtgaagtttgattatccctgcgacgtcttccagagattttgcgacaaatttcatgtTACCGTGAGCATGCTGATTATCaattttgtct	.(((.((..((.....((((..(((((((..(((.(((...(((...(((((...))))).)))..(((((((((((........(((((.(((((...))))).))))).))))))))))).))).))).)))))))))))...))..)).)))
novel-m0420-3p	novel-m0420	Unigene060574	1397	1551	-	155	-54.8	50.97	0.69	TGGATCTGGTAGTGGAGCATC	21	3p	ggagaagactagtagtgctcccgccggagacgggggcggaggtggaggtggtggggggatgatggggaatatgatgatgatagggtataatccacgtcatgatcatcatcatcatggataggtaTGGATCTGGTAGTGGAGCATCtatcttctta	.(((((((.(((..((((((((((((((..((.........((((.((((((((....((((((.(((.((((.(........).)))).))).))))))..)))))))).)))).........))..)))))).).))))))))))))))))).
novel-m0421-5p	novel-m0421	Unigene060724	264	479	+	216	-82.3	38.89	0.98	TTGATTGGATGAGGGGTTTGG	21	5p	cggtaaggttTTGATTGGATGAGGGGTTTGGaggagaatggaaagaaatggaatgtaaaaggaaggaatggaagggttaaaaaatatgaaagtaaatagaagattttatgctcatacccttcaaaacccttctcccaaacaaagaaattgacatacccttcctttctattcccctccaaatccatcatccaatcaaagtcgcctaggactgtacca	.(((((((((((((((((((((.(((((((((((.((((((((((.((.((.((((....((((((....(((((((........((((..(((((........)))))..))))))))))).....)))))).................)))).)).)).)))))))))).))))))))))).)))))))))))))...)))).......)))).
novel-m0422-5p	novel-m0422	Unigene060763	1792	1919	+	128	-28.3	32.81	0.67	TTGTGCAATCTAAGACTTCTT	21	5p	gataggcttgTTGTGCAATCTAAGACTTCTTagattcgatagatttatgaaatttaaacatattctaccaggtgtattgtcaaaattggtgaaactagaagagttagagttgccatgggagtttatta	(((((((((.(((.(((((((((..(((((.((.((((...(((((.(((.......((((..........))))....))))))))..)))).)))))))..))))).)))))).).))))))))).
novel-m0423-5p	novel-m0423	Unigene060773	223	361	+	139	-38.7	43.17	0.65	CACGACTATGAGATATGGCAAAT	23	5p	agctgcatggCACGACTATGAGATATGGCAAATggatgtcaaaaccgctttcctgaatggagagctagaggaagaagtctatatggctcatactgaaggttatgtcgatcctaagtatcctaatcggatatgcatgctt	((((((..((((.((((.(.((.((((((..((((((.((....(((((((((.....)))))))....))..)).))))))...)).)))))).).)))).))))........((((((.....))))))))).))).
novel-m0424-5p	novel-m0424	Unigene060899	62	196	+	135	-22.8	37.78	0.45	TATATAGAAATGCCTGATCTCA	22	5p	tgtcatccctTATATAGAAATGCCTGATCTCAatatgcttagctcttttgtgaagcttggtcgttctggtcaattcaattgcactttcattatcgatatgaagtagaggagggtttttgagtgtgatgcctatat	.........((((((..(((.((((..((((.....(((.(((((......).)))).)))......(((((((...)))).)))(((((.......)))))...)))).)))).)))..)))))).........
novel-m0425-5p	novel-m0425	Unigene061120	1	338	+	338	-52.1	24.56	0.63	CAAACAATGGGGACTAAGTAGT	22	5p	gaCAAACAATGGGGACTAAGTAGTgagtttttgaaaatacggtgaccaaacagttaatttttataaaatatagggactaataaattatttgcccggattattaataggctgttcttttatatatacgatttctattaccaatgcattttggaaaaaaataaaataaaaaaaattcttaagtttgcccttaattatagtaagtgagatagatagtattaatgcaaataaggcatataatatttgaattttgcttagaaagtagagttagttttgggagaaaagtagtgtaaattaatcatatttaataattatctattaatatttcatttgatttgttg	(((((((((..((((...(((((..((((.(((((.....(((((.......((((.((((((((...)))))))).)))).......)))))..(((((....((.((((((((((((.....((...(((((((.((((......))))........................(((((......)))))......((((((((((....(((((((((((.......)))).)))))))...))))))))))...)))))))...))..))))))))...)))).))...)))))...))))).))))..)))))....))))..))).)))))).
novel-m0426-5p	novel-m0426	Unigene061179	875	986	-	112	-35.3	48.21	0.65	TTACCGGAACTGGGATCAACC	21	5p	actatcccaaTTACCGGAACTGGGATCAACCcagctaggagtcttggggctgcaattattttcaacaaggaccaaggctgggatgatcattggattttctgggtgggtccat	.....((((....(((((((((((((((.(((((((..(.(((((......................))))))..))))))).))))).))))...)))))).)))).....
novel-m0427-3p	novel-m0427	Unigene061355	3	91	-	89	-18.4	34.83	0.59	CTAGGACTCTTGAATTGGTTTCT	23	3p	aatgggcaatgatgaaggagcgattttagagaaatcctaaagactaaatttatgctCTAGGACTCTTGAATTGGTTTCTaatccttatg	.(((((....(((..(((((((((((.((((...(((((.((.(.........))).))))))))).))))).)))))).)))))))).
novel-m0428-3p	novel-m0428	Unigene061692	146	320	-	175	-42.2	35.43	0.68	ATGGGATATCATTTTGGCACTC	22	3p	tctagaggtagtgcaggagaatgggaatccgattttgaaattctcattgggaaaccaatctttttccgtaaatcatgatttatttgtcgcaatttttccatacactcttaatggggaggcagatttttcaaataatgatttcgATGGGATATCATTTTGGCACTCaatttctagt	.(((((((((((((...(((((((..((((.((...((((.....(((((....)))))...))))((.(((((((((...(((((((......(((((((.........))))))))))))))...))).....)))))))))).)))).))))))).)))))..)))))))).
novel-m0429-3p	novel-m0429	Unigene061907	139	303	-	165	-34.7	30.91	0.68	ACGATTACAAGAATTCTGGAGGT	23	3p	ttctgatcttggcttttcttgttctattgtggttgtgtgtagtttctctatccctttttattttatttttttgttattaatgatatggaagcttttggtaatatcaatacgggaataatgcaaagctatgtaACGATTACAAGAATTCTGGAGGTaggatttaga	.((((((((((.((((....(((((..(((((((((.((((((((..(..(((((((((((.(((((..(.....)..))))).)))))))...(((((...)))))...)))).....)..))))))))..))))))))))))))...)))).))))).)))))
novel-m0430-5p	novel-m0430	Unigene061908	1	68	+	68	-21.7	45.59	0.7	CGAATTGAGGCTCTGTTAGCAG	22	5p	aaccagCGAATTGAGGCTCTGTTAGCAGagcagaaactagagctcacagatttcagtttgcagaggaa	..((.(((((((((((.(((((.(((..((......))...))).))))))))))))))))...))..
novel-m0431-3p	novel-m0431	Unigene061966	371	477	+	107	-18.69	37.38	0.47	TGATTGGATCATGGGTTGTGG	21	3p	aagatccgattactcaatttctatggttcaatctgtaacattaatcttatgcctctagtacttctaatttagccttTGATTGGATCATGGGTTGTGGaagggaaggg	....(((.....(.((((..(((((((((((((............................................))))))))))))))))).)....)))....
novel-m0432-3p	novel-m0432	Unigene062046	124	480	+	357	-101.2	31.93	0.89	ATTATGACAAAAGATAGGGAC	21	3p	aaacacattacaaggtccccatctttcgttataattaacgctttggtcctttttttttatttctaagttttatacttcgacataaccccatctttcgttataacccattggtccttctgtcttttttttagatatgtaagttttatacttcgacatatataatagaatcacaaagtcattttgtatggcagtattgatgccttgaaagtgtggtaaaaatggggaccttgtaatatgtttttcaaaatagggggactaaaaagttagttatggtaaaagatggggaccttgtaataggtttttaaaatagggggactaaagagtgaATTATGACAAAAGATAGGGACtaatgaatta	.....((((....((((((.((((((.(((((((((.((.(((((((((((((.(((((..((.((((.....)))).)).....((((((((((..(((((((.(.(((((((((((((...(((.(((.((((((((((.....))))..)))))).))).)))((((((...(((........((((.......)))).)))...)))))).....((((((.(.........).))))))..)))))))))))))...)...)))))))..))))))))))((((......))))...))))).))))))))))))).)).))))))))).)))))).)))))))))).....
novel-m0433-5p	novel-m0433	Unigene062756	223	381	-	159	-59.5	45.91	0.82	TTGATTGGATGAGGGATTTGG	21	5p	gctgaaggctTTGATTGGATGAGGGATTTGGaggggtttagaggggtacgagtataaactaatctgttttcttcctttttttaacccctctattccgtcccattcctttccgttcctttccattcctctccaaaccccctcccaatcaaagcctaagcg	(((..(((((((((((((..(((((.((((((((((..(((((((((..(((...((((......)))).....)))......)))))))))...((.............))............))))))))))..)))))))))))))))))).))).
novel-m0434-3p	novel-m0434	Unigene062842	84	231	-	148	-32.2	31.08	0.7	TGTGATTGTGTTATGGGCATA	21	3p	ttgtagattccctgcccataactaattatatttaaataataacttgtcacgtatagaagaaggaagaaagcttaaatgtcatgtgattatgttatgggcattattctactttagtcaTGTGATTGTGTTATGGGCATAactctttatg	............(((((((((((((((((((.......(((((..((((((((((....(((........)))...))).)))))))...))))).(((..............)))))))))))).))))))))))............
novel-m0435-3p	novel-m0435	Unigene063156	272	399	+	128	-24.9	28.91	0.67	TAATCTCGTTCAGGATAGAAGT	22	3p	ccttcatggactaattttgcaacggatgttatttggtccggagatatctttttcatatttttttaaagaaaagattactttgataaaaatcccaaaTAATCTCGTTCAGGATAGAAGTattttgaaaa	..((((...(((.((((((.(((((..(((((((((..(((((..((((((((..((......))..))))))))..))))).........))))))))).)))))))))))...)))....))))..
novel-m0436-3p	novel-m0436	Unigene063552	145	239	-	95	-25.9	43.16	0.63	TAAGCGTGATTTCCTTCTTGGA	22	3p	gtcacgagaatctacagatcctgatcgtcgtgagattgcatccttctttgagaaagatactatTAAGCGTGATTTCCTTCTTGGAttcttggccc	....((((((((((.(((....(((((.(((..(((.(.(((.((((...)))).))).).)))..))))))))....)))))))))))))....
novel-m0436-5p	novel-m0436	Unigene063552	145	239	-	95	-25.9	43.16	0.63	TACAGATCCTGATCGTCGTGAGAT	24	5p	gtcacgagaatcTACAGATCCTGATCGTCGTGAGATtgcatccttctttgagaaagatactattaagcgtgatttccttcttggattcttggccc	....((((((((((.(((....(((((.(((..(((.(.(((.((((...)))).))).).)))..))))))))....)))))))))))))....
novel-m0437-5p	novel-m0437	Unigene063623	287	371	+	85	-28.3	38.82	0.86	TAGGTGTATTGGGAAGACTTCTC	23	5p	ctaggagtcaTAGGTGTATTGGGAAGACTTCTCttagctgtcaaatttaattctgagatggatttcctgatatactgctcttggt	((((((((....((((((((((((((..(((((((((..((........)).)))))).))))))))))))))))))))))))).
novel-m0438-3p	novel-m0438	Unigene063752	5	131	+	127	-62.6	41.73	1.18	CACTTGTCAAAGATCCAATGG	21	3p	atccgggtcctttaataaagttaaaagaccctccattagatctttgacaagtgtataacgaacccacattttactatgaattgtgggtccgttgcgCACTTGTCAAAGATCCAATGGggtccttgga	.((((((((.((((((...)))))).)))))((((((.((((((((((((((((.(((((.(((((((.((((...)))).))))))).))))).)))))))))))))))).))))))......)))
novel-m0438-5p	novel-m0438	Unigene063752	5	131	+	127	-62.6	41.73	1.18	ATTAGATCTTTGACAAGTGTA	21	5p	atccgggtcctttaataaagttaaaagaccctccATTAGATCTTTGACAAGTGTAtaacgaacccacattttactatgaattgtgggtccgttgcgcacttgtcaaagatccaatggggtccttgga	.((((((((.((((((...)))))).)))))((((((.((((((((((((((((.(((((.(((((((.((((...)))).))))))).))))).)))))))))))))))).))))))......)))
novel-m0439-5p	novel-m0439	Unigene063752	25	131	-	107	-59.5	42.06	1.32	CCATTGGATCTTTGACAAGTG	21	5p	tccaaggaccCCATTGGATCTTTGACAAGTGcgcaacggacccacaattcatagtaaaatgtgggttcgttatacacttgtcaaagatctaatggagggtcttttaa	...((((((((((((((((((((((((((((...((((((((((((.............))))))))))))...))))))))))))))))))))..))))))))...
novel-m0440-3p	novel-m0440	Unigene063805	169	252	+	84	-47.4	40.48	1.39	TTGATTTGTGTGTGCTCACCTC	22	3p	tgacagaagagagtgagcacacgcagattcaattatatgaaagttcataccaTTGATTTGTGTGTGCTCACCTCtctttctgtc	.(((((((((((((((((((((((((((.((((..(((((....)))))..))))))))))))))))))).))))).)))))))
novel-m0441-3p	novel-m0441	Unigene064278	117	274	+	158	-27	31.01	0.55	TCCGGTCTTAGGCTCTTTGCT	21	3p	ataggaattatacagcttttaatgtagagagaataggtggatatgataatatatgatataaatgtactctaattttgtactcctagaaaagtagaaatgaacaactagaggaagtttaaagaatacaTCCGGTCTTAGGCTCTTTGCTcgttttccta	.((((((................((((((((..(((((((((.........(((..(.(((((...(((((...((((.(..(((......)))....).)))).)))))...))))).)..))).)))))..))))..)))))))).....))))))
novel-m0442-3p	novel-m0442	Unigene064505	963	1035	+	73	-18.6	41.1	0.62	CCGAGTTGTGAAATATCTATT	21	3p	aaaacactggaggagttgtttcagactacggaagagaaaactCCGAGTTGTGAAATATCTATTagcgtgttgg	..(((((......((.(((((((((((.((((.........)))))))).))))))).))......)))))..
novel-m0443-3p	novel-m0443	Unigene064505	1013	1116	+	104	-40.4	27.88	1.39	TTATATACTTCCATCATGCTAA	22	3p	tgaaatatctattagcgtgttggagtttataatgaaatggcttttctttactgctgctttctaatcattttaTTATATACTTCCATCATGCTAAtagatatttc	.((((((((((((((((((.((((((.(((((((((((((........................))))))))))))).)).)))).))))))))))))))))))
novel-m0443-5p	novel-m0443	Unigene064505	1013	1116	+	104	-40.4	27.88	1.39	AGCGTGTTGGAGTTTATAATG	21	5p	tgaaatatctattAGCGTGTTGGAGTTTATAATGaaatggcttttctttactgctgctttctaatcattttattatatacttccatcatgctaatagatatttc	.((((((((((((((((((.((((((.(((((((((((((........................))))))))))))).)).)))).))))))))))))))))))
novel-m0444-3p	novel-m0444	Unigene064506	433	683	-	251	-88	36.25	0.97	TCTGCTCTGATACCACTTGTT	21	3p	tcaatttctcaacaagtggtgtcggagcaggcggttaggaaacaatctaaatgctttgaaggtacacaattcggaatcatggtggtttgtcagcgataatgagttgattatctcttttaatttggatgtcttagctaatagttttcacgtatcgcttataattatttgtaccattatgattgaaccttgaactcacaaaacactagataatcaaaagatgTCTGCTCTGATACCACTTGTTgggaaattgg	.((((((((((((((((((((((((((((((((.....((....(((((..((.((((..(((.((...((((..(((((((((((((((.(((((((...((((((.(((((..........)))))..)))))).............))))))).))))........)))))))))))))))...)).)))..)))).)).)))))..))......)))))))))))))))))))))))))))))))).
novel-m0444-5p	novel-m0444	Unigene064506	433	683	-	251	-88	36.25	0.97	CAAGTGGTGTCGGAGCAGGCG	21	5p	tcaatttctcaaCAAGTGGTGTCGGAGCAGGCGgttaggaaacaatctaaatgctttgaaggtacacaattcggaatcatggtggtttgtcagcgataatgagttgattatctcttttaatttggatgtcttagctaatagttttcacgtatcgcttataattatttgtaccattatgattgaaccttgaactcacaaaacactagataatcaaaagatgtctgctctgataccacttgttgggaaattgg	.((((((((((((((((((((((((((((((((.....((....(((((..((.((((..(((.((...((((..(((((((((((((((.(((((((...((((((.(((((..........)))))..)))))).............))))))).))))........)))))))))))))))...)).)))..)))).)).)))))..))......)))))))))))))))))))))))))))))))).
novel-m0445-3p	novel-m0445	Unigene064506	431	684	-	254	-89.6	36.22	0.97	TGCTCTGATACCACTTGTTGGG	22	3p	ttcaatttctcaacaagtggtgtcggagcaggcggttaggaaacaatctaaatgctttgaaggtacacaattcggaatcatggtggtttgtcagcgataatgagttgattatctcttttaatttggatgtcttagctaatagttttcacgtatcgcttataattatttgtaccattatgattgaaccttgaactcacaaaacactagataatcaaaagatgtcTGCTCTGATACCACTTGTTGGGaaattggag	((((((((((((((((((((((((((((((((((.....((....(((((..((.((((..(((.((...((((..(((((((((((((((.(((((((...((((((.(((((..........)))))..)))))).............))))))).))))........)))))))))))))))...)).)))..)))).)).)))))..))......)))))))))))))))))))))))))))))))))).
novel-m0445-5p	novel-m0445	Unigene064506	431	684	-	254	-89.6	36.22	0.97	CAACAAGTGGTGTCGGAGCAGG	22	5p	ttcaatttctCAACAAGTGGTGTCGGAGCAGGcggttaggaaacaatctaaatgctttgaaggtacacaattcggaatcatggtggtttgtcagcgataatgagttgattatctcttttaatttggatgtcttagctaatagttttcacgtatcgcttataattatttgtaccattatgattgaaccttgaactcacaaaacactagataatcaaaagatgtctgctctgataccacttgttgggaaattggag	((((((((((((((((((((((((((((((((((.....((....(((((..((.((((..(((.((...((((..(((((((((((((((.(((((((...((((((.(((((..........)))))..)))))).............))))))).))))........)))))))))))))))...)).)))..)))).)).)))))..))......)))))))))))))))))))))))))))))))))).
novel-m0446-5p	novel-m0446	Unigene064617	77	236	+	160	-40.4	30.62	0.82	AATGAAGTTTTGTCCTAGATC	21	5p	aggtgtttggAATGAAGTTTTGTCCTAGATCctcttaatttctagtttttacttctctttttcttttacttttctctcttttttgggtgattattcaatattttgtatatgataaaatcaaggaaaatgatctcggaccaggcttcattcttgacatcta	(((((((.((((((((((((.((((.(((((............(((....))).....((((((((......((.(((......))).)).........(((((((.....))))))).)))))))).))))).)))).)))))))))))).))))))).
novel-m0447-3p	novel-m0447	Unigene064669	10	101	-	92	-18.8	42.39	0.48	CATTTTGATAGTTGAGGGACT	21	3p	aggcctaaaccatatgcatgtccttaaacttgtccaaaatgacaactcagtgctatgtccaCATTTTGATAGTTGAGGGACTcaacaggtcg	.(((((.............((((((.((((.(((.((((((...((..........))...))))))))))))).)))))).....))))).
novel-m0448-3p	novel-m0448	Unigene064670	16	99	-	84	-18.6	42.86	0.52	CATTTTGATAGTTGAGGGACT	21	3p	accataggcaggtccttaaacttgtccaaaatgccaactctgtgctatatccaCATTTTGATAGTTGAGGGACTcaataggtgg	.((((.....(((((((.((((.(((.((((((....................))))))))))))).)))))))......))))
novel-m0449-3p	novel-m0449	Unigene064935	251	552	+	302	-49.9	31.13	0.53	CACCCGGTATGAGAACAAGCAC	22	3p	tatgaaatatgtggtttgaagtgatatggtgtatatgtgtggtatgtgtgaccttaatggtgaatatggtttgaatgaatgaaagtaatatgatggtttataggtggaatatgttaatggttatgatatgaagttatgttaggaattgcatttgacaattgtgtattgagaagaacatatgaataagattttggtacatgtcaaacgtaagagcattatatgtcaagagtatacgaatcataagaacataagatttgaatttcgttattgCACCCGGTATGAGAACAAGCACatgaaaagat	.......((((((.((((...(.((((((((((((((..(.(((((..((((..(((((.(.......(((((((((.((.(((((..(((.(((((((...((((.(...((((((..((..(((((((....)))))))......))..))))))....).)))).....)))).)))..)))..))))).)).))).)))))).....).)))))...))))....))))).)..)))).....((((((........)).))))))))))..)))).)...)))))))))).......
novel-m0450-3p	novel-m0450	Unigene065052	45	321	-	277	-94	41.88	0.81	TTTGGTAATGAAAAACTCAGG	21	3p	tttctaacccatctgagtttttcattaccaaactaaacaacttcaatttgtttgggcaaaaatgcccctaaattttgtttggcaggcacgacaggacgacagacagacacaacaacacaacagtcagcacgacaggacgacaggacaagaacgacaacacgacagacatgcacgacaacacgacaggcaggaacgacgagaaggaaagaagatgcatttttgtccagaaaaattgaaagtgtttagTTTGGTAATGAAAAACTCAGGtgagttagaa	.(((((((.((((((((((((((((((((((((((((((..((((((((.(((((((((((((((..((....((((((((....(..(....)..)..))))))))...............(((.....))).(..(....)..).............((.......(((.(............)))).......))...........))..))))))))))))))).))))))))..)))))))))))))))))))))))))))))).)))))))
novel-m0451-3p	novel-m0451	Unigene065053	259	555	-	297	-98.9	43.1	0.77	TTTGGTAATGAAAAACTCAGG	21	3p	tttctaacccatctgagtttttcattaccaaactaaacaacttcaatttgtttgggcaaaaatgcccctaaattttgtttggcaggcacgacaggacgacagacagacacaacaacacaacagtcagcacgacaggacgacaggacaagaacgacaacacgacagacatgcacgacaacacgacaggcagcacgacaagacggcaggcatgaacgacgagaaggaaagaagatgcatttttgtccagaaaaattgaaagtgtttagTTTGGTAATGAAAAACTCAGGtgagttagaa	.(((((((.((((((((((((((((((((((((((((((..((((((((.(((((((((((((((..((....((((((((....(..(....)..)..))))))))...............(((.....))).(..(....)..).....((......)).....(((((.((......)).......((.((......))))..)))))..................))..))))))))))))))).))))))))..)))))))))))))))))))))))))))))).)))))))
novel-m0452-3p	novel-m0452	Unigene065095	753	852	+	100	-29.3	52	0.56	TGGGGGATCGAACACATGACC	21	3p	tgggccgactaatccgatttcgaggctggttatgtgccaacggtttttgcgcctctcacaatggtggtgTGGGGGATCGAACACATGACCtattggtcat	..((((((.....((........))..(((((((((....(((((((((((((.((......)).))))).))))))))..)))))))))..))))))..
novel-m0453-3p	novel-m0453	Unigene065162	1066	1302	+	237	-73.2	30.38	1.02	TATTATCTCTTCCATTGACTC	21	3p	tgcaataggtgtatatgagttggtggaagggataaaactcattaagaaatttggagaaatagacgaagtaaccattgataagattatgttttctactcaattttgcaagcaaatatagttgaagatgactcagtttaggaaatacaatctcatcaatgcttttatttctatttctgcaaacttcttgtttaattagTATTATCTCTTCCATTGACTCagcttcatgtatccaaaatt	....(((.(((....((((((((((((((((((((.(((.((((((((.((((.(((((((((...(((((.(((((((.(((((.(((((((((((..(((((.(((..........)))))))).....)))..)))))))).))))).)))))))...)))))))))))))).)))).))))....)))).))).))))))))))))))))))))....))).)))........
novel-m0453-5p	novel-m0453	Unigene065162	1066	1302	+	237	-73.2	30.38	1.02	TGGTGGAAGGGATAAAACTCA	21	5p	tgcaataggtgtatatgagtTGGTGGAAGGGATAAAACTCAttaagaaatttggagaaatagacgaagtaaccattgataagattatgttttctactcaattttgcaagcaaatatagttgaagatgactcagtttaggaaatacaatctcatcaatgcttttatttctatttctgcaaacttcttgtttaattagtattatctcttccattgactcagcttcatgtatccaaaatt	....(((.(((....((((((((((((((((((((.(((.((((((((.((((.(((((((((...(((((.(((((((.(((((.(((((((((((..(((((.(((..........)))))))).....)))..)))))))).))))).)))))))...)))))))))))))).)))).))))....)))).))).))))))))))))))))))))....))).)))........
novel-m0454-3p	novel-m0454	Unigene065162	1048	1292	+	245	-71.5	30.2	0.97	TATTATCTCTTCCATTGACTC	21	3p	tttggaagtcaaaaaaattgcaataggtgtatatgagttggtggaagggataaaactcattaagaaatttggagaaatagacgaagtaaccattgataagattatgttttctactcaattttgcaagcaaatatagttgaagatgactcagtttaggaaatacaatctcatcaatgcttttatttctatttctgcaaacttcttgtttaattagTATTATCTCTTCCATTGACTCagcttcatgt	....(((((.........((((.....))))..((((((((((((((((((((.(((.((((((((.((((.(((((((((...(((((.(((((((.(((((.(((((((((((..(((((.(((..........)))))))).....)))..)))))))).))))).)))))))...)))))))))))))).)))).))))....)))).))).)))))))))))))))))))))))))....
novel-m0454-5p	novel-m0454	Unigene065162	1048	1292	+	245	-71.5	30.2	0.97	GTTGGTGGAAGGGATAAAACT	21	5p	tttggaagtcaaaaaaattgcaataggtgtatatgaGTTGGTGGAAGGGATAAAACTcattaagaaatttggagaaatagacgaagtaaccattgataagattatgttttctactcaattttgcaagcaaatatagttgaagatgactcagtttaggaaatacaatctcatcaatgcttttatttctatttctgcaaacttcttgtttaattagtattatctcttccattgactcagcttcatgt	....(((((.........((((.....))))..((((((((((((((((((((.(((.((((((((.((((.(((((((((...(((((.(((((((.(((((.(((((((((((..(((((.(((..........)))))))).....)))..)))))))).))))).)))))))...)))))))))))))).)))).))))....)))).))).)))))))))))))))))))))))))....
novel-m0455-5p	novel-m0455	Unigene065360	35	189	-	155	-44.5	49.68	0.58	TCATCGACTGACTTAGGCATC	21	5p	cgatcgtggtTCATCGACTGACTTAGGCATCggagaggggtcgcaggtccccggccccttcttagcttatgtttgctattttgtaggtttcgcatcttacgtggaagtcttgctcaagttttacgataacaaattggtgcggtgagcgtggacat	...((...(((((((((((((.((.(..((((..(((((((((........)))))))))..((((........))))....(((((((((.(((.....))))))).)))))..........))))..))).))))).))))))))...))...
novel-m0456-5p	novel-m0456	Unigene065571	109	328	+	220	-34	40.45	0.38	CTGCGGCTAAAATTTAACTTT	21	5p	atcgatggatCTGCGGCTAAAATTTAACTTTgaggttcgggctaacctggagaaaactttcaacgaagataaaatgactagcaaatatagatctggcgaggaggaacctttagaaataaataatctgcaaaaaaaatcaacacagccgaaaaaacaaaaagagatatgagtatggaggagaagggaggaagagggaggagctggctgctagatcatggag	.((.(((.(((((((((((...(((..((((....((((((....)))))).....(((((..((.((((.......(((.......)))))))..)).)))))..((((((...........(((..........((.........))..........)))..........))))))............))))..)))..))))))).))))))).)).
novel-m0457-3p	novel-m0457	Unigene065577	44	244	-	201	-40.6	40.8	0.5	TTATCCGTAGATCCATAGATC	21	3p	cgcgcccctccgccagtactaccgccgatcctttccactgtttgtttttctttttcttttgggtagattattcatttttaaaggttcttaatcttcagatctgcattggatagtgattttatcttcgttgaaagtgttttccattttagcccgagccccaaagttaaatcTTATCCGTAGATCCATAGATCtatggggtgc	.(((((((...((..........)).((.(((((....((..((.(((.(((........))).))).))..)).....))))).))...((((...(((((((...(((((((((((((...((((...((((((.....))))))....))))....)))))))....)))))))))))))...))))....)))))))
novel-m0458-5p	novel-m0458	Unigene065608	286	354	+	69	-38.6	40.58	1.38	TTGCAGCAGTTCTGGAATTCC	21	5p	aattccaaaaTTGCAGCAGTTCTGGAATTCCagaagtgcagcagttctggaattctagaattgctgttg	............(((((((((((((((((((((((.((...)).)))))))))))))))))))))))..
novel-m0459-3p	novel-m0459	Unigene065608	288	354	-	67	-26.4	41.79	0.94	CTGGAATTCCAGAACTGCTGC	21	3p	caacagcaattctagaattccagaactgctgcacttCTGGAATTCCAGAACTGCTGCaattttggaa	...(((((.((((.(((((((((((.((...)).))))))))))).)))).)))))...........
novel-m0459-5p	novel-m0459	Unigene065608	288	354	-	67	-26.4	41.79	0.94	AGCAATTCTAGAATTCCAGAA	21	5p	caacAGCAATTCTAGAATTCCAGAActgctgcacttctggaattccagaactgctgcaattttggaa	...(((((.((((.(((((((((((.((...)).))))))))))).)))).)))))...........
novel-m0460-5p	novel-m0460	Unigene065633	536	736	-	201	-89.1	37.31	1.19	TTGATTGGATGAGGGGTTTGG	21	5p	ccctaaggttTTGATTGGATGAGGGGTTTGGaagggaatgaaaaggaagggacggaatggaagggaattgaggggttacaaaaaaaatgaaagaaaataaaagatttggtactcatacccctcaaaacctttcaaagaaatcgacataaacttcattttcattcttttccaaacccctcattcaatcaaagcctaaatgga	.((..(((((((((((((((((((((((((((((((((((((((.((((...(((..(((((((...(((((((((........((((...............)))).........)))))))))..)))))))......))).......)))).)))))))))))))))))))))))))))))))))))))))....)).
novel-m0461-5p	novel-m0461	Unigene065635	1	151	+	151	-75.5	45.7	1.09	TTGATTGGATGAGGGGTTTGG	21	5p	TTGATTGGATGAGGGGTTTGGaagggaatggaaaggaaggggatggaatggagatagaagatttgatgctcatacccctcaaaacccttccccccaaacaaaaaaatcgacgtacctttccattcccctccaaacccctcatccaatcaaa	((((((((((((((((((((((.(((((((((((((..(((((.((....(((.((..((........))..))...))).....)).))))).....................))))))))))))).)))))))))))))))))))))).
novel-m0462-5p	novel-m0462	Unigene065643	195	274	-	80	-21.2	50	0.53	TAATCCTATTGACCACCTCTGG	22	5p	cgcaaatcttTAATCCTATTGACCACCTCTGGgtctggttcgaagcttggtggtgctgcactgggagtaaggtagtagca	.((....(((((.(((((.(((.((((.(((((.((.......))))))).)))).).)).))))).))))).....)).
novel-m0463-5p	novel-m0463	Unigene065692	601	805	+	205	-50.3	32.68	0.75	TTAGTGGAACATGTTATTGGC	21	5p	cgaactttcaTTAGTGGAACATGTTATTGGCgatgaaccaactgcaattggctcagtatttgtagttttttgtgatgcagttgaatcattattgttcagaggaggatcatgatcagattttgattgctggagttcattattttggttttgtaatttcttgctaataatcgtgttccaataattttttatttcattatctgttcga	(((((....((((.(((((((((((((((((((.(((((((....(((.(((((((((.(((.(((((.(((((((.(..(((((.((....)))))))....).)))))))..))))).))).)))).))))).)))...))))))).........)))))))))).))))))))).)))).................))))).
novel-m0464-3p	novel-m0464	Unigene065801	524	706	-	183	-29.5	33.33	0.48	TAGTGTAGCTGTTCGATCTTCT	22	3p	ttggaaagggaaaagaagatcaggaattgtatactatttctgatggtgatgaagatgatgatgatgatgttgtggataaaaaagaagagaagcaaaagaatactaatcgtaagactgatgttaaggttaatgttaggtgtaatagaaaaagTAGTGTAGCTGTTCGATCTTCTgatgattcag	.((((..(.....((((((((.(((....(((((((((((((((.((.((....)).)).)).(((((...(((..........................)))..)))))....(((((((((....)))))))))......)))))...))))))))....)))))))))))..)..)))).
novel-m0465-5p	novel-m0465	Unigene065860	1251	1387	-	137	-20.37	32.12	0.46	TACGTACGATCTCTAATTTCTG	22	5p	tttaatggcaTACGTACGATCTCTAATTTCTGccttataaactgaaccgaactaccctttccaattaaccacttagtatcatcaaaataatcagttttcttcaaagatataattaaaagatggtatcagccgttgtt	..(((((((....((((.((((.((((((((.......(((((((.............................................))))))).......)))...)))))..)))).))))..)))))))..
novel-m0466-3p	novel-m0466	Unigene065900	313	538	-	226	-47	33.19	0.63	TAGGTCTCCCAAAAATTTGAG	21	3p	gtaaaactgtctcaaattttcaggtgacataaaaaacttttgcgttgacttcggtttatcttctcctctaatttgattgatttctgtttcttgcaaatcctaaaacacagattgcgtctccttgaacaagaacttccaatttcaatgagttccaggaaagataatatgcaaatatatcaaggaaagagccttttaTAGGTCTCCCAAAAATTTGAGacaaatatac	.......(((((((((((((..((.(((((((((..(((((.(.((((.....(((((((((.((((..(((((.(((((.((((((((..(((((.((..........))))))).......)))).)))).........))))))))))..)))))))))))...)).......)))).).)))))..))))))..))).))..))))))))))))).......
novel-m0467-3p	novel-m0467	Unigene066032	129	420	+	292	-99.9	39.38	0.87	TGGTTGCTATAATGAGAAAGC	21	3p	agtgactcgctttctcattaaagcaaccacaacaaacagagggatccgtgacgattgatgtgcagaataatctgattagcgtttataacaacgggaatggagttccaattgagcttatttttgggcatttgttgattagcattaaagagtttgttattgaaactgttgatggtagtcggctgaacaagtatgagcagtgcaagaaacatgaagcaaaaaaaatctgaacctgcaaggtgaacatttggcatggttgtgcttgTGGTTGCTATAATGAGAAAGCgagtgattg	(((.((((((((((((((((.(((((((((((((..(((((((((((((..(..(((.((((((((....)))).........)))).)))..)..))))).))))......((((((.((((..((...((((((((.((((((..(((((.......))))).)))))).))))))))))..)))).))))))..(((............))).......))))(((((((.((((....)))).))).)))).)).))))))))))).)))))))))))))))).))).
novel-m0467-5p	novel-m0467	Unigene066032	129	420	+	292	-99.9	39.38	0.87	TTTCTCATTAAAGCAACCACA	21	5p	agtgactcgcTTTCTCATTAAAGCAACCACAacaaacagagggatccgtgacgattgatgtgcagaataatctgattagcgtttataacaacgggaatggagttccaattgagcttatttttgggcatttgttgattagcattaaagagtttgttattgaaactgttgatggtagtcggctgaacaagtatgagcagtgcaagaaacatgaagcaaaaaaaatctgaacctgcaaggtgaacatttggcatggttgtgcttgtggttgctataatgagaaagcgagtgattg	(((.((((((((((((((((.(((((((((((((..(((((((((((((..(..(((.((((((((....)))).........)))).)))..)..))))).))))......((((((.((((..((...((((((((.((((((..(((((.......))))).)))))).))))))))))..)))).))))))..(((............))).......))))(((((((.((((....)))).))).)))).)).))))))))))).)))))))))))))))).))).
novel-m0468-5p	novel-m0468	Unigene066055	109	199	-	91	-25.1	52.75	0.52	TTTGCTTGGAGGAAACGAAGG	21	5p	acgcccaacaTTTGCTTGGAGGAAACGAAGGcgaggcggaggggtactcctgtaataagctctattgttcacagagagtagggtcggggaa	...(((.((.(((((((...(..(((((((((...((((((.....)))).)).....)).)).)))))..)...))))))))).)))...
novel-m0469-3p	novel-m0469	Unigene066056	147	280	-	134	-36.4	49.25	0.55	TTACGAGGACTTTCTGATACAC	22	3p	ggggggttctcgctattgtgaaacttcctggaatacagatactagctgagactcggaggcaagctgaggcgtggagactccttgatacacctgggttttctaTTACGAGGACTTTCTGATACACgaggatttcc	.(((((((((((.(((((.((((..((((.(((((.(((..((((.((...(..((((....((......)).....))))..)...)).))))..))).)))).).)))).)))))))))..)))))))))))
novel-m0470-5p	novel-m0470	Unigene066279	71	146	+	76	-25	55.26	0.6	TAAAGGGAAAGACAGTGCAGCG	22	5p	ccagcacgccTAAAGGGAAAGACAGTGCAGCGgactcaggaccagctgactgtcattcgccaaagaggtcagaaag	.......((((...(((((.((((((.((((((........)).)))))))))).))).))....)))).......
novel-m0471-3p	novel-m0471	Unigene066585	1	76	+	76	-39.4	43.42	1.19	CTGGAATTCCAGAACAGCAGC	21	3p	attccagaacagcagcaattctggaattccagaacatcggcaattCTGGAATTCCAGAACAGCAGCaattctggaa	.((((((((..((.((..((((((((((((((((.........))))))))))))))))..)).))..))))))))
novel-m0472-5p	novel-m0472	Unigene066667	69	282	+	214	-60.8	42.06	0.68	TGATTGAGAGTGATATGAGTT	21	5p	tggaagagacTGATTGAGAGTGATATGAGTTtgagtggagtggaagaagtagggagcgagtttaatggggatgattctttctttccttgtctggagtcgctagagatacaagaaatctcagagtggaagcactggtcttggagtaattctccaaatggagattccgtgggaagattccataaccttcgtaagcttataattagatgttgtccaa	((((.((.((((((((.((((..((((((.....(((((((.............(((((.(((((((((((.((.....))..))))))).)))).))))).(((((.......)))))..((((....))))....((((((.....))))))(((((...)))))......)))))))....)))))).)))).))))))).).)).)))).
novel-m0473-5p	novel-m0473	Unigene066760	620	839	+	220	-101.5	42.27	1.09	CTTTGATTGGATGAGGGGTTT	21	5p	tttttttaggCTTTGATTGGATGAGGGGTTTcgaggggaatggaaaggaaggggacggaatggaagggaatggagggttaaaaaaatggaagaaaatagaagatttttatgctcatacccctcaaaaccctttcccccaaacaaagaaatcgacatacccttcatttccgttccattccattcccttccaaacccctcatccaatcaaagccttagagtt	..((((.((((((((((((((((((((((((.(((((((((((((......(((((((((..((((((.((((((((((........(((.((..((((((...))))))..)).).))......))))))).....................))).))))))..))))))))).))))))))))))).)))))))))))))))))))))))).))))..
novel-m0474-3p	novel-m0474	Unigene066787	379	656	+	278	-62.6	33.45	0.67	CTTCCATCCAAACATAACAAGTT	23	3p	tgttttggggtgtatttgatgggtatggtatgtgaaggtaagtgagggtgaaattggggccattttctttacacccggatttgggggggaggtgtggtaatgtaatttttttttccaaaattgcccccatataaaatagttatttctactcccaaaacttataaaatagtaatttaatacatgacttactttcccctaccttcaaaccaaacataacatcattattataccatcacttaatttacCTTCCATCCAAACATAACAAGTTattttaaaat	.(((((((((((.(((((.((.((.(((.(((.((((((((((((((((((((((.(((..............))).)))))(((((((((((((((....((((((((.......))))))))..))))))....(((......))))))))..............(((((.(((.....))).)))))..))))..................................)))).))).)))))))))))))))).)).)).))))))))))))))))
novel-m0475-5p	novel-m0475	Unigene066920	163	262	+	100	-44.8	41	1.09	CAATCTGGAGCAATTTTTGGC	21	5p	tcaacatttcCAATCTGGAGCAATTTTTGGCctgggtaccagaaactataaacgggatcactacttgcgccaaaaattgctctatgttggaaaagttgag	(((((.((((((((.((((((((((((((((.((((((...((..((......))..))..)))))).)))))))))))))))).)))))))).))))).
novel-m0476-5p	novel-m0476	Unigene067777	1610	1722	+	113	-38.6	30.97	1.1	TTAATTATGGCAAAAGATGGG	21	5p	gactaaaaagTTAATTATGGCAAAAGATGGGgaccttgtaatgtgtttagtcctcctattgttaaaacacattataagttctttatctttcattataattaacccttcagtcc	((((.((..(((((((((((..(((((((((((.((((((((((((((................)))))))))))))).)))))))))))..)))))))))))..)).)))).
novel-m0477-5p	novel-m0477	Unigene067777	1610	1722	+	113	-38.6	30.97	1.1	TTAATTATGGCAAAAGATGGG	21	5p	gactaaaaagTTAATTATGGCAAAAGATGGGgaccttgtaatgtgtttagtcctcctattgttaaaacacattataagttctttatctttcattataattaacccttcagtcc	((((.((..(((((((((((..(((((((((((.((((((((((((((................)))))))))))))).)))))))))))..)))))))))))..)).)))).
novel-m0478-3p	novel-m0478	Unigene067894	124	413	-	290	-58.8	31.72	0.64	CTCTCCTTAAATCTATTACTAG	22	3p	atatgtgcccttctagtttagatttgatggtgatttttctatgttaaatgtatttagatttcaggttgtagaatggatttctgattgcttgtttcgttgttgtgagtccattttccctcatttacagtttgttatatttgatagaaattggatgttagaattttttattgcctcctggctttgttgttttgatataagctacaaaggttttgccatagcatgttgctttgtttttttgttcctttttgctgttattgtCTCTCCTTAAATCTATTACTAGaccaacaaag	...(((.....((((((.(((((((((.((.((..(((((..((((((((((..((((((..((((.(.(((((((((((.((((.((.......)).)))).))))))))))).)...))))..)))))).)))))))))))))))....((((((((((....((..(((....)))..))..)))))))))).(((...(((((.........((((........))))........)))))..))).........)).)))))))))))..))))))...)))...
novel-m0479-3p	novel-m0479	Unigene067990	2822	2925	+	104	-37.3	28.85	1.24	TTGACGTGTCATTAGTAAAAC	21	3p	acgacatgtcaattctactaattatacgtcaacaatagaaatttttcgaaatttcaattttgtttttctgttaTTGACGTGTCATTAGTAAAACtgacatgacg	.((.(((((((.((.(((((((.(((((((((.((((((((.....((((((....))))))..)))))))).))))))))).))))))).)).))))))).))
novel-m0480-3p	novel-m0480	Unigene068093	818	906	-	89	-44.2	38.2	1.3	CCTTTTTGCCATCAACTAAAG	21	3p	tatagcatctttggttgacggcaaaaaggagaaaccaactagatctaatccagtccttctCCTTTTTGCCATCAACTAAAGaagctatt	.(((((.(((((((((((.((((((((((((((....(((.(((...))).)))..)))))))))))))).))))))))))).))))).
novel-m0480-5p	novel-m0480	Unigene068093	818	906	-	89	-44.2	38.2	1.3	TTGGTTGACGGCAAAAAGGAG	21	5p	tatagcatctTTGGTTGACGGCAAAAAGGAGaaaccaactagatctaatccagtccttctcctttttgccatcaactaaagaagctatt	.(((((.(((((((((((.((((((((((((((....(((.(((...))).)))..)))))))))))))).))))))))))).))))).
novel-m0481-5p	novel-m0481	Unigene068131	510	665	+	156	-62.7	37.82	1.06	CTTCTGCTGACGTGGACGATG	21	5p	gaaattgtcaCTTCTGCTGACGTGGACGATGacatttttgtccaaaaagagattcagatcttttgaccggttaggttaggatttagggtgaaaggacaaaaaaacttttttagacacaaaatgtccttgtccacatcagcagaattgaccatttct	(((((.((((.(((((((((.((((((((.((((((((((((..(((((((.......((((((.(((..((((((....))))))))).))))))........))))))).)))).)))))))).)))))))).))))))))).)))).))))).
novel-m0482-5p	novel-m0482	Unigene068174	327	432	-	106	-47.8	36.79	1.23	TTGCCCCTTTGTGTTGACGTG	21	5p	gtaacacattTTGCCCCTTTGTGTTGACGTGacataatgtcatgtcatataagtggcaataacaaatttatgtcacgtcagcacaaaagggtcaaattgtatcaca	((...(((.(((((((.(((((((((((((((((((((((..((((((....))))))...)))...)))))))))))))))))))).))).)))).)))...)).
novel-m0483-5p	novel-m0483	Unigene068188	389	662	-	274	-55.6	32.12	0.63	TCATTAAGGTGTAGGTGAGC	20	5p	gTCATTAAGGTGTAGGTGAGCgggactgcgaaacatcaatagaaaataactgaatataaacaaaaaaacgaaatggttaatagagcatctctaacaataaattaaaggtatgaaatgatgatcggattaaacaccatgatccaaataataattattctccagattgtctgaaatttgaagatcatgggaattattagaagatattgttgatggattttcaaagatgtccaaaatctcaactctacgtttggtcttgtttctaatcttgatggcc	(((((((((((.(((..((((((((((.......................................(((......)))..(((((...)))))..........(((.(((.((..(((.(((.((((((.......))))))......((((.((((.(((((((.((........)).)))).))))))).))))...((((((.((((.......)))).))))))....))))))..))))).))))))))))))))))))))))))))).
novel-m0484-3p	novel-m0484	Unigene068416	132	370	+	239	-51.6	34.73	0.62	CTTTTGTATTTCTTTGGAACTA	22	3p	tgtcaaactcgaaggacaatatagaagaattgtgatcctactaggcatggataagaaaaagatacatggtaggatttaattctaactgcataatatagaagaattgtcatcctgctaggcatggataggaaaaaaatacacggtaggattttattctaaatgccacgatgtcttcttctgcttgcttttttgttggttgttagtttgCTTTTGTATTTCTTTGGAACTAtggtttaggc	.(((((((((.(((((.((((((((((.....((((((.((.(((((......((((.((((((..(((((((((.(((((((..(((.......))).)))))))..)))))))))(((((.....((((.((((..(......)..)))).))))..)))))....)))))).))))...)))))....)).))..)))).....))))))))))))))).))......)))).)))
novel-m0485-3p	novel-m0485	Unigene068702	159	267	+	109	-31.1	50.46	0.57	CCGGGCTATGGTAATTACTTT	21	3p	ccaggtagaggcggtggagattgcagttggcatcggagttggataggattttctggaaaggaaattggggaggagctgCCGGGCTATGGTAATTACTTTgtcttctctg	.((((..(((((((.((.((((((...((((.((((((((......((((((((....)))))))).......)))).))))))))..)))))).))))))))).))))
novel-m0486-5p	novel-m0486	Unigene068765	313	406	-	94	-46.2	43.62	1.13	TGAATCTTTGACAAGTGTAGT	21	5p	ccccccctttTGAATCTTTGACAAGTGTAGTaggtacccagtccctactaaaatgtgggtccctactatatttgttaaaaatccaatggggggt	.((((((..(((.((.((((((((((((((((((.(((((...............))))).)))))))))))))))))).)).))).)))))).
novel-m0487-3p	novel-m0487	Unigene068785	116	203	-	88	-28.2	59.09	0.54	TAGATTGTTTGCTCTGTTTGC	21	3p	acgcaggcaagggaggcggagccaccgggactacttcaaactggtgcacggacctggTAGATTGTTTGCTCTGTTTGCcagtcgacgc	.((..(((..((.(((((((((...(((..(((((.....(((.....)))....))))).)))...))))))))).)).)))..)).
novel-m0488-3p	novel-m0488	Unigene068849	265	377	+	113	-27.9	41.59	0.59	CAATGGCGTCTGATCTCTCTTGG	23	3p	taactttgaataagggagactcgccatggaaacttgacgttttgaaagccactctaacaaaaatatggggtttgtctattCAATGGCGTCTGATCTCTCTTGGtaaggggttc	.((((((...((((((((((.((((((.(((....((((.......((((.((.((.......)).))))))))))..))).))))))...).)))))))))....)))))).
novel-m0489-3p	novel-m0489	Unigene068892	327	453	+	127	-25	40.94	0.48	TGGAATATGAGGAATTGCTTC	21	3p	cagcctcctcgagtagcctcaattccgtacaccttgagttcacattaagaacctccacatcatgtcctgataaaacatcttttagagaaacaaaggaTGGAATATGAGGAATTGCTTCcaattgcaa	..((......((((((((((((((((((...((((...(((...((((((........((((.....))))........)))))).)))...))))))))))).)))))..))))))......))..
novel-m0490-5p	novel-m0490	Unigene069026	13	154	+	142	-36.5	28.17	0.91	TTGACGTGAACGAGGACATTT	21	5p	atcgattctgTTGACGTGAACGAGGACATTTtttgtccaactatatttttcaaaccttcaatcggttaaattaaagttaagttcaaaggtaggaaaaaatttttgaataaaaaatgtcatctttcacttcaattaaatcaac	...((((..(((((.(((((.((.((((((((((((.(((..((.((((((..(((((.....(.((((.......)))).)...)))))..))))))))..))).)))))))))))).)).))))).)))))..))))...
novel-m0491-3p	novel-m0491	Unigene069059	1186	1437	+	252	-85.5	29.76	1.14	TTAATTATGGCAAAAGATGGG	21	3p	aacacattatatagtccctatcttttgtcataattaactctttggtgtttctgtctatgttttttagatttatcactgttgtatttcggcatgaacaagcagacaagacataacataatcacagaatcattttgtatgacagtatagatgtcttggaagttaaaatatgttacgttaaagatctaaaaaatagacaaaaaggaccaaaaagTTAATTATGGCAAAAGATGGGgacctcataattgtgttttt	((((((((((...((((((((((((((((((((((((((.((((((.(((.(((((((..(((((((((((.(((.(((((.....))))))))...(((...((((((((...((..((((((((...))))))..))..))....))))))))...))).................))))))))))))))))))..))).)))))).))))))))))))))))))))))))))...)))).))))))...
novel-m0491-5p	novel-m0491	Unigene069059	1186	1437	+	252	-85.5	29.76	1.14	TCTTTTGTCATAATTAACTCT	21	5p	aacacattatatagtccctaTCTTTTGTCATAATTAACTCTttggtgtttctgtctatgttttttagatttatcactgttgtatttcggcatgaacaagcagacaagacataacataatcacagaatcattttgtatgacagtatagatgtcttggaagttaaaatatgttacgttaaagatctaaaaaatagacaaaaaggaccaaaaagttaattatggcaaaagatggggacctcataattgtgttttt	((((((((((...((((((((((((((((((((((((((.((((((.(((.(((((((..(((((((((((.(((.(((((.....))))))))...(((...((((((((...((..((((((((...))))))..))..))....))))))))...))).................))))))))))))))))))..))).)))))).))))))))))))))))))))))))))...)))).))))))...
novel-m0492-5p	novel-m0492	Unigene069059	897	1229	-	333	-57.7	34.23	0.51	ATTATGACAAAAGATAGGGAC	21	5p	caaagagttaATTATGACAAAAGATAGGGACtatataatgtgtttttcaaaataggggaactaaacattatgttatgtaaaaacttgggaactttaaaattatttaccctattcacattcacatacctgtggagctgcttcaaaaactcgaaattctttgttcaggttctcatccaactccaagattgcagccacattaccacatctgtaacagtagtttggagccgaccagacagtaactatttgattattgaacatccatttaaatccttccataaccaattgatgagcacggcatatataatcaatattgtttgcatggttgaaaggagt	.......(((((((((.((((.((((..((.((((((.(((((((.(((((((((((..............(((.(.(((....))).))))..............)))))))....((((((....))))))..((.(((((.((.(((((.....(((((..((((....(((((((....(.((((((..............)))))))...)).)))))...)))).)))))......))))))).))))))).........................)))).)))))))...)))))).))..)))).))))))))))))).......
novel-m0493-3p	novel-m0493	Unigene069106	3104	3253	-	150	-63.1	39.33	1.07	CAAGTTGAAGCCTAACAAATT	21	3p	tgtgtgcttttgaaaatgaatatgttaggcttcaacttgttcattggccttttttatccaacccacgcttgcaaaggctatcaatgatagaactataaatgccagtgggCAAGTTGAAGCCTAACAAATTcatgtgcaaagcattgggac	...(((((((.(...((((((.((((((((((((((((((((((((((.(((((((((........((((....)))).......)))))).....))).)))))))))))))))))))))))))).))))))...))))))))......
novel-m0493-5p	novel-m0493	Unigene069106	3104	3253	-	150	-63.1	39.33	1.07	TATGTTAGGCTTCAACTTGTT	21	5p	tgtgtgcttttgaaaatgaaTATGTTAGGCTTCAACTTGTTcattggccttttttatccaacccacgcttgcaaaggctatcaatgatagaactataaatgccagtgggcaagttgaagcctaacaaattcatgtgcaaagcattgggac	...(((((((.(...((((((.((((((((((((((((((((((((((.(((((((((........((((....)))).......)))))).....))).)))))))))))))))))))))))))).))))))...))))))))......
novel-m0494-3p	novel-m0494	Unigene069198	2890	3037	+	148	-25.8	37.16	0.47	TTTGATAGAATTCCAGTCTGA	21	3p	ttggagcaattatgcagagttagggttttgtcaatgaattgagagaaagttttattagacataccactagaattaaaaatgagaacaggaacgccagtccattgatccttccaccgcTTTGATAGAATTCCAGTCTGAatagcttctt	..(((((...(((.((((.(..((((((((((((.(...((.(((...((((....)))).................((((.((.(.((....)).)))))))....))).))...).)))))))))))).).)))).))))))))..
novel-m0495-5p	novel-m0495	Unigene069198	2971	3098	-	128	-32.8	45.31	0.57	ATTTGCCAGACTGTCTGATTC	21	5p	cgaatcagcgATTTGCCAGACTGTCTGATTCagcacatcctctcgtttcttccatcaacaaaagaagctattcagactggaattctatcaaagcggtggaaggatcaatggactggcgttcctgttct	.(((.(((.((..((((((.((((.((((((......(((..(((((((((..........)))))))......))..))).(((((((.....))))))))))))))))).)))))).)))))))).
novel-m0496-5p	novel-m0496	Unigene069336	169	396	+	228	-107.9	41.23	1.15	TTAAGGCTTTGATTGGATGAG	21	5p	acgaaacactTTAAGGCTTTGATTGGATGAGaggtttggaggggaaaggaaggggacggaatggaagggaattgaggggttaaaaaaatagaaaaaaatagaagatttggtgttcataccattcaaaacccttgccccccaaacaaagaaatcgacatacccttccattctattcctttccattcccctccaaacatctcatccaatcaaagcctaaaagttcaggga	.......(((((.(((((((((((((((((((.(((((((((((((.(((((((((.((((((((((((..(((.(((((..........(((..............(((((....)))))))).........))))).))).................)))))))))))).))))))))).))))))))))))).))))))))))))))))))).))))).......
novel-m0497-3p	novel-m0497	Unigene069355	833	1061	-	229	-49.6	35.81	0.6	GTGATTGACTTCTTATCTGATTC	23	3p	agattgaaaagaagcggacgaagaagttcaagaggccacagagtgatcgcaagatctgtgtcaaggtatatgttttttttttaattgtcaatttatttggtttattcttttgtgatttcttcaatagctgcattaccatggaaatgatgatattgattgtcgccccagtcttacttgcatacaatggtgcaaggtgGTGATTGACTTCTTATCTGATTCcttattgtta	..........(((.((((..(((((((.(((...((((((((((((.(.((((.....((.(((....................))).)).....))))).)))))))...(((((....((((((....((((........))))....))))))..)))))..........(((((((......))))))))))))..)))))))))).)))).)))..........
novel-m0498-3p	novel-m0498	Unigene069435	270	481	+	212	-86.6	28.3	1.44	TCTTTAATTCTGCAAACAATG	21	3p	ctgtagtttgcattgtttgcagaattaaagaaatgatcgattttgttaatgtttaaggggattttttttgtccacaaaaattttctgaactttgagtttaactctaacatactcggttaaaggttagaaaatattttttggataaaaaatgtgctttttcacgtcaataaaatcgaccaatTCTTTAATTCTGCAAACAATGcaaaccaaaa	.....(((((((((((((((((((((((((((.((.(((((((((((.((((..(((((.((.(((((((((((.(((((((((((((.((((((((.............))))....)))).))))))))).)))).))))))))))).)).)))))..)))).))))))))))).)).))))))))))))))))))))))))))).....
novel-m0499-3p	novel-m0499	Unigene069435	270	481	-	212	-75.2	28.3	1.25	TCTTTAATTCTGCAAACAATG	21	3p	ttttggtttgcattgtttgcagaattaaagaattggtcgattttattgacgtgaaaaagcacattttttatccaaaaaatattttctaacctttaaccgagtatgttagagttaaactcaaagttcagaaaatttttgtggacaaaaaaaatccccttaaacattaacaaaatcgatcattTCTTTAATTCTGCAAACAATGcaaactacag	...(((((((((((((((((((((((((((((.(((((((((((.((((.((...........((((((.((((.((((.(((((((((((((((((.......)))))))...........))).))))))))))).)))).))))))...........)).)))).))))))))))).)))))))))))))))))))))))))))))...
novel-m0500-5p	novel-m0500	Unigene069513	728	859	+	132	-51	35.61	1.09	ATTCGTGTTCTAGGATCAAAA	21	5p	ttgaaagtggATTCGTGTTCTAGGATCAAAAggaattcttagtcattatggcaaccaaatccgtatgggattaggaggtaattgtgactaactataccattttgatcctattgagtatggatttacttgcta	....(((((((((((((((((((((((((((((.((..((((((((....((..((.(((((.....))))).))..))....))))))))..)).)).)))))))))))..))))))))))))))))....
novel-m0501-5p	novel-m0501	Unigene069514	100	231	+	132	-39.9	35.61	0.85	ATTCGTGTTCTAGGATCAAAA	21	5p	ttgaaagtggATTCGTGTTCTAGGATCAAAAggaattcttagccattatggcaaccaaatccgtatgggtttaggaggtaattgtgactaattataccattttgatcctattgggtatgtatttacttgcta	....((((((((.((((((((((((((((((((.((..((((.(((....((..((((((((....)))))).))..))....))).))))..)).)).)))))))))))..))))))).))))))))....
novel-m0502-3p	novel-m0502	Unigene069647	19	132	+	114	-26.8	42.11	0.56	TGACGGAATTGATGGTACATCA	22	3p	atgacttttccggaggtatattcaaatcctgttgctttgcagttgacggctgtctctcatttgattggataggcaaaacttgTGACGGAATTGATGGTACATCAggttgactca	.(((.((..((.((.((((..((((.(((.(((((.....((((...(.((((((.((....))..)))))).)..)))).)))))))).))))..)))).)).))..)).)))
novel-m0503-3p	novel-m0503	Unigene069961	224	500	-	277	-75	40.79	0.66	TCTATGTTGTTGTCTGGATCA	21	3p	catggattttgatccaaacagggcgaagtaagacgatcgaaagcttctggaagtatatgaatgaaactcgtagcaagaataacaccagcagcaaaagctttgatcatgaaaaagatatcattttcaggccttaaagctgggattttgttcccgaataacgggagactaactccggctgcaccggagactagaattgcagcaattgaacttaatttgtacttagaaaccaaggttttttcggtgctgTCTATGTTGTTGTCTGGATCAatttcgcaag	..((((..((((((((.(((..((((.(((.(((((((.(((((((((((...(((.((.((((...))))..))...)))...))))......))))))))))).((((((........)))))).........((((.(((((((((((((.....)))))).....((((((.....))))))..))))))).))))...............(((((.((((((....))))))..))))).)))))).))))))).))))))))..)).))..
novel-m0504-3p	novel-m0504	Unigene069963	427	629	-	203	-51.8	39.41	0.65	TGGACTCCTGAACGTCCCGTG	21	3p	gaaagggagctcgggtctggtctggtttggagcagattatgttttcggttttgggtaatttgtttctctttgtaatctcttaatctttttgttgttggtgggttgtaagccttgtgtaagaacatctttgggtttattttgctcccaattttataataagagaagaatagggTGGACTCCTGAACGTCCCGTGgttttttatg	....(((((.(((((...((((((.(((((((((((((((.(..........).))))))))))))...........((((..((((.((((.(((((.((((.(((((((((((......))).....))))))))...)))))))))...)))).)))).))))..))).))))))))))).).)))).............
novel-m0505-3p	novel-m0505	Unigene069963	1387	1670	-	284	-73.9	42.25	0.62	CAGACATGGCTGGTGATCTTGA	22	3p	caaaaacagatgaagagaaagctagtatgtcttctgttccttattcatctgctgttggttctttgatgtatgctatggtttgtactagaccagatattgcacaggcggttggtatggtgagtagatacctatccaatccgggtaaggttcattgggaagctgtaaagtggattttcagatacttgcgtggaacctccaagttgagcttgtgttatggaggtgggaaaccgattcttgaaggatacactgatgCAGACATGGCTGGTGATCTTGAtaatagaaag	.........((.((((....((((((((((((((((((((((((((((((((((.(.((...(((.((((.....(((((((...))))))).....))))))))).).))))).))))))))(((....)))...((((.(((((..((..(((((((((....)))...))))))))..))))).))))(((((((.....(((....))).)))))))((....)).........)))).)))..))...)))))).))))))..)))).)).........
novel-m0506-3p	novel-m0506	Unigene070144	20	255	-	236	-45.77	33.05	0.59	TTTGCTCTGCAAGATCTGTGC	21	3p	agagagagggaagaagagatctacagagtaaattatgcaagcaagtgacaatatttgtgagtatgaatccaggcaaaaaaaatccctatgaaattaatgcctaagctcacaccgccataaaaaaaaacaaatggaattaatgaacatcatagaaaattagaagcccaaatccagaaaaggaaaaacatcttttttatatatttaaTTTGCTCTGCAAGATCTGTGCtgcttctatc	.((.(((((..((.(.((((((.(((((((((((((((..(((((((....)))))))..)))))......(((...........((((((.((((((.((...............................)).)))))).....))))))..........)))........((((((((......)))))))).........))))))))))..)))))).).)).))))).))
novel-m0507-3p	novel-m0507	Unigene070155	420	492	-	73	-20.5	38.36	0.73	CCAATGGAGAATTTAGAAGAT	21	3p	agcatggaatcgatgatcttccagtttttttttggtgatgttCCAATGGAGAATTTAGAAGATgttccgttgc	.(((((((((.....((((((.((((((((.((((.......)))).))))))))..)))))))))))).)))
novel-m0508-3p	novel-m0508	Unigene070381	332	438	-	107	-23.2	35.51	0.61	CTAGAGAACTCTTGGTTTGAT	21	3p	ttaatgattgattaaactaaggtttatagaacaaccattaacatacttggtagagcaacctactcaattccccaacCTAGAGAACTCTTGGTTTGATgggtctattg	.....((((.(((((((((((((((.(((....((((..........)))).(((.......)))...........)))..)))).))))))))))).)))).....
novel-m0509-3p	novel-m0509	Unigene070555	179	361	+	183	-26	39.34	0.36	CGGATCTGGAATCTATGCCGTT	22	3p	ataatcgaccaatagtatacgatttcacaccgaagaacccttgaatccgaacattataaactgagtcccaaaatcaagttcaatctgtactaaccagcatgtatcatatatattgctgttgtgtttccatttttacccttcccaggtaagcCGGATCTGGAATCTATGCCGTTataaccgctg	..........(((.(((((.(((((((..(((..((((..((((.........(((.....))).........)))))))).............((((((((((...))))).))))).............((((((.......)))))).)))...)))))))))))).)))..........
novel-m0510-5p	novel-m0510	Unigene070871	41	156	-	116	-26.9	36.21	0.64	TGTAAGAAAAGCAGTATTCTGA	22	5p	catcatgcttTGTAAGAAAAGCAGTATTCTGAggggaggtattaaaatcaacatcgaaaagattttgttttacctgcgcaaaagacatatcgtttcttgcgataagagtattgacg	..((((((((((((((((..((.(((((((..(.(.(((((.(((((((...........)))))))...))))).).)...))).)))).))))))))))....))))).)))..
novel-m0511-5p	novel-m0511	Unigene071367	290	375	+	86	-33.1	34.88	1.1	TTTGACAAGTGTGTAACGGACCC	23	5p	tcatttaatcTTTGACAAGTGTGTAACGGACCCataattcatagtaaaatgtggatccattatacacacgtcaaagatcaaatggg	((((((.(((((((((..((((((((.(((.(((((.............))))).))).))))))))..))))))))).)))))).
novel-m0512-5p	novel-m0512	Unigene071367	283	380	-	98	-52.5	39.8	1.35	TTGATCTTTGACGTGTGTATA	21	5p	gcactcccatTTGATCTTTGACGTGTGTATAatggatccacattttactatgaattatgggtccgttacacacttgtcaaagattaaatgaggggtgg	.((((((((((((((((((((((.((((.(((((((((((.((((......))))..))))))))))).)))).)))))))))))))))).)))))).
novel-m0513-5p	novel-m0513	Unigene071737	191	272	-	82	-21.5	45.12	0.58	TGCGTTGTTCATCCTGAGAACT	22	5p	ctccaagacgTGCGTTGTTCATCCTGAGAACTgaagtttaacgtcggagttcatcaatttgaatgctgcgcaattacggaga	((((......(((((.(((((...((((((((...............))))).)))...)))))...))))).....)))).
novel-m0514-3p	novel-m0514	Unigene071784	478	625	-	148	-39.7	46.62	0.58	TAGGACGAACCTGGACTCGTGT	22	3p	tcgtgtgaatggcatggttggtccactctcttcgaacagcctaaacttcaggtttgctggtttttgcttgaagtggataatccagcttgtagtatactggccttctttcacgttgtTAGGACGAACCTGGACTCGTGTtactccacag	..(((.((.(((((((...((((((...(((((.((((((....(((((((((............)))))))))(((...))).(((.(((...))).)))..........)))))).))).))...))))))))))))).)))))..
novel-m0515-5p	novel-m0515	Unigene071815	512	591	+	80	-19.4	43.75	0.55	TGTTTTAGGATTGTTGTTAACT	22	5p	gttttaggatTGTTTTAGGATTGTTGTTAACTacgaaggttcacgctggttggcgagatatccctgacggtaactacgga	....(((.((((((...(((((.((((((((((((........)).)))))))))).).))))..))))))..)))....
novel-m0516-3p	novel-m0516	Unigene071830	339	409	+	71	-27.2	60.56	0.63	TCAGCTCGAAGTCGGTGATTTC	22	3p	cgccaggcgcagtgttgccggctcggaagaagcaatcctTCAGCTCGAAGTCGGTGATTTCtgggaacggc	.(((...(.(((.(((((((((((((..((((.....))))..).)).))))))))))..))).)...)))
novel-m0516-5p	novel-m0516	Unigene071830	339	409	+	71	-27.2	60.56	0.63	GTTGCCGGCTCGGAAGAAG	19	5p	cgccaggcgcagtGTTGCCGGCTCGGAAGAAGcaatccttcagctcgaagtcggtgatttctgggaacggc	.(((...(.(((.(((((((((((((..((((.....))))..).)).))))))))))..))).)...)))
novel-m0517-3p	novel-m0517	Unigene071899	661	782	+	122	-52.2	31.15	1.37	ATCCGTGGACCTTCAAGTATC	21	3p	ctaaaaaaaatgaagttagatacttgaaggaccacgaatttatattggaaatagaagcaattccccatacttctaatacaaATCCGTGGACCTTCAAGTATCtaactccattttttttatct	.(((((((((((.(((((((((((((((((.(((((.((((.((((((((.(((((....)))....)).)))))))).)))).))))).))))))))))))))))).)))))))))))...
novel-m0517-5p	novel-m0517	Unigene071899	661	782	+	122	-52.2	31.15	1.37	TACTTGAAGGACCACGAATTT	21	5p	ctaaaaaaaatgaagttagaTACTTGAAGGACCACGAATTTatattggaaatagaagcaattccccatacttctaatacaaatccgtggaccttcaagtatctaactccattttttttatct	.(((((((((((.(((((((((((((((((.(((((.((((.((((((((.(((((....)))....)).)))))))).)))).))))).))))))))))))))))).)))))))))))...
novel-m0518-5p	novel-m0518	Unigene072026	50	195	+	146	-38.3	26.71	0.98	CTGACGTGGCTTTTCGATTTATT	23	5p	ccaaactaagCTGACGTGGCTTTTCGATTTATTaaattttaattacaaatttatgattaattaattaatcataaatcattagaatttaattaattgaaaaggtaaggtggcagaagaagttttttacgtggaaagcagtttttggg	(((((....(((..(.((.((((((((((.(((((((((((((.....((((((((((((....)))))))))))).))))))))))))).)))))))))).)).)..))).......(((((((....)))))))....))))).
novel-m0519-5p	novel-m0519	Unigene072085	99	259	-	161	-43.9	47.2	0.58	CGGTCTTGTCACATTGTAGATG	22	5p	gtgctgttggCGGTCTTGTCACATTGTAGATGtggatgaagggcatttgaaaacccggaggaagaaagcacctcgagatcaataagctgcgtgttaagcttagagagacgtgccttaataccctgttccatctcaatggcggcaaatcgatcattagagct	((.(((.(((((((.(((((.(((((.(((((.((((..((((..........((....))......((((.((....((..((((((........))))))..)))).)))).......))))))))))))))))))..))))))))).))).))).)).
novel-m0520-3p	novel-m0520	Unigene072205	46	262	+	217	-46.1	28.11	0.76	CTATTTAAAGGACAAGACTAT	21	3p	agtttaggttatgagtttttcctatagtagatagaattcatgcgtgttaattagaagttaagtagagtccactttggctcttggttagcttcttatttttgcattaggttaaattatgtgatttactttctgtttcattaggattcctatttatgttttaatttctatttttgcagtgcaattgttCTATTTAAAGGACAAGACTATtattaaaaca	.((((.(((....((((((((((....((((((((((...(((((((.(((.(((((((((.(((((((......))))).)).))))))))).)))...)))).((((.(((((....))))))))).((((.....(((((...................))))).....)))).)))...)))))))))).)))).))))))...))).)))).
novel-m0521-5p	novel-m0521	Unigene072481	174	337	+	164	-34.6	31.1	0.68	CAAATTAAGAGACTCTGGAAAC	22	5p	tcttcaatttCAAATTAAGAGACTCTGGAAACcaatttcaatttttaatttggtggaattaggaaataattggtttatggtcaaatttgagtcccaagatgattatatgaaatctctaacacaaggtccatggatggtttttagagtttatttgatagtgcagc	.((.((...((((((....((((((((((((((........((((((((((....)))))))))).......((((((((.....((((.((....(((.((((......))))))).)).))))..))))))))))))))))))))))))))))...)).)).
novel-m0522-5p	novel-m0522	Unigene072872	252	556	-	305	-99.9	36.39	0.9	TCCGTGTATGTGGTGATTTTG	21	5p	tcaaactcttTCCGTGTATGTGGTGATTTTGggtcgccccgttggtcaagagatttgttttaccggtccacttgtcacacatgtggactgatacaaattaccataaagttgtgaataccaaagtaatgtaaatagtagcaaataaatagtaagttgccaataatcaaaggtcctatttcacacttgtattgagaaatatcagtccatttttatgactcgtgaaaaatacccacaaatctctagtccgccttcctaacgaatgatgaggtgagctaaaattaccacatatatggaaatagtttgaa	(((((((.((((((((((((((((((((((((.(((((.((((((.(.((((((((((..........(((..((((.....(((((((((((....(((.....((((.(((((...........((......(((((.............))))).......))..........)))))))))....)))....))))))))))).....))))..)))..........)))))))))).).))...(((.....))).)))).))))).)))))))))))))))))))))))).))))))).
novel-m0523-3p	novel-m0523	Unigene073223	936	1030	+	95	-33.2	60	0.58	TGAAGTGGACTCCGTTGGGG	20	3p	caccgcctgtctccaacccgggtagttgagtttattgccatcgtattccggcagaggggtgggtcTGAAGTGGACTCCGTTGGGGgctcccggat	..(((...(((((((((...((.((((.(.((((...(((((.....((......)))))))...)))).).)))))))))))))))...)))..
novel-m0524-5p	novel-m0524	Unigene073223	498	587	-	90	-28.3	60	0.52	TACGACGTGCTCTCTCCGGCAA	22	5p	aacgacccgaTACGACGTGCTCTCTCCGGCAAccatctgctgccacgagacaactacggagaatgggtacggatcgtgggccaggttgcc	..(((((...((((((((((((((((((.......(((.........)))......))))))..)))))))..))))).....)))))..
novel-m0525-5p	novel-m0525	Unigene073258	138	324	+	187	-39.7	38.5	0.55	TTGTAGATCTGATTCAGAGGC	21	5p	ttaccagcagTTGTAGATCTGATTCAGAGGCacagatattgcaaattcttcatactacccaaggaatgagggatgttgccatcaatattattatctgataaatatattttctcaaggtaggacaacttagacacattttcatgaagagtccctttgcccatgccaggtttgatgactaaggcggtta	..(((.(((((((((((((((...((..((((.((.....(((((((((((((.((......)).))))))))).))))............(((((((.(((.....))).)).)))))((((...(((((.......)).)))...)))))).))))..)).))))))).))))))...)))))..
novel-m0526-3p	novel-m0526	Unigene073921	132	302	-	171	-58.9	32.75	1.05	TCTTTAATTCTGCAAACAATG	21	3p	actctgaaatgcattgtttgcagaattaagaaaatggtcaattctatttttgtccaaatttttttcaaaccttcgagcggtcaaagatcagatttttttagacaaaaaagcccttgtccaggtcaacagaattgaccattTCTTTAATTCTGCAAACAATGtttttcacag	.((.(((((.((((((((((((((((((((.(((((((((((((((((((((.((.......................)).)))))))..(((((.....(((((........))))).)))))...)))))))))))))).)))))))))))))))))))).))))).))
novel-m0527-3p	novel-m0527	Unigene074563	2359	2508	-	150	-63.9	32	1.33	TATCTTCGAGAGCAAACTGA	20	3p	tactgtagaaagatcattttcagtttgctctctggaagatagttgtctggattatagccactgattgtttctttagatttataaagaaaactcacaagtacaagtaaaacTATCTTCGAGAGCAAACTGAaaatgatctttctactagaa	..((((((((((((((((((((((((((((((..((((((((((((((((.......)))..)))..((((((((......))))))))(((....)))........)))))))))))))))))))))))))))))))))))))).))..
novel-m0527-5p	novel-m0527	Unigene074563	2359	2508	-	150	-63.9	32	1.33	CAGTTTGCTCTCTGGAAGATAGT	23	5p	tactgtagaaagatcattttCAGTTTGCTCTCTGGAAGATAGTtgtctggattatagccactgattgtttctttagatttataaagaaaactcacaagtacaagtaaaactatcttcgagagcaaactgaaaatgatctttctactagaa	..((((((((((((((((((((((((((((((..((((((((((((((((.......)))..)))..((((((((......))))))))(((....)))........)))))))))))))))))))))))))))))))))))))).))..
novel-m0528-3p	novel-m0528	Unigene074579	72	307	+	236	-93.7	38.56	1.03	TAAGTGGAAAAAATGGACAAG	21	3p	acttgtccccttttttttcatttagcctcctcaacttagaggaggccctattagccacctgaacttctctctttaaaaataacacactgtcataagtttatgccatgtcagtagaaaagagactaaatgcattacatttgggaagttgagggggctaagtgaaacaaaaatacaagttcaagtagctaataggttgtctcttaagttgagggggcTAAGTGGAAAAAATGGACAAG	.(((((((...(((((((((((((((((((((((((((..(((((((((((((((..(((.(((((((((((((...........((((.(((..((....)).))).))))...)))))))(((((((.....))))))))))))).)))(((((..(((.........))).))))).....)))))))))..))))))))))))))))))))))))))))))))).)))))))
novel-m0529-3p	novel-m0529	Unigene074687	187	330	-	144	-27.7	36.11	0.53	TGGTTGGGACAATGATTCAAC	21	3p	ttctgtattgttcaatgaaatgttggatcacaacataacaccaaatatagttacctttagcatgcttgttgatgaattatgcaaggaaggaaagttggataaggctagatgtgTGGTTGGGACAATGATTCAACagggtataga	.(((((((((((.(((.(..((((.(((((((.(((....((......(.((.(((((.(((((.((.......)).)))))...))))).)).).......))....))))))))))..)))).).))).))))..)))))))
novel-m0530-3p	novel-m0530	Unigene074715	302	401	-	100	-24.2	26	0.93	ATTGATCGGATGTATTGTTCT	21	3p	ttatacttgtagagtaatatatccgacgaatcaaaagatgatttatagcaagaaaaaaatgtacaattaATTGATCGGATGTATTGTTCTgaaagtattt	..((((((.(((((((((((((((((....((((..(((....((((............))))..)))..))))))))))))))))))))).))))))..
novel-m0531-3p	novel-m0531	Unigene075279	199	298	-	100	-30.2	31	0.97	AGAAACTGTTTCCGGACAAAA	21	3p	agagtatatttttgtccgaaaatattttctaacctttgagattaattataacttatccggtcaaaggtcAGAAACTGTTTCCGGACAAAAaatgtgttgt	....((((((((((((((.(((((.(((((.(((((((((((............)))...)))))))).))))).))))).))))).)))))))))....
novel-m0532-3p	novel-m0532	Unigene075324	1035	1151	-	117	-64.6	36.75	1.5	TGACTGACCATAATAACTTGG	21	3p	tcaatgactgatcaagttattatggtcagtcactgtttgggacttttaaatttgctttacagaattgttctaacggttctaggcagTGACTGACCATAATAACTTGGttagtcactg	.((.((((((((((((((((((((((((((((((((((((((((.((((((((........)))))....))).)))))))))))))))))))))))))))))))))))))))).))
novel-m0533-5p	novel-m0533	Unigene075412	192	318	-	127	-73.2	50.39	1.14	TTGCGTCTGGACCAGTACTGG	21	5p	aaattctagcTTGCGTCTGGACCAGTACTGGtccggcccaatgaaaagctgccacatcatcaacttgatgacgtgcaacagctgattgggccggaccagtattggtatggccccatgctagaatttc	((((((((((.((.(.((..((((((((((((((((((((((.(...((((.(((.((((((...)))))).)))...))))).))))))))))))))))))))))..)).).)).)))))))))).
novel-m0534-5p	novel-m0534	Unigene075593	302	403	-	102	-47.8	37.25	1.26	CATTCAGTTTGTGATATGTGG	21	5p	tcatgtctttCATTCAGTTTGTGATATGTGGtatactaacccaaatttaatcaaagttgggttagggcatcacgtgtcacaaattgaatacgggacaaggaa	((.((((((..(((((((((((((((((((((...(((((((((.(((....))).)))))))))...)))))))))))))))))))))..))))))..)).
novel-m0535-5p	novel-m0535	Unigene075661	206	387	-	182	-36.8	40.11	0.5	CGAACTCTAACCGTGCACGAAG	22	5p	gtacgttgggCGAACTCTAACCGTGCACGAAGctatcaccggagcaaaattaaaggacaggaaacaaagaaaaactcgggctatttttttcaggtgcaaaaaatttaaactgtgttatataaaactgtatccgaacaaatggagtacatgatcttcatatgggagaagttcgtccgtagtgg	.(((..((((((((((((..(((((...((((..((((((..............))................(((.(((..((..(((((........)))))..))..))).))).........(((((((........))).)))))))))))).))))).)).))))))))))..))).
novel-m0536-5p	novel-m0536	Unigene075840	314	442	+	129	-25.1	34.88	0.56	TTGTCATGTTACGGAGAGATTC	22	5p	tgtaaagttgTTGTCATGTTACGGAGAGATTCatcggagaagcaattattatctatgcgttgagtcaactcataaaccattctttgtatttcctgtttcaatctaattgtatctgaagaggactatagg	.....((((.((.(((.(.(((((..(((((.((.(((((.((((........((((.((((...)))).)))).........)))).))))).))...)))))..))))).)))).)).)))).....
novel-m0537-5p	novel-m0537	Unigene075950	2510	2828	-	319	-68.6	40.44	0.53	AACTTGACTGAGGAATCTTACAA	23	5p	tgagttggatAACTTGACTGAGGAATCTTACAAagatagcacactgatcatgcagcttttgcgggacaatctcaccttgtggacctctgacatcccagacgatggagcagaagaagcccagaagcaagatagcactgctaaagctaacagaggtgaagatgcagagtgaaacaaactgtggcccagtgatttcatgaccaggagaatcttttaaaccatgattaggtatgactctataactcttaattgcaatgaaattcagaaaccatcattcagtttttgttgttgtaagatgatttgatgttaaactgtgagcttt	.(((((..(((..(((((.(((..((((((((.(((.......(((((((((.((((((.((((..(.((((...(((.(((.(.(((....(((........))).....))).).))).)))..)))).)..)))).))))))...((((((.....((....((((((...((((.....))))..))))))...)).....)))))).....))))))))).......)))(((((....(((((.(((((.............))))))))))...)))))))))))))..)))...)))))..))).))))).
novel-m0538-5p	novel-m0538	Unigene076180	824	1084	-	261	-94.3	34.48	1.05	CTTGTGGTTTGTTTTTGAGCA	21	5p	caaataagtaCTTGTGGTTTGTTTTTGAGCAaaaagagactgaaattctgatgacgtagagagaacatttttgtccaaaaagtttaacagacttttgaccaattaggttagaatatatggtcaatggtcaaaaattgttttttggacaaaaatgccctcgtccacgccggctgaaataacaattttcttaattctgcaaacaaacagtgtatttcacagtcctctttttgctcaaaaaacaaaccacgaggacttatctga	((.((((((.((((((((((((((((((((((((((((((((((((.(((.((..((((((((..(((((((((((((((((.......((((.(((((((..((........))..))))))).))))........)))))))))))))))))..)))(((......))).((((.......)))).....)))))...))..)))...)))))..))).)))))))))))).)))))))))))))))).)))))).)).
novel-m0539-5p	novel-m0539	Unigene076189	1899	1997	-	99	-46.4	46.46	1.01	TTGCGTGTTTCTAGCTCTACC	21	5p	ttttcggtacTTGCGTGTTTCTAGCTCTACCatgtgatgtcgctagcgtgtttctagtgccaccatatggtagcactaaaaacacgcaagttccatcgc	.....((.((((((((((((.(((..((((((((((.((.((((((.......)))))).)).))))))))))..))).)))))))))))).)).....
novel-m0540-3p	novel-m0540	Unigene076293	456	731	-	276	-64.2	28.26	0.82	TTTTCTTTGATTCGGACTTTA	21	3p	catttgacattagagtccaactcaaagaaaatctgttaaacgttaccaaaaaaaaaaaagaaaatctgttaaaaatttaagaaaataatgtacacaattatttaaccatagagaattactcattacgctcatttcttagcaacacataacaagggtttcactcgttataatgtagtgatatgtaagagaaaatgatgtggtcaaacttggtcaaggtcttcattccgttaattttttgtaacagaTTTTCTTTGATTCGGACTTTAatgttaaata	.(((((((((((((((((...(((((((((((((((((........(((((((...........(((............)))(((((((.......))))))).((((......((((((((((...(((........((.(((.(((((.((.......)).)))))..))).)).........)))..))))).)))))......))))...((........)).....))))))))))))))))))))))))...))))))))))))))))).
novel-m0541-5p	novel-m0541	Unigene076363	35	321	+	287	-126.4	35.19	1.25	CTTGTGGTTTGTTTTTGAGCA	21	5p	cagataagtcCTTGTGGTTTGTTTTTGAGCAaaaagatgactgtgaaatacattgtttgcagaatcaagaaaatgatcaattgatctgttgacgtgaacaagcgcatttttgtccaatatttttttccggacccctttaactggttagtttaaggtttagggtcaaagcagaaatttttttagacaaaaatgactcttgtccacgtcattagaagcaaccatttctttaattctgcaaagaatgcagttcatagtcatctttttgctccaaaacaaaccacaaggac	.......((((((((((((((((((.(((((((((((((((((((((...((((.((((((((((.((((((.((.....(((.((((.(((((((.(((((.(((((((((((....((((((.....(((((((((((((....)).))))))....))))).....)))))).......)))))))))).).))))).))))))).))))..))).))))))))..)))))))))).))))...))))))))))))))))))))).))))))))))))))))))
novel-m0542-3p	novel-m0542	Unigene076457	62	145	+	84	-18.7	50	0.45	TACGTATTCGGTGGAACGCCG	21	3p	cgaagagtcctagtctgcatcgaaacgctgtcaaccattcatctccctctctgaTACGTATTCGGTGGAACGCCGatttgacgt	((..(((((...((.(.((((((((((.(((((..................)))))))).))))))).)))...)))))..)).
novel-m0542-5p	novel-m0542	Unigene076457	62	145	+	84	-18.7	50	0.45	TAGTCTGCATCGAAACGCTGTC	22	5p	cgaagagtccTAGTCTGCATCGAAACGCTGTCaaccattcatctccctctctgatacgtattcggtggaacgccgatttgacgt	((..(((((...((.(.((((((((((.(((((..................)))))))).))))))).)))...)))))..)).
novel-m0543-5p	novel-m0543	Unigene076457	155	306	+	152	-30.7	43.42	0.47	TGCTTTTGAAAGTTGTCTGAGA	22	5p	taaaccacctTGCTTTTGAAAGTTGTCTGAGAgtctccctaaataaaggtaacggatagcgatccggaatagttatagcattaaggccacgataatcgacacagaatcgtagacctccgcttggtttctttgcaaaaagtacaggtgccgct	.....(((((((((((((((((....(((((......(((......)))...(((((....))))).................((((.(((((..((......))))))).).)))...)))))...)))).).))))))).))))).....
novel-m0544-3p	novel-m0544	Unigene076532	630	771	-	142	-31.3	41.55	0.53	CGATGTTGAGAATTGGGTCAGT	22	3p	atgggtaactcacccactccttctcagatcgaacaaaaccaaaaccctcctaaatttaccacactcaacaaactcttacctaagtgtgaattaccatctttcgatggaacCGATGTTGAGAATTGGGTCAGTaagagctcaa	.(((((.(((.(((((....(((((((((((............................((((((.................)))))).....(((((....)))))...)))).))))))).))))).)))....))))).
novel-m0545-3p	novel-m0545	Unigene076638	114	346	-	233	-34.2	27.9	0.53	TCTCTAAACTCTAAACTCTTATT	23	3p	gcttaaaaaaaataagaatttatgtattagagattgcatttttcccttaagtttttccataagtttttatgttattagagaaagaattctttcccatgttctacttcattccattgtaatattgtgacacattgaaggctatttggaggctataatcaatattcagtgtttggttttcagaatcgactttcagtctaatcTCTCTAAACTCTAAACTCTTATTattgttttat	..........(((((((.((((.((.(((((((........................(((((....)))))......(.(((((....))))).)..(((((...(((...(((((.(((((((......((((.((.((......)).)).))))))))))))))))..))).....))))).((((...)))).....)))))))))..)))).)))))))..........
novel-m0546-5p	novel-m0546	Unigene076960	349	553	-	205	-48.2	36.59	0.64	TGTTTGATAAGATTGTTGCTT	21	5p	ctgtagattTGTTTGATAAGATTGTTGCTTgaggctatcaacctaatgtttatacttacagtgtggattgtaaacgggttgtgtaaagccggaaacatgtatgcagcaatatctttacttgggagaatgactgacgagggatgtgagcctaatgtagtcatatatagtacttcaattgatggtctttgcaagcatatgtttatta	..((((((.((((((..((((((((((.((((((((((........((((((((((((((((....))))))).(((.((.....)).))).......))))).))))...(((((.....)))))(((((((...(((........)))....)))))))..))))..)))))).))))))))))..))))))...))))))..
novel-m0547-5p	novel-m0547	Unigene077371	262	395	+	134	-49.8	26.12	1.42	CTAAATAACTCAATGGTGAACCC	23	5p	ttattatactCTAAATAACTCAATGGTGAACCCattgaatatatattttttaaattttatccattttgcaccggaaaattttttaaaaatacatgtgcaacgagttcaccattgagttatttagggtattacaa	.....((((((((((((((((((((((((((.(.(((.((((.(((((((.(((..((.(((..........))).))..))).))))))).)))).))).).)))))))))))))))))))))))))).....
novel-m0548-3p	novel-m0548	Unigene077429	1	149	-	149	-26	25.5	0.68	CAGTCATTCGAGTTAGCTAAGT	22	3p	attcaggcttaagcatatatggctcgaacataatttagtctaactttttgctccgttaatttttatttttgtacatgtagtataataaaatatatcacgaatataaattaaattaattCAGTCATTCGAGTTAGCTAAGTagcttaatt	........((((((...((((.......))))((((((.(((((((..((((..((((((((.....((((((..(((.(((((......))))).)))..))))))..))))))))..)).))...))))))))))))).))))))..
novel-m0549-3p	novel-m0549	Unigene077565	412	640	-	229	-38.1	36.24	0.46	CGAATTTCTGTAATACCTAGGC	22	3p	ctcctagttcgcctcagctatttaactcctagttcgcctacagatgacataaaaaatcactgtgctttactatccacttttaagcagtctatccaagtttcaagacggacagtaattacctgtagaatcagaagtagacaattaaatcactaatttaaacaagtttcttttaaatagtaaatcccctaatctgcggtCGAATTTCTGTAATACCTAGGCggaatttgac	.((....(((((((.((.((((..((....(((((((((((((.(((.........))))))))..(((((.(((..((((((((...........)))).)))).))).)))))....(((......)))..(((((..........((((.((((((.........))))))))))...........))))))).))))))...)))))).)))))))))....)).
novel-m0550-3p	novel-m0550	Unigene077656	145	226	-	82	-19.6	43.9	0.54	TAAAGCACTGATTACGGCCTGA	22	3p	ctccacttggcgggcggttttcgattgctttgttttagcaaattcccactTAAAGCACTGATTACGGCCTGAgcaattttta	......(((.(((((.((..(((..(((((((..................))))))).)))..)).)))))..)))......
novel-m0551-5p	novel-m0551	Unigene078251	225	561	+	337	-69.5	41.25	0.5	TAAACGGGTCTGTTGTCAAAAT	22	5p	gaagtcgagaTAAACGGGTCTGTTGTCAAAATtcctcggatatacttagtgcaatcagttgacgtggtggataaaatgaccaatctagggtacaaagcactcaaccaataacgggattgtagtaataactgggttttgtgaggtcttatcgaagcatggatcgagaatttgagaaagaacggaaggcgcaataagagaaagcaaaagtctttgagagatgcaaagggtataaagttgcttcacaacaggaaattacttaatgaagaatcccagagagtcgcagccgataaggcgataaagcaggatattttgaggaaaaggcacgtcttgcgataga	...((((.((...(((.((((.((.(((((((((((.........(((.(((((((.((((...((((.((.....(((((.......))).))......)).)))).))))..))))))).)))....((.(((((.((...((((.(((((...(......)...)))))..)))).)).))))).))..........((...(.((((((.((....((..(((((....((((.....)))).......)))))..)).....)).)))))).).)).(((.....)))........)))).))))))).))..)))).))).)).))))...
novel-m0552-5p	novel-m0552	Unigene078273	408	495	+	88	-38.4	35.23	1.24	CAATAAAATCTGGAACGGACC	21	5p	atcattagagCAATAAAATCTGGAACGGACCatcatcatcaatttgcagttcctctggtacgttccatattttattgctctaatgatt	(((((((((((((((((((.(((((((.((((.......................)))).))))))).))))))))))))))))))).
novel-m0553-5p	novel-m0553	Unigene078438	99	194	+	96	-45.8	36.46	1.31	ATTCGATGACATGACACTGAG	21	5p	ttgagttcttATTCGATGACATGACACTGAGttgggaaatgtgaataatagagaatttaatgacaactcagtgtcatggcatcgaaaggactcaat	((((((((((..((((((.(((((((((((((((.......(((((........)))))....))))))))))))))).)))))))))))))))).
novel-m0554-5p	novel-m0554	Unigene078438	22	260	-	239	-125.9	38.91	1.35	CATTTTAGTCCCTCAACTTTG	21	5p	tcaaaaatgtCATTTTAGTCCCTCAACTTTGggaatgacctattgagcccctcaactatcggacttattgagtcctttcgatgccatgacactgagttgtcattaaattctctattattcacatttcccaactcagtgtcatgtcatcgaataagaactcaataggtccacatttggatagttgaggtactcaatagtcgtcctccccaaagttgagagactaaaatgacctttttgaa	(((((((.((((((((((((.((((((((((((...(((((((((((..((((((((((((((((((((((((.(((((((((.(((((((((((((((.............................))))))))))))))).))))))..))).))))))))))))).......)))))))))))..))))))))..)))...)))))))))))).)))))))))))).))))))).
novel-m0555-5p	novel-m0555	Unigene078439	93	189	+	97	-47.9	36.08	1.37	TTCGATGACATGACACTGAGT	21	5p	attgagttttTTCGATGACATGACACTGAGTtggcaaatgtgaataatagggattttaattgacgactcagtgccatgtcattgaaaggactcaata	((((((((((((((((((((((.((((((((((...(((..((((.......))))..)))..)))))))))).)))))))))))))))))))))).
novel-m0556-3p	novel-m0556	Unigene078439	11	261	-	251	-131	36.25	1.44	TGAGAGACTAAAATGACATTTT	22	3p	aacttattcaaaaatatcattttagttccttaactttggggacgaactattgagcccctcaactatcggacttattgagtcctttcaatgacatggcactgagtcgtcaattaaaatccctattattcacatttgccaactcagtgtcatgtcatcgaaaaaactcaataggtccacatttggatagttgaggtactcaatagtcgtcgtccccaaagtTGAGAGACTAAAATGACATTTTtgaaaaaatt	......(((((((((.(((((((((((.((((((((((((((((((((((((((..((((((((((((((((((((((((..((((.(((((((((((((((((.(.(((......................))).).))))))))))))))))).))))..))))))))))))).......)))))))))))..)))))))))..))))))))))))))))).))))))))))).)))))))))......
novel-m0557-3p	novel-m0557	Unigene078910	98	249	+	152	-32	34.87	0.6	TTGAGTTTGATTGGATTTGCC	21	3p	aagatttgctgtgttgattcttggattctatttggtattttttttgtggatttgtggcgattaattatggagaatgatcggagattaacggtgtaaggatcatttaggatttctgcccaatTTGAGTTTGATTGGATTTGCCcgtaaatcta	.((((((((.(.((.(((((((((((((.(((.((((....(((((..(((((...((..((((((.(.((......)).).))))))..))....)))))...)))))....)))).)))..))))))))..))))).))).)))))))).
novel-m0558-3p	novel-m0558	Unigene078911	63	168	-	106	-20.6	27.36	0.71	TATGAAGAGAAAAGAGTTTGAG	22	3p	gagaaataatcttagattcttattttcagtttatatttccggaatcactattcatagcggaattactatttatgTATGAAGAGAAAAGAGTTTGAGaattgaattc	.........((((((((((((.(((((..((((((((((((................)))))...........)))))))))))))))))))))))).........
novel-m0559-5p	novel-m0559	Unigene079293	1119	1220	+	102	-27.9	44.12	0.62	CGATCCATGTGGAGCTTTCACT	22	5p	tatggagtcaCGATCCATGTGGAGCTTTCACTttcgagaatctgcaatcggttgatgttcggggttgtgagggtttgaaatatgtatttccagcatccatag	((((((((...(((.(((((.(((((((((((((((((.(((.((.....)).))).)))))))..))))))))))...))))).)))....)).)))))).
novel-m0560-5p	novel-m0560	Unigene079334	1605	1853	+	249	-85.5	46.59	0.74	CGTTTTTGGATGGAGTTGTTC	21	5p	gttcacagggCGTTTTTGGATGGAGTTGTTCaagctacttgggtccgagcttaatttttctacgagctttcatccgcagaccgacggccaaactgagcgggtgaatggcttgctggagattttcttgcggcattatgttagtgccagccagaaagattgggtaaggttactagatattgcccaattttcttataatttgcagaagagtgaatcatcgcgggcaagtccgtttgaaattgcgacgggaca	((((.....(((.(((((((((((.(((((((((((.(........))))))....(((((((((((((((((((((...................))))))))).)))))).)))))).(((((.(((((((((...))))))).)).)))))((((((((((.(((....))).))))))))))((((((.....)).))))..((((....)))))))))).))))))))))).)))....)))).
novel-m0561-5p	novel-m0561	Unigene079347	70	412	-	343	-104.8	44.31	0.69	CAAGGATCTTGGAGTAGTGCCA	22	5p	agaagttcgtCAAGGATCTTGGAGTAGTGCCAtctatccagaatcctattgagatcttttgtgacaacaatggggccatggtacaagctaaggagctccagtctacaaagggaaatcagcatgtgctcaggaaatttcatttgataagagagatcgttgaacgacgagatgttgagatcgagagagttgacactgatgataatgtcgcagatccgatgacgaaggctcttgcatatgacaagaatgagcgtcatgctagatctatagggattagggaaatgcctacttggacctaggtcaagtgggagattgttggtgtgccctagatcctaggcattgtttt	........(((.(((((((.((.(((..(((((((.(((..((((((....((((((((((((((.....(((((((.((((....))))..).))))))))).)))))........((((((((((((.......((((.((.((((((...(((((...((((.....))))..((((.((....(((((..........)))))....)))))))))))...)))))))).))))......)))))).))))))))))))...))))))..)))....((((((((.((....)))))))))))))....)))).))))).))))))).)))........
novel-m0562-3p	novel-m0562	Unigene079381	155	267	+	113	-34.2	41.59	0.73	TATACTTCAGTCCTCTGACCAG	22	3p	ttatgtctataattctacactcagagggcataaagataacttccctgtttttatcacagagctgagctacactcagcaggtTATACTTCAGTCCTCTGACCAGggagacattg	..((((((....((((....(((((((((...((((((((((..((((.......)))).((((((.....))))))))))))).)))..)))))))))..))))))))))..
novel-m0563-3p	novel-m0563	Unigene079433	4256	4500	-	245	-68.4	37.14	0.75	ATTTGTTGTTGTATGTAGATGAT	23	3p	ggaggagcagatttatatgcaacaacctagaggttttgaggttgaaggaaaggaagaccatgtatgtttgttgaagaaatatttatacgggcttaagcagtcgccgaggcaatggtataagaggtttgattcttttatgctgtcacatggttactcgagatcatcttatgatagttgtgtttatctgaagaatgttggagattccttcatctATTTGTTGTTGTATGTAGATGATatgcttatag	....(((((.((((((((((((((((.((((...........((((((((.....((((((((((((((.......))))))........((((..((....))..)))).(((((((((((((......))))))))))))).)))))))).(((.((....((((..(((((......)))))..))))...)).))).))))))))))))...))))))))))))))))....)))))....
novel-m0564-5p	novel-m0564	Unigene079475	5075	5195	+	121	-33.5	51.24	0.54	CTTGGACGTGCTGATGGAAGTC	22	5p	ccttaatgccCTTGGACGTGCTGATGGAAGTCgtctccggcttctaacttatgacattgtccttatgcttgctcgattcgcaaccggagcttcattcagtgcagattgcaggggaggtgga	((......((((((.(.(((((((..((((....((((((............(((...))).......((((.......))))))))))))))..)))))))....).))))))....)).
novel-m0565-3p	novel-m0565	Unigene079493	37	172	+	136	-34.2	27.21	0.92	AATTAAATTACTCGGAGTTATC	22	3p	aaattactcgggtaatccgggtaactttaattaattgtgtaaataaagttagtccaattaaattactcggaattatctaggtaactttaattattcatttccttAATTAAATTACTCGGAGTTATCagagtaactt	...((((((.((((((((((((((.(((((((((.((.((((.((((((((..((.....((((......)))).....)))))))))).)))).)).....)))))))))))))))))).))))).))))))...
novel-m0565-5p	novel-m0565	Unigene079493	37	172	+	136	-34.2	27.21	0.92	TAATCCGGGTAACTTTAATTAA	22	5p	aaattactcgggTAATCCGGGTAACTTTAATTAAttgtgtaaataaagttagtccaattaaattactcggaattatctaggtaactttaattattcatttccttaattaaattactcggagttatcagagtaactt	...((((((.((((((((((((((.(((((((((.((.((((.((((((((..((.....((((......)))).....)))))))))).)))).)).....)))))))))))))))))).))))).))))))...
novel-m0566-3p	novel-m0566	Unigene079539	18	164	+	147	-45.1	44.9	0.68	CTCGTTCTCGATCTCTTTTTGG	22	3p	ttttgccagtcaagttgagtttggattgaggtatccattttctcaagaggttcgtcgaatccttgatagttatgaaattggtcccggccaacttcaccctaacgggtgggcagatCTCGTTCTCGATCTCTTTTTGGctgagtgttt	....((((((((((..(((.(((((.((((((..(((.(((((((((.(((((...)))))))))).......)))).))).....(((.....(((((....))))))))..)))))).)).))).)))..)))))))).))....
novel-m0567-3p	novel-m0567	Unigene079733	358	444	+	87	-23.4	40.23	0.67	TGGCTTGTGGTTACTTTCATA	21	3p	acagataacggtgaaggctaactactaccggatagcttcctcgaaatagaatgctcTGGCTTGTGGTTACTTTCATAtatagtctaa	..((((....(((((((.(((((((..(((((..(((((.........))).)))))))...)))))))))))))).....))))..
novel-m0568-3p	novel-m0568	Unigene079774	1540	1631	+	92	-49.8	36.96	1.46	AAGCAACTTTCCCAGCTTATA	21	3p	gttatccttgtaagctgggcaagttgctttctgaaaaagttacaatttttagctttttgggaAAGCAACTTTCCCAGCTTATAagctaagca	(((...(((((((((((((.((((((((((((.(((((((((.......))))))))).)))))))))))).)))))))))))))...))).
novel-m0568-5p	novel-m0568	Unigene079774	1540	1631	+	92	-49.8	36.96	1.46	TAAGCTGGGCAAGTTGCTTTC	21	5p	gttatccttgTAAGCTGGGCAAGTTGCTTTCtgaaaaagttacaatttttagctttttgggaaagcaactttcccagcttataagctaagca	(((...(((((((((((((.((((((((((((.(((((((((.......))))))))).)))))))))))).)))))))))))))...))).
novel-m0569-3p	novel-m0569	Unigene080008	394	643	+	250	-68.3	33.6	0.81	CTGGCCTCGCTACGCTCGACC	21	3p	cggctatcctatgccacaaggcataggatagaacatgttagtggaggctgttagtgggggtagatttattattttttttattttattgacaagtttttagtgggccaattatatatttgtttggtttgttttgttaaatatcaaaataaaccctaatcatagtttataagtgcaattaattaactttcagttaattatgaaatgtattgttgtcgttttCTGGCCTCGCTACGCTCGACCaggattgcag	...((((((((((((....))))))))))))....(((...(((.(((.((.(((((((.((((.......................(((((((...((((......))))...))))))).(((((((((((........)))))))))))................((((((..(((((((((...))))))))).....))))))..........)))).))))))))))))...))).....))).
novel-m0570-3p	novel-m0570	Unigene080009	312	383	-	72	-30.6	47.22	0.9	TTCTCTTTGGGCACACTATAG	21	3p	tacggattttctatagtgtgcccaaggggcacactataagcTTCTCTTTGGGCACACTATAGtgcacatggg	..((......(((((((((((((((((((..............)))))))))))))))))))......))..
novel-m0571-3p	novel-m0571	Unigene080168	136	404	-	269	-43.8	30.48	0.53	CAACGGTTGGAGGGAAGTCTCTT	23	3p	gtttaatgtaatttgattttagtttcatcatgtagtttcattttaatattaatgttgtatgttaatgttttaaggtttttgattcgattttaattaaattattttgctgaggttagtttagtgttagtgtgttagggttaggaggttagggttagggggttagggttaggattaggattagggttaaaaacgttaattaatattaattcaatttatttaggtccccaaagctagagCAACGGTTGGAGGGAAGTCTCTTagggttaaaa	.((((((.(.....((((((..(((((.(.(((.((((......(((((((((((...)))))))))))...((.((((((((((.......(((((..((((..((((....))))..)))))))))......)))))))))).)).((.((.((((.(((((....(((((((((((((.(((...))).))))))....)))))))......)))))..)))).)).)).)))).)))).))))).)))))).....).)))))).
novel-m0572-5p	novel-m0572	Unigene080405	48	201	+	154	-46	31.82	0.94	ATTCTGATGACGTGTATGAAG	21	5p	gaaattgtcaATTCTGATGACGTGTATGAAGacatttttgcctaaaacaatatttcgaacttttgattctaaaccctaacctcaccaatcaaatatctagaaaaaaatttggataaaaatgtcctcgttcatgtcagcaaaattgacgatttcc	(((((((((((((.((.(((((((.((((.((((((((((.(((((......((((.....(((((((..................)))))))......))))....))))).)))))))))).)))).))))))).)).))))))))))))).
novel-m0573-3p	novel-m0573	Unigene080485	36	276	-	241	-70.2	48.13	0.61	TAAACTCGTTATTCTTGTATCG	22	3p	gaggaaccatcgagcgagagtaacttgcgggcctccaacttcgaatgagttgcgactcttcttggctattctagatatgcgaacttactgggcgtttacagctggcaccgcgcgaagatgaagagttcgactttagcagccagaggaaatatacgtggagatcgggtatctcatagttgggcgagatcgtctttacggactgtagtgtcTAAACTCGTTATTCTTGTATCGacagttcagt	...((((..(((((((((((((((..(.((((((.((..((((...(((..((((.(((((((((((((...((((((.(((.(((.......((((.(..(((((...((..((((.((((...)))).)))).)).)))))..))))).......))).))).)))))).))))))))).)))))))))))..)))).)).)).))))...)..))))))))))).))))..))))...
novel-m0574-5p	novel-m0574	Unigene080599	1220	1312	-	93	-62.2	47.31	1.41	TTAGGATTAGAGGTTGAAATT	21	5p	tgtgctgttgTTAGGATTAGAGGTTGAAATTtcggcagggggtcggcgaccctctggcgaaatttcaacttctgatcctaactcagaagcatt	.(((((...(((((((((((((((((((((((((.(((((((((...))))))))).))))))))))))))))))))))))).....))))).
novel-m0575-3p	novel-m0575	Unigene080605	783	902	+	120	-66.9	40	1.39	AACGGTCTCAGGCAGTTGCTG	21	3p	tggtcagctgttattatggtcagcaactgcctgggatcgttagatctattctgttagatctattctgtaaagtagatctAACGGTCTCAGGCAGTTGCTGatcaacatgatttctgttta	....(((..(((((..((((((((((((((((((((((((((((((((((....((((.....))))...))))))))))))))))))))))))))))))))))..)))))..)))....
novel-m0575-5p	novel-m0575	Unigene080605	783	902	+	120	-66.9	40	1.39	CAGCAACTGCCTGGGATCGTT	21	5p	tggtcagctgttattatggtCAGCAACTGCCTGGGATCGTTagatctattctgttagatctattctgtaaagtagatctaacggtctcaggcagttgctgatcaacatgatttctgttta	....(((..(((((..((((((((((((((((((((((((((((((((((....((((.....))))...))))))))))))))))))))))))))))))))))..)))))..)))....
novel-m0576-3p	novel-m0576	Unigene080701	1	270	+	270	-54.1	33.33	0.6	CCGTGTCCGACACCGTCTCCG	21	3p	atgtgggatgttggtggggatgaatttggaagtatggatgatataggtgttatattattaattaaatgtatgttttttttgagacattttatgtttttttaaatgaatgtgtttaagattatagacaatttatatttttcagtatttatgaatgtgccccaatatttttaatatttacacgtatcccccacgtttccgtgtcctatgtattttagaaataacgttttccgtgtccgtgtCCGTGTCCGACACCGTCTCCGtatccgtgtc	.....(((((....((((((((...(((((..((((((((((((.((((((((....((((..(((((((((((((....))))))...)))))))..))))((((((.((((((......))))))))))))........(((..(((((((((......))))))...)))..)))(((((.....((((....))))...))))).........))))))....)))))))...))))))))))))...))))))))))))).....
novel-m0577-5p	novel-m0577	Unigene080725	209	541	+	333	-37.67	21.62	0.52	CATCGACTAATACTACTTGAATT	23	5p	aatttacatgCATCGACTAATACTACTTGAATTatttacttttacactaattgggacataaatatatatctaatttaatcatgcaattatttattcacatattaaatttgactaaacaaatgaactttgaacatgcaataagattttgtataaatatttacaagttataaaagctaatcaaatctatgaaagaaataaccaattatttaacttactattcaaattaattacatacacctacatacaaagctaagttaatacgattacaaaattaatcaaattctaattaatgaaataataatggtttcaatgatatatggtcacatgtgaaag	..((((((((....((((((((.((.((((((((((....(((.((.(((((((((............((.((((((((.(((..(........)..))))))))))).))..............(((((....((........((((((........))))))........))...)))))(((.....))).............((((((((((...............................)).))))))))...(((((......)))))...))))))))).)))))....))))).))))))).))).))))).))))))))..
novel-m0578-3p	novel-m0578	Unigene080794	131	351	+	221	-61.5	39.82	0.7	TTGTAGAAGAAATGAGGGACC	21	3p	agttgaagaatctcctctcattttcatctgcaaaatgtatgtcgcggcttcaaaaaatggaagtgaattcttgtgataatatggaagctatatgtggtgacgggactgaagatggtcactacaacaatgaagtgattgagttcactgagttgagctccttggtgttgagtggtctgccaatcataggattTTGTAGAAGAAATGAGGGACCtgaaaaaaag	............(((.((((((((..((((((((((.(.((((((((((((........))))).......)))))))....(((.(((...(((((((((.(.........).))))))))).((((..(((((......)))))..))))))))))(((((...((....)).))))).....).)))))))))).)))))))))))............
novel-m0579-5p	novel-m0579	Unigene080795	289	403	+	115	-23.1	37.39	0.54	TCTCGTAGGATTTTGTAGAAG	21	5p	atctaccagaTCTCGTAGGATTTTGTAGAAGaaaagagggacctgaagagaagggactgctttttgatgaaatggtatctttccctaatttaacaagcttggagatttgtaattg	......((((((((.((((..(((((.(((......((((((((.......)))((.((((.(((....))).))))))..)))))..))).)))))))))))))))))......
novel-m0580-5p	novel-m0580	Unigene080801	423	488	-	66	-18.3	34.85	0.8	TGGATCTGACTCTTACGATTC	21	5p	atattatgaaTGGATCTGACTCTTACGATTCgtatcgagttacgagtcacgattcataaaattagg	.........(((((((((((((....((((((...))))))..)))))).))))))).........
novel-m0581-5p	novel-m0581	Unigene080803	1	60	-	60	-18.3	35	0.87	TGGATCTGACTCTTACGATTC	21	5p	atattatgaaTGGATCTGACTCTTACGATTCgtatcgagttacgagtcacgattcataaa	.........(((((((((((((....((((((...))))))..)))))).)))))))...
novel-m0582-3p	novel-m0582	Unigene080847	1467	1608	+	142	-40	47.18	0.6	CTTGACTGTGCTATGAGCGACC	22	3p	acagggttgttgtttgctctgggcggctgcttgtcttgtgtagttaagttcaggcgaccgtttctgagagccacatttatcctttctccagcaataacgaagtctgaaaaCTTGACTGTGCTATGAGCGACCaaagctccaa	.((((((........))))))(((((.(((((((...((((((((((((((((((...((((.(((.(((...............))))))....))))..))))))..)))))))))))).))))))).))...)))....
novel-m0583-3p	novel-m0583	Unigene080847	2383	2676	-	294	-57.9	28.57	0.69	CTTCATCATCTAAACAGAGCTT	22	3p	ggcggattatggaagagctgtgtgaagatgaagaattatcgaatgtctttatttatgtttatttgatgttatgtaatattgaagtattattgtaataactgactttggtgttatgcctttatctatatatgtattttcctctttcaaaaattgcatcctcattcatttttccttaacaaaagtgcataaaaatgttaaaaatattcgaaaattttctaaaaaggaggaagagttttcagaataaataaaaggcactaaagtcCTTCATCATCTAAACAGAGCTTaaatcaggca	.((.((((......(((((.(((..((((((.(((..((((((((..............))))))))((((((((((((....)))))))....))))).(((((((((.....((((((.......((((((((((........((((((.............))))))........)))))))))).............((((((((((((((((........)).))))))))).)))))....))))))))))))))).))).))))))..))).))))).))))..)).
novel-m0584-3p	novel-m0584	Unigene080850	341	532	-	192	-49.3	33.33	0.77	TCTGGAACGAACTGTTTATTAC	22	3p	ttttgtataggtggtgaactcttttgtaataggagaaagaaatgtactctgttgccttaagctaaacagggaacagatcactctagggaactttttataaagagtgatccttccatgtttttcttgtaacctctttttccaaagaaatgaaatggatcctTCTGGAACGAACTGTTTATTACttattattta	......(((((((((((((...(((((..((((((.......(((.(((((((((.....))..))))))).)))(((((((((................)))))))))..(((((...((((((................))))))....)))))..))))))..)))))..)))))))))))))......
novel-m0585-5p	novel-m0585	Unigene080908	57	139	-	83	-26.7	49.4	0.65	TGTGCTGGCATTGTGTAGGTT	21	5p	tttctggtttTGTGCTGGCATTGTGTAGGTTtctgtgacagttccgaggggggcgtgcaggatgtagggaacagaacaagtta	...((.(((((((.((.(((((.((((.((((((.(..........).)))))).)))).)))))..)).))))))).))...
novel-m0586-3p	novel-m0586	Unigene080951	1775	1951	+	177	-47.7	41.81	0.64	TCCGATGAGGTCTTTGAAGATT	22	3p	aggtcactccaaaggtacacttatccggattgagcttgaggttgtatttttgcaggttatcaaagactgattggaggtctgaggagtgatcctcgaggttcttacttttgacaatcatgtcgtcaacatagatttccattgtcttTCCGATGAGGTCTTTGAAGATTcggttgacta	.(((((((.((((((((((((((..(.......)..))))..)))))))))).))(((.(((((((((.((((((((...(((((....)))))(((((....))))).((((((...(((.........)))....))))))))))))))..))))))))).))).....))))).
novel-m0587-3p	novel-m0587	Unigene080962	969	1065	-	97	-27.7	30.93	0.92	CACATGGCTAAGATTGAACTT	21	3p	gctaaattagtggtcttttaagaccaaagtttcaatcaaagcccttgatcatatttgataatagatCACATGGCTAAGATTGAACTTctaattaatg	....((((((((((((....))))))(((((.(((((..((((..(((((.((((....)))))))))...))))..))))))))))))))))....
novel-m0588-3p	novel-m0588	Unigene080963	26	122	-	97	-27.7	30.93	0.92	CACATGGCTAAGATTGAACTT	21	3p	gctaaattagtggtcttttaagaccaaagtttcaatcaaagcccttgatcatatttgataatagatCACATGGCTAAGATTGAACTTctaattaatg	....((((((((((((....))))))(((((.(((((..((((..(((((.((((....)))))))))...))))..))))))))))))))))....
novel-m0589-5p	novel-m0589	Unigene081001	582	840	+	259	-55.9	34.36	0.63	CGTCTCGAGCAATTATCTTTG	21	5p	aaaaatgacaCGTCTCGAGCAATTATCTTTGtttgtaataaaagaggataattctatcccctccaaacatagcagtggacttgatgagctacatgttttaaacaatttgagaggttcattggaaatcaagattttgaaacacgaaaaaaattttgccgcagctaatttaaatgagaaggaaaaacttcaagagttgaaattgcgttggaaggaggaggatgataatgatgataattgcagtgtgagtgatgttggtaat	......((((((.((((.(((((((((.(((((.........((((.....))))(((((((((...((..(((((.(((((((((((((.....(((((((...)))))))))))))))((....(((((((((...........))))))))))).................((((......))))..)))))...)))))..))...))))).))))...))))).)))))))))....)))))).))))......
novel-m0590-5p	novel-m0590	Unigene081170	40	195	-	156	-56.1	35.9	1	TCAATTCTGCTGACGTGGACG	21	5p	aagtaaatggTCAATTCTGCTGACGTGGACGaggcatttttctccaagaagaagagagagagaagaaaaaagaatacattttaaccaatcaaaggtcagaaattatttttcggcaaaaatgcctcatccacgtcaccagaatttaccattttctta	(((.(((((((.(((((((.(((((((((.(((((((((((((((........).))))))........(((((((..((((.(((.......))).))))..))))))).......)))))))).))))))))).))))))).))))))).))).
novel-m0591-3p	novel-m0591	Unigene081350	70	152	-	83	-24.2	51.81	0.56	TAGCATCGACGGGGAAAACGTT	22	3p	cccttgcggaaacggcagttcctgctgataagttgtgtgtccgtaaggctcTAGCATCGACGGGGAAAACGTTtctggtatga	......((((((((....((((((.((((..((((.(.(.((....))).))))))))).))))))...))))))))......
novel-m0592-3p	novel-m0592	Unigene081352	70	152	-	83	-26.8	46.99	0.69	TAGCATCGACGGGGAAAACGTT	22	3p	ctattacggaaacggtaattcctgctgaaacgttgtgtgtccttagggctcTAGCATCGACGGGGAAAACGTTtctggtatga	.(((..((((((((....((((((.(((...((((.(.((((...)))).))))).))).))))))...))))))))..))).
novel-m0593-5p	novel-m0593	Unigene081531	2367	2586	-	220	-81.1	34.55	1.07	CAAAAAGAGGATTGTGAAATG	21	5p	tgtttttgagCAAAAAGAGGATTGTGAAATGcatcacttgcagaactaaggaaatgatcaattcttgcatttttttgccatttttcttaacctttgaccctaaaacctaaccaaacaatgaaaggtctggaaaaaatttggagaaaaatgccctcctttgtgtgaccatttccttaattctgcgaataatgtatttcacagtcctctttttagaaggact	.((((((....(((((((((((((((((((((((...((((((((.((((((((((.(((......((((((((((.((((((((((..((((((.........................))))))..)))))))...)))))))))))))...........))).)))))))))).))))))))...)))))))))))))))))))))))..)))))).
novel-m0594-5p	novel-m0594	Unigene081575	427	739	-	313	-98.2	42.17	0.74	GCAAGTGCAAGTGTGGAGCT	20	5p	gagaacgacgGCAAGTGCAAGTGTGGAGCTaactgcagctgcaccaactgcacctgcgggacccactgaatgatcttcatgggggcggggggatgggtttgaagatacagaccagagttgagtggaggctgatactgtaatttccataaataattatgtgtgtctgtgttccttttttcttctttttttttggttacacttttttcttctactaattgtcttgtctttgtattgtgttgtgttgactgtatcagtccaactacagctatatataatatattgtctgtatcgcccatggccttgtttgttctct	(((((((((.(((.(((((.(((((.((((......)))).)))..))))))).))).)..((((.((((.....)))))))).((((((..((((((.....(((((((((.(((....((((((((..((((((((((((.........))))))).))))).((((.((...................))..))))......)))))))).....))).....((((((...(((((((((((((...)))).)))).)))))...))))))......)))))))))))))))..)))))))))))))).
novel-m0595-3p	novel-m0595	Unigene081666	135	320	-	186	-68.8	37.63	0.98	TCAGGGAGCTAACGAGATACT	21	3p	gtacttaaagagtgtctcgttaactccctaaacttgattaaagtcatctattggctcattgaacttgcataatgtggtatcttttgcaatttgtcaaaaaccattcttgttgtgccagtggacttaaggagttaattatgccactttaagcaagcTCAGGGAGCTAACGAGATACTctgtaagctt	...((((.((((((((((((((.((((((...((((.((((((((((..((((((((.(((((((.((((((((((((...(((((((...)).))))))))))....))))))).)))....)))).)))))))).)))..))))))).))))...)))))).)))))))))))))).))))...
novel-m0596-5p	novel-m0596	Unigene081765	1031	1132	+	102	-30.3	28.43	1.04	TTATTCGATAATATGGCACT	20	5p	tattgagtccTTATTCGATAATATGGCACTtaattggtaaatgtgaagaatatggattttaatactaatttagtatcatgtcatcgaataataactcggtag	((((((((..(((((((((.((((((.(((.((((((((.......................)))))))).))).)))))).)))))))))..)))))))).
novel-m0597-3p	novel-m0597	Unigene081766	199	478	+	280	-57.8	32.86	0.63	TTATTCGATAATATGGCACT	20	3p	acgccaatcttgttttccattattatcttataagtatgattgtcttctcttctttagtagagaagaaatgaaaatctcactttcaacggcaaaattgaaaatcaattgaccatataggcccaattagttcaaatagacccaactagaagaagaggtaacattttgttttagcttaaatcatatgtagggccttacacttgtttaaaaagtcattttagtccttcagctttagagacgacctattgagttcTTATTCGATAATATGGCACTgaattggcaa	..((((((...((...((((.((((((..(((((........((((((((........))))))))..(((((.......)))))..((...((((((...))))))..))....((((((.....(((......)))....((((((.((((.......)))).))))))...............))))))...(((((........(((.((..(((......)))..)).))).......))))).)))))..)))))))))).))...))))))..
novel-m0598-5p	novel-m0598	Unigene082161	11	181	-	171	-77	37.43	1.2	TAAGGAAATGGTCAATTCTGC	21	5p	tttgcacaatTAAGGAAATGGTCAATTCTGCagacgtgggcgagggcattttgtccaaattctgacctttgactggttaggttagtttagggtcaaaggtcacaattttttctggaaaaaaatgccgttgtcatagtcagtagaattgactattttcttaattctacaaac	((((...((((((((((((((((((((((((.(((...(((((.((((((((.((((((((.((((((((((((................)))))))))))).)))).....))))..)))))))).)))))...))).))))))))))))))))))))))))...)))).
novel-m0599-5p	novel-m0599	Unigene082224	209	309	+	101	-67.8	44.55	1.51	TTCTCATATAACCGTCCTTCC	21	5p	ttatatataaTTCTCATATAACCGTCCTTCCccatctcttgcctcaagaattctggaggcaaagggatgggggaggacggttatatgagaattggggagac	.......((((((((((((((((((((((((((((((((((((((.((....)).))))).))))))))))))))))))))))))))))))))).......
novel-m0600-3p	novel-m0600	Unigene082389	419	526	+	108	-22.2	35.19	0.58	CTAATTAACTCATTTTACACCT	22	3p	ttcgtgctctagggttaaaggggttacttagtccttatggcaatctaatcagtgtggatttaggaagtaattacgaCTAATTAACTCATTTTACACCTattaaagtgt	.........((((..(((((((((((.((((((......((..(((((((......)).)))))..))......)))))).)))))).)))))..)))).........
novel-m0601-3p	novel-m0601	Unigene082878	84	286	-	203	-61.7	31.03	0.98	TTAATTATGGCAAAAGATGGG	21	3p	attataaggtccctatcttttatcataattaggtcattttttgtcttttttttaggtctgtaacagttatatttcggaataaacaggcagacagagcattaacatgatcagagtcattttgtatggcagtaacgttaaaaaatccaaaaaatagacaaaaaggaccgaaaaaTTAATTATGGCAAAAGATGGGgacctcataa	.((((.(((((((((((((((.(((((((((((((.((((((((((.((((((.(((((((.....((((........))))....)))))).((.(((....))).))...(((((.....)))))................).)))))).)))))))))))))).......))))))))).))))))))))))))).))))
novel-m0602-3p	novel-m0602	Unigene083021	798	902	-	105	-30.4	49.52	0.58	TGTCTGTGTCGGTGAAGTCGGC	22	3p	gccatgctcctaaattaaaagtgagccgacttcagtagattagtatgtcgaacgaacttttacctggcgagcgTGTCTGTGTCGGTGAAGTCGGCggagctatcg	.....(((((..............((((((((((...(((((((((((((..((..........)).))).)))).))).)))..))))))))))))))).....
novel-m0603-3p	novel-m0603	Unigene083138	1	315	-	315	-108.8	38.41	0.9	TTGCCAAGTTCAAGGAGTTTC	21	3p	cacaagctccttgaatttggccaaaaaagtagattgactccttaaactttcggggtgtctcattagctccccgagtttgcttaaagtgatccatttgtgacttaaatttgaagtgatctattggccaccaaaacttttttaacccgacatatttgctcattgaacttgtaagaagtaatatacttttcaacatccactcttattctgccacatgaacttaaggagcttattgcgtcactttaaataagttcagggagctaaggaaacactctaaggggccaatctactttttTTGCCAAGTTCAAGGAGTTTCcg	...((((((((((((((((((.((((((((((((((.((((((........(((((((.((.(((((((((.(((((((.((((((((((.((...((..(((((.((((..(((.....((((...))))..............((((....)).))........(((.(((((((...)))))))..)))................))).)))).)))))..))....)).)))))))))).))))))).))))))))).)).))))))))))))).)))))))))))))).))))))))))))))))))...
novel-m0604-3p	novel-m0604	Unigene083301	153	270	-	118	-33.4	47.46	0.6	TCAGGCGGAACTTAGGAGCTGG	22	3p	aataattggaccaggcctgagattctcttaagataaggatgccggttgacaatggggaggtaaagcaggtatctgaggttactcaaTCAGGCGGAACTTAGGAGCTGGaccggtagta	....(((((.((((.((((((.(((.(((..(((...((((((.(((.((.........))..))).))))))((((....)))))))))).))).))))))..)))).)))))....
novel-m0605-5p	novel-m0605	Unigene083493	26	268	-	243	-94	52.26	0.74	GGAGGTAAGATGGGCAGTTGGTC	23	5p	agaacgtagaGGAGGTAAGATGGGCAGTTGGTCagatctagtatggatcgtacatggacgatagttggagtcagcggctctcctagggttccctcatctgggatccctggggaagaggatcaagttggcccttgcgaacagcttgatgcactatctcccttcaaccctttagcgaaatgcggcaaaaggaaggaaaatccatggaccgaccccatcgtctccaccccgtaggaactacgagat	..........(((((...((((((..(((((((.((((((...))))))...((((((.((((((.((((((...))))))(((((((.((((......)))).))))))).....(.(((((((((..(.....)..))))))))).)))))))..((((....(((((.((........)).)))))))))....))))))))))))))))))).)))))....(((((...)))))....
novel-m0606-3p	novel-m0606	Unigene083493	908	1065	-	158	-39.7	41.14	0.61	TAAGAAGAATGCTTGGTTGAT	21	3p	ggagggatcataccattcgagccatttttttttttttcatacttttcccggaggtctggagaaagctgcaatcaagaggtgaaattctttttcctttccgcagggatcaggagattggatctagccgTAAGAAGAATGCTTGGTTGATaaataactca	.(((..((..((.((.((((((.(((((((((.........(((((.((((....)))).)))))............(((...((((..((((((.(((....)))..))))))..))))...)))..))))))))))))))).)).)).))..))).
novel-m0607-5p	novel-m0607	Unigene083838	1576	1820	+	245	-44	30.61	0.59	TTGTTCATCTTTGTAGTTCTT	21	5p	attttattcaTTGTTCATCTTTGTAGTTCTTtcttatttatcagtatatcagtattctcttttatattctcatccttgagatcgagtttctatcagttatttgttatatatcaataaacttttgattcctgcagtttctatgataatgttctcaacatttgagcattcaagtgacacaatataccaaaatgtccttcagagaagaaagcaagattgctctagagttgaacagcttggagtgactt	...((((((..((((((.(((((.(((((((.(((........(((((..((......))..)))))(((((....)))))..(((....(((((.....((((.....(((((.......)))))....))))......))))).....)))..(((((((....)))))))....................((((...)))).))).))))..))).))))).)))))).....))))))...
novel-m0608-3p	novel-m0608	Unigene083911	108	214	+	107	-47.7	42.06	1.06	TGCTCTCAATCGCCGTCATAC	21	3p	ttgacataattggttgacgacgagagagagcacgtatgtgagcatattcatggaaggacatgattgtctacattcgTGCTCTCAATCGCCGTCATACaatatgctta	....((((.(((..(((((.(((..(((((((((.(((((.(((...(((((......))))).))).))))).)))))))))..))).)))))..)))))))....
novel-m0609-5p	novel-m0609	Unigene084061	87	200	+	114	-27.4	45.61	0.53	TATGATCGTATGTTTTCTGGTA	22	5p	ttgaagtaagTATGATCGTATGTTTTCTGGTAgagtcgatatagctccattgaggcgagagagtttttgggaagcctcattgccggaggtctgattggatgatgctgaggtggt	........(((((.(((..((..(((((((((((((.......))))...((((((.................)))))).)))))))))....))..))).)))))........
novel-m0610-3p	novel-m0610	Unigene084274	2243	2515	-	273	-86.1	48.35	0.65	TTTTCTGGATTTTGGATATACA	22	3p	tctccgttgtctctgcttccaaatcggaaaatgcatcacctaaaccctcttttccgggcgatgaatcgtttttcaggagtgtgctgggaggcatggaaagggtttacttgaacaggaatccgacggccaaatctgtgttggagctggttcagtctgctgatggtggacgcgtctgctacgatcatctcgctttcaggacctttggggttaatggtcatggaattgattccatggcgagtatTTTTCTGGATTTTGGATATACAcagcaggagg	.(((((((((...((..(((((((((((((((((.((...(((((((((((((((.((((.....((.........))...)))).)))))...)))..))))))).((((((.((..(((((((..........))))))).)).))))))...((.((((((.(..((....))..).))))))..))...((.(((((...)))))..))(((((((((....)))))))))))))).))))))))..))))))..)).))))).)))).
novel-m0611-3p	novel-m0611	Unigene084275	470	619	-	150	-29.8	32.67	0.61	AAAAGAACTCATATCCCACATTGGA	25	3p	tataaacatcttgtgtgacgtgtgagttttccaacggtatattatacgcccaaaatgaacgagatttgaatgaaaaatcgtatgtaaaagtatgcattttgaatatggaattaaaggAAAAGAACTCATATCCCACATTGGAagttgaag	....(((.(((.(((((..(((((((((((((...(((.........)))............(((((.(((..((((((((((......))))).)))))..)).).)))))...)))...))))))))))..))))).))).)))....
novel-m0611-5p	novel-m0611	Unigene084275	470	619	-	150	-29.8	32.67	0.61	TTGTGTGACGTGTGAGTTTTCC	22	5p	tataaacatcTTGTGTGACGTGTGAGTTTTCCaacggtatattatacgcccaaaatgaacgagatttgaatgaaaaatcgtatgtaaaagtatgcattttgaatatggaattaaaggaaaagaactcatatcccacattggaagttgaag	....(((.(((.(((((..(((((((((((((...(((.........)))............(((((.(((..((((((((((......))))).)))))..)).).)))))...)))...))))))))))..))))).))).)))....
novel-m0612-3p	novel-m0612	Unigene085373	26	209	-	184	-43	35.87	0.65	TGTGTGCTCGTGGTTATCTTC	21	3p	tctgtagatggaaaatgatggatgaagcagagcagctttaggatgaaatgctttgtaaaggcataagtcataacaattatagttataatgctcttataggtgctttatgcaatacaagaagccctcaagcagccatgaaatttcttaaagactTGTGTGCTCGTGGTTATCTTCccaatatatt	..((((...((((.(((((..((((.(((.(..((((((((((....(((((((...))))))).....(((((.......)))))...((((((..(((.(((((.((.....)).)))))))).))).))).........)))))))).))..).))))))).))))).))))...))))..
novel-m0613-3p	novel-m0613	Unigene085375	125	271	-	147	-28.8	35.37	0.55	TATGCTATTCTGATCAGTGGA	21	3p	acagcctttgcaagtatggtcacattgatgaagcatttagcatgttcacagagatcaaaagtcaaggattttaccagatgttgttacttatagttccttaattcatgatttatcttTATGCTATTCTGATCAGTGGAgaaaggcttc	..(((((((.(........((.(((((((..((....(((((((.......((((((..(((.(((((..........................))))).)))..)))))).....)))))))..)).)))))))))))))))))..
novel-m0614-5p	novel-m0614	Unigene085376	219	312	-	94	-22.1	32.98	0.71	TAGTAGGATACTCAACTTTGT	21	5p	cttctagatgTAGTAGGATACTCAACTTTGTtacatggtttttgtgaacttcagaagtttgatgttgtttatgacctactacatgaaatgaaga	((((...(((((((((((((..((((.(((......(((((....))))).........))).))))..)))..)))))))))).....)))).
novel-m0615-3p	novel-m0615	Unigene085406	237	532	-	296	-83.9	29.39	0.96	TTAATTATGGCAAAAGATGGG	21	3p	attataaggtccctatctttcgttataattaaccctttggtccttctgtctatttttttagacctgtaacttttatacttcagcataaacagacatgacattggtctttctgtctatttttttagacctgtaacttttatacttcaacataaacagacatgacataacaaaatcacaaagttattttgtatggcagtatagatgtcttgatagttaaaatatgttacgattaaaatctaaaaaatagacaaaaaggactaagaatTTAATTATGGCAAAAGATGGGgacctcgtaa	.((((.((((((((((((((.(((((((((((...((((((((((.((((((((((((.(((..(((((((((((.((((((........(((((((((....))).....(((((......))))).........(((((((....(((..(((((.(((((................)))))))))))))..)))))))))))))))).))))))))...)))))).......)))))))))))))))..))))))))))...))))))))))).)))))))))))))).))))
novel-m0616-5p	novel-m0616	Unigene085570	1143	1406	+	264	-103.3	37.5	1.04	CTTGTGGTTTGTTTTTGAGCA	21	5p	cagaagagtaCTTGTGGTTTGTTTTTGAGCAaaaagaggaccgcgaaatacattgtttacagaattaaagaaatgatcaatggtgctgacgtggacaggggcattgttgtccagaaaacaattctgacctttggccctaaaccctaacctaactagtcaagtctgaaaagttattggacaacgtcagcataattgaccatttctttaattctacaaacaatgtgtctttttgctcaaaacataactacaaggattactctgcaa	....(((((((((((((((((((((.(((((((((((...........((((((((((..(((((((((((((((.(((((.(((((((((((..(((((((......(((.((((.....))))))).....)))))...........(((((..(((....)))..))))).))..).)))))))))).))))).)))))))))))))))..))))))))))))))))))))))))))).)))))))))...))))))....
novel-m0617-5p	novel-m0617	Unigene085692	174	283	+	110	-23.9	43.64	0.5	TGTGATTTGGGCTGCTTAGTC	21	5p	ctcacctgtgTGTGATTTGGGCTGCTTAGTCaattccactcccacataacatacaagtctctcaatggatacgcctatttgcagcgtagatgacattctaaacagactac	.....((((((((.(((((.(((((.(((.(...((((...........................))))...).)))...))))).))))).)))).....)))).....
novel-m0618-5p	novel-m0618	Unigene085824	109	433	+	325	-91.72	36.92	0.76	CGTCGATTTTTCAGTTTCCTT	21	5p	cctcttcggcCGTCGATTTTTCAGTTTCCTTctttcgtcctcttccgccatgccactggtgatcaaaatctatagactcaaaactcaatttaagtcaaattaacgaactaaaccctaaaaatcacacagaaaaaacacattacaccaaggttcatcaaattaattaaacagtctttatgaactcactgcttataaaatttcactttctctgctttttgtttttttactctctaaaaatcgatagcggacgaaatccagaaagaaactgagaaatccatgacgaaatccaggagaaggaaactgaaaaatcgacggcggaagagga	(((((((.(((((((((((((((((((((((((((((((......(((((......))))).............((((.(((......))).))))........(((((.......................................)))))....................(((((((.(.....).))))))).......((((((((((..(((.(((((........))))).))).)))))).))))(((((.......))).)).......))))).......)))))))))))))))))))))))))).))))))).
novel-m0619-5p	novel-m0619	Unigene085825	80	381	+	302	-89.9	49.01	0.61	AATAAGAAGAAATTGGGCGTC	21	5p	ggaaggcagcAATAAGAAGAAATTGGGCGTCttcgatttttcgacgaggagccggatgtggtaaccggaaaatttactgttagaggcggcttctcgatgaagccttcttcggaaaatccaaaaggttaactaaaataccggaacgaaagcccgccggcggcggagaacctctcctcacgccactaaaggcctatggtacgccagaccttgacagcagcagcgatgaaggcaatagctctgatgaggaggatgaaaatgaagttctcgactccatttttgcttcttttgacgccaaatctcca	(((.(((..(((.(((((((((.((((.(((.((((....))))((((((((((.......((((.(.........).))))....)))))))))).....((((((.(((..........((((((..........((((..((......)))))).(((((((........))).))))......(((.........))).))))))...........))).)))))).....(((....)))((((((.........)))))))))))))..))).)))))))))..))).....))).
novel-m0620-5p	novel-m0620	Unigene085948	1178	1267	-	90	-22	33.33	0.73	ATATTGATTGTGGTTTTGGTT	21	5p	ggttatgagtATATTGATTGTGGTTTTGGTTatagtccaaaggcaaatcaatacaaagtggtaagaatttttgagctatattcatctccg	((..((((((.((((((((.((.((((((.......)))))).))))))))))....(((((..((....))..)))))))))))..)).
novel-m0621-5p	novel-m0621	Unigene086749	157	513	+	357	-129.4	36.13	1	TCAGAAACTCCTTGAACTTGG	21	5p	gcttaatacaTCAGAAACTCCTTGAACTTGGcataaaaagcagattggctccgtgaacttatcgagtgtctcattagctccttaaacttgttgaaaatggtctttgcaacttgaatttgtataaagtgatctattattggccttccaaacttttgtaaattgatatatgcgctcgtcgaacttgtataaagtagtatactttaaaatttctcaaaatccactcttgttttgccacgtggacctaaaggagctaattattacactttaagttcaaggaatagacgagacactctataagctcaaggagccaatctactttcttcggccaagttcatggagtttttgatgtattaagcc	(((((((((((((((((((((.((((((((((....((((.(((((((((((.(((.(((((.(((((((((.(((((...........))))).....((((......((((((((....(((((((....((.((((((..(((..((....))...(((((..........))))).......(((((((...))))))).............(((((...((......)).)))))......))))))))).))..)))))))))))))))....))))))))))))).))))).))).))))))))))).)))).....)))))))))).))))))))))))))))))))).
novel-m0622-3p	novel-m0622	Unigene086772	530	625	+	96	-26.1	45.83	0.59	AAATTGAGAACGGAATCGGCA	21	3p	gaatccagggtgccttttggactagagtttctaagtgatccttggcaaacccattttccttgaggAAATTGAGAACGGAATCGGCAttgtggggtt	...((((.(((((((((((..((..((((((((((.((....(((.....)))...)))))..))))))).))..)))))..)))))).))))...
novel-m0623-3p	novel-m0623	Unigene086976	144	311	+	168	-39	23.21	1	ATTATGACAAAAGATAGGGAC	21	3p	tccttttaaggtctcatgttttgctataattaactttttgatactttttgtatgttttagatttttaacctaatatattttaactttcataatatttataatgccatacaatatgattttgtgagatgaaaaagttaATTATGACAAAAGATAGGGACcttgtaatgt	......(((((((((((.(((((.(((((((((((((((.((((.....))))...((((.........))))...........((((((((...(((((.((.....)).)))))..))))))))..))))))))))))))).))))).)).)))))))))......
novel-m0624-3p	novel-m0624	Unigene087546	686	842	-	157	-41.1	48.41	0.54	TACGATTTGCCGCATTTGTTGT	22	3p	accgagtgtatcccaacaggtgctgagtaattctaccgaaattccgtctggtccaggacaggtatttccgctacctatggtgcaagatcgtacctctgtttcttcaagctcttccgtccatggaaTACGATTTGCCGCATTTGTTGTagcagtggga	.((.(.(((....((((((((((.(.((((.((....(((((.((((((......)))).)).)))))..........(((((......)))))...((((....))))..((((......))))...)).)))))))))))))))..))).).)).
novel-m0625-3p	novel-m0625	Unigene087659	142	243	-	102	-39	42.16	0.91	CAGGTTTGACTGGAGGACATCC	22	3p	ccaaacaaatggtatgtccgcaggtttaacctgcggacactgtttaaataaataaaaaaaggtttgtccgCAGGTTTGACTGGAGGACATCCctttgactac	.....((((.((.((((((...((((.((((((((((((((..................))...)))))))))))).))))...)))))))).)))).....
novel-m0626-3p	novel-m0626	Unigene087713	1864	2044	+	181	-81	30.39	1.47	TCGACCATTTTCTTAATTCTG	21	3p	tgcatcgtttacagaattaagaaaatggttcgtttgttgacgtgaacgaggatatttttgtccaaaaaaatatttttggactttgagattaaccggtcaaaggtagaaaatttttttttgacaaaaaaattatcttccacgtcaacaaaaTCGACCATTTTCTTAATTCTGtaaacaatgc	.((((.(((((((((((((((((((((((.((((((((((((((...(((((((((((((((.(((((((.((((((...((((((..........))))))...)))))).)))))))))))))))...)))))))))))))))))))..))))))))))))))))))))))))).))))
novel-m0627-3p	novel-m0627	Unigene087713	910	993	-	84	-45.5	44.05	1.23	CAGGACTGACCATATAAGGAT	21	3p	tatgaccgaccatccatatatgatcagtccttattaggaccgttggatctggtCAGGACTGACCATATAAGGATggtcagtcat	.(((((.((((((((.((((((.((((((((.((((((.((...)).)))))).)))))))).)))))).)))))))).)))))
novel-m0628-3p	novel-m0628	Unigene087714	904	1084	+	181	-81	30.39	1.47	TCGACCATTTTCTTAATTCTG	21	3p	tgcatcgtttacagaattaagaaaatggttcgtttgttgacgtgaacgaggatatttttgtccaaaaaaatatttttggactttgagattaaccggtcaaaggtagaaaatttttttttgacaaaaaaattatcttccacgtcaacaaaaTCGACCATTTTCTTAATTCTGtaaacaatgc	.((((.(((((((((((((((((((((((.((((((((((((((...(((((((((((((((.(((((((.((((((...((((((..........))))))...)))))).)))))))))))))))...)))))))))))))))))))..))))))))))))))))))))))))).))))
novel-m0629-5p	novel-m0629	Unigene088203	1412	1677	-	266	-107.8	34.59	1.17	TTTTGAGCAAAAAGAGGACTG	21	5p	tgtggtttgtTTTTGAGCAAAAAGAGGACTGaaatgcaatgtttatagaattaaggaaatgatcaattttactgaagtggacaggggcatttttctccaaaaaaaaaaaatcaaaacctttcaccggttaggttggggtttaggatcaaaggtaaaaaaacaattttgaaaaaatgtcctcgtccaagccagcataaaagaccatttccttaattctgcaaaggatgcattttacggtcctctttttgctcaagactaaaccataa	(((((((((.((((((((((((((((((((((((((((.(.(((.((((((((((((((((.((..((((((((...(((((.(((((((((((...(((((.......(((.(((((((..(((.....))).)))))))..))).....((......))..))))).))))))))))).)))))...)))..))))))).)))))))))))))))).))).).)))))))..))))))))))))))))))))).))))))))).
novel-m0630-5p	novel-m0630	Unigene088224	137	286	-	150	-61.3	32	1.28	ATTTTGTTGACGTGAAAGAGA	21	5p	gaaatggttgATTTTGTTGACGTGAAAGAGAgcattttttgtcctaaaaaattttctgacttttggccggttaagttagagttaagcttaaaggtaagaattttggacaaaaaatgtcttctttcacgtgaacaaaatcgacaattttca	((((..((((((((((((.(((((((((((.(((((((((((((.((((....((((.((((((((..(.((((.......)))).))))))))).))))))))))))))))))))).))))))))))).))))))))))))...)))).
novel-m0631-5p	novel-m0631	Unigene088318	331	528	+	198	-38.3	29.8	0.65	TGTGTTTCATGTAGGAAGTGT	21	5p	aatgccaagaTGTGTTTCATGTAGGAAGTGTatagttgcctagactagaaagtagaaattgtgtatctaaaaaagcgttacagattgaagcatatgaagattattttagataaatattttaccaattatttaaaagttttcgtgtcgaaatcaatgacaaatgtaaacattttcgcattttgctccatctaaggctta	...(((.(((((.((...((((.((((((((.(((((.....))))).....((((.........)))).......((((..((((...(.((((((((((..((((((((((............)))))))))))))))))))))..))))..))))........))))))))))))...))..)))))..)))...
novel-m0632-3p	novel-m0632	Unigene088319	186	346	+	161	-31.3	31.06	0.63	TGAAGATTATGCATAAAGTAG	21	3p	aattagtatgttgctatgagatgatcttcagtaatgccaagatttgttgccggtaggaaatgtatagttgcctagactagaaagtacaaattgtgtatgtaaaaaacaatatataacagtttgaaatataTGAAGATTATGCATAAAGTAGctcaggtcaa	.........(((((((((..((((((((((((((((........))))))...((((.(((.....))).)))).(((....))).((((((((((((((........)))))).)))))))).......)))))))))).)))..)))))).........
novel-m0633-3p	novel-m0633	Unigene088321	407	634	-	228	-57.3	35.53	0.71	ATGAGGATCTTTGAACATAGA	21	3p	ccccttccaagtgtttagtttgtgtatctcaatcttgatgctcgacatttgtttcctaatctctatatttagattagatatcattttatccagatcatcgatccgtttattctgattatccaccactttttccaaatggattatctggagttgaatatccttttcaaaagtgatttcctcttcaaatctgaaaaggcATGAGGATCTTTGAACATAGAgatggagggg	(((((((((((((((......(.(((((........))))).))))))))).......((((((((.(((((...((((.((((....(((((((....(((((((((.........................)))))))))))))))).........((((((((....(((........)))....)))))))).))))..))))))))).)))))))))))))))
novel-m0634-5p	novel-m0634	Unigene088443	936	1181	+	246	-56.6	37.8	0.61	CAAAATCTGAAGTTGCTCTTTC	22	5p	tggagagcaaCAAAATCTGAAGTTGCTCTTTCttcagcttcatttggtgcttcaacgcaatcgatgctcaatgtatgaaatttgatagtgtcaccaacaatgacaatatcctctatcttgaagccattagtataaagttttttaacatgtctagagcacaaataatcaacaagagctcgaatgtgaactttaacgatatcggggatgtagggaatgaagtgatattcagaggattggggctcgtat	....((((..(((..(((((((((((((.(((((.....((((((((((.....((((.(((((...(((.....)))...))))).)))))))))..)))))..((((((((((((............((.((((((((....((((.....((((.................))))..))))))))))))))))))..)))))))).))))).).)))))).))))))...)))..))))....
novel-m0635-5p	novel-m0635	Unigene088709	1372	1472	+	101	-22.4	33.66	0.66	CAGGGATTGTAATTTAGTTGC	21	5p	aatttacaaaCAGGGATTGTAATTTAGTTGCccatttatctcatcccatcttcttgatggacgatttttcttgcaattacatagcctctagtttgtaacaa	...((((((((((((.((((....(((((((......(((.....(((((.....)))))..))).......))))))).)))).)))).))))))))...
novel-m0636-5p	novel-m0636	Unigene088919	117	471	-	355	-72.4	37.75	0.54	TTTCTCCTTATCACTTTGATC	21	5p	tcaaaactgcTTTCTCCTTATCACTTTGATCgaaatagctaatagaccttatgaagatgaagattaagatgagggaaggagtccggtggtacttagcatagtggcagatctaatttttgggtatgaacaagagaagatcagttagcagaaacagagcaaatcaagatgagatgaaaacgttaagggaaggcgaattctgctgctaatttttaacagaaggtggaggatttataataagcatgtgattcaaagaagatatgatatcacgcaaagctcttaattgggtatcggcataaagtaccttatgaagatgaagatgaagattaagatgagggaaggagtccggtggtactta	.....((((((..((((((.(((.(((((((...............((((((...(((....)))...))))))....((((((..((.((((......)))).))(((((..((((((........)))))).)))))(((((((((...((((((...((..((((.........))))..))....))....)))))))))))))................)))))).......((..((((((((.........))).)))))))...((((......))))(((..(((((......)))))..))).........))))))).)))...))))))...)))))).....
novel-m0637-5p	novel-m0637	Unigene089141	145	382	+	238	-54.5	39.92	0.57	AGAGGTTGTGAGCCTGATGTG	21	5p	aatggctaggAGAGGTTGTGAGCCTGATGTGgttacttataactctattatcgatagcctctgcaagcatggacaagttgacgaagtatttcgcctattctcaaagataaaaaaatgaaggaattttgctcactgttgttacctacagctctttaattcacggtctatgctattcaggtcagtggagaaaagcttcaatattgttcaatgacatgtggggtcataacatagccccaga	........(.(((((((((((...(((((.(((((....))))).))))))).))))))))).).(((((((((.(((.((((((((.(((((.....(((...)))........)))))..)))))).)))))(((((.....))))).............)))))))))...((.((((.((((.((...........)).)))).)))).))((((((.........))))))..
novel-m0638-5p	novel-m0638	Unigene089141	363	694	-	332	-57.4	36.75	0.47	TTGTCCGGACTTAAACCTTTA	21	5p	atacgtataaTTGTCCGGACTTAAACCTTTAtgaatcatctcatcgagaagttgatctgcctcgtctatcattttccattgacaataccaacggatcaataggttataagtttgaacattaggattatagtccgttctcgtcatcacattgaacacttttcaagcttgatgcatctgtttatccaaaccaaatccatctatcaatgtattgtaagtaataagattaggctctatgtcccgaccacacatctcgccttatccaccattccatccttagataattcatcaacaagcaaattaaaggtaactatatctggggctatgttatgacc	...((((..((.(((((((..((.((((((((((((.((((((..(.((((.((((..((...))..)))).)))))..))(((((((....((((.(((((((((((((((((((.....((((....))))((((.............))))....))))))))).))).))))))).)))).....................))))))).........(((.((((...((((.........))))...)))).)))...............)))).))))).............)))))))...))..))).)))).))..))))...
novel-m0639-5p	novel-m0639	Unigene089257	202	300	-	99	-35.3	37.37	0.95	TTTGATCTTTGACAAGTGTAG	21	5p	ggaccccacaTTTGATCTTTGACAAGTGTAGtattgaccgacaatccctactaaattgtggattcctactacacttgtcaaaaatttaattgggatctt	(((.((((.(((.(((.((((((((((((((((..((.(.(((((.........))))).).))..)))))))))))))))).))).))))))).))).
novel-m0640-3p	novel-m0640	Unigene089443	400	484	+	85	-28.7	51.76	0.65	TGTGGAGTCCATGACGAGGATA	22	3p	gcctttggggctctggtccatatactctgcattgtactttaaggaggtggaaaTGTGGAGTCCATGACGAGGATAccccgtccca	......((((.(((.(((.((..((((((((((.((((((...))))))..))))))))))..))))).)))...))))......
novel-m0641-5p	novel-m0641	Unigene089583	74	226	+	153	-57.1	29.41	1.27	ATTTTGTTGACGTTTAAGAGC	21	5p	gaaatagtcaATTTTGTTGACGTTTAAGAGCacatttttatccgaaaatgttttctaacctttgaccgggtaagttatagttaatctcaaaaatcagaaaatattttcggacaaaaaatatgctcttagacgtcaacaaaatcaatcattttc	(((((.((..((((((((((((((((((((((.((((((.((((((((((((((((....(((((..((.(((.......))).)))))))....))))))))))))))))..)))))).))))))))))))))))))))))..)).))))).
novel-m0642-3p	novel-m0642	Unigene089591	3436	3542	-	107	-23	43.93	0.49	TAGGACGGTTGCTAAAATTTTGC	23	3p	ataccggatgaggaaattgggccaattattcgtatgtgtcatgatagtgaaccgggagggcactttgctcctgaTAGGACGGTTGCTAAAATTTTGCaatcaggttt	..(((.(((...((((((.(((.((((..((.(((...((((....))))..((((((.(.....).))))))))).)).)))))))..))))))...))).)))..
novel-m0643-3p	novel-m0643	Unigene089903	475	724	+	250	-57.4	35.6	0.64	TTTTTATTGAATCTGTTGATGC	22	3p	agagtctattgggcaatacggtattggattgaagcctcctagcatatatgaagttcgagttcctctcttgaatagagaggttaacaaagttagagatgaaatgaaatcctatgaagaagaatggacaaagtatggatgctcaattatgtctgatggttggacagacaaaagacaaagaacattgattaactttttggttaattctcataaagggacggTTTTTATTGAATCTGTTGATGCttctgactat	..((((....(((((..((((.(((.(((.((((((((((......(((((.((((..((((((((((.....)))))))....(((.((((((.((((..(((.(((((((.................))).))))..))).)))).))))))..)))...........)))...))))...((((((((....)))))))).)))))..)))).)))))).))).)))))))...)))))..))))..
novel-m0644-5p	novel-m0644	Unigene090079	1	126	-	126	-43.9	35.71	0.98	CTTGGTCAAAAAAGTAGATTG	21	5p	gctccttaaaCTTGGTCAAAAAAGTAGATTGatttaaggagcttattgtgtcactttaaacaagttcaggaatctaacataacactccaggaaggcaatctactttttttgccaagttcaaggagt	(((((((.((((((((.((((((((((((((.(((..((((....((((((.........................))))))..))))..)))..)))))))))))))).)))))))).)))))))
novel-m0645-3p	novel-m0645	Unigene090086	94	165	+	72	-32.6	62.5	0.72	CGTGTACTGCTTGGCCGGGCCTTCC	25	3p	agttgaacttcaggcctggccggtcggtccgcttcacagCGTGTACTGCTTGGCCGGGCCTTCCctctaggt	...........((((((((((((.(((((((((....)))).).)))).))))))))))))...........
novel-m0645-5p	novel-m0645	Unigene090086	94	165	+	72	-32.6	62.5	0.72	CAGGCCTGGCCGGTCGGTCCGCT	23	5p	agttgaacttCAGGCCTGGCCGGTCGGTCCGCTtcacagcgtgtactgcttggccgggccttccctctaggt	...........((((((((((((.(((((((((....)))).).)))).))))))))))))...........
novel-m0646-3p	novel-m0646	Unigene090095	273	352	+	80	-25.4	37.5	0.85	TAACCGTTTGGTAGGATAAGGAT	23	3p	ttaactgtgaaacctatccgcatatcgcggataaccgattataaggtTAACCGTTTGGTAGGATAAGGATtcatatattg	.....((((((.(((((((...((..((((.(((((........))))).)))).))...)))).))).)))))).....
novel-m0647-5p	novel-m0647	Unigene090439	129	272	-	144	-76.5	40.97	1.3	CTACTTTGGACCGGGTGCAATG	22	5p	gcgagaagttCTACTTTGGACCGGGTGCAATGgacccgatcaatgaaaaatgagatgcaattggtgtaaacaaaaaaattggacaattgtcatgtttacattggacgggtccatttcatccggtccatagtagaatttctcgta	(((((((((((((((.(((((((((((.((((((((((.(((((((((.(((....(((((((....................)))))))))).))).)))))).)))))))))).))))))))))).))))))))))))))).
novel-m0648-5p	novel-m0648	Unigene090513	78	166	-	89	-38.3	43.82	0.98	TCAATGATTGACCACGAGAGC	21	5p	gtgctcatggTCAATGATTGACCACGAGAGCatggtcaatcaccattgaatcatcaatttacatggtcaatgattgaccacggagcatg	((((((.((((((((.((((((((.((((..(((((((((....)))).)))))...))).).)))))))).))))))))..)))))).
novel-m0649-5p	novel-m0649	Unigene090564	1122	1223	-	102	-24	50	0.47	TTCGGTCTCAAAGGGCATTTTG	22	5p	gggacgaatcTTCGGTCTCAAAGGGCATTTTGaatctcatcccgggacaccattgaatctgcattgaagcccttacagctgaggcccggacaaaaaattccg	(((......((((((.((..((((((.((.((....(((....((....))..))).....))..)).))))))..)))))))))))(((........))).
novel-m0650-5p	novel-m0650	Unigene090564	1464	1800	-	337	-107.2	49.26	0.65	TTCCGGAACTCTGTTGACTGG	21	5p	ccggaacagcTTCCGGAACTCTGTTGACTGGggagaatgagttgaccgaacaagaagatgtgggcccccttagtttcgctaccctccttcaagtccaatgtggggtttcccattgttaacaagcaagaaatgttctcattggagtcggtgttttcagtgaagttgcgtttgggaacccgagatgtactttcgagttgctggaaatgaatgggtaaaggggtgaattgagcatgcctggctccctgtatgcctgcaggaatttgatctgagacacagcataagggactgtttgaactcagagggttgccggaaaatgaggtgaccggaagttgtccga	.((((.((((((((((.(((.((((..((((.((...((((((...((((((.........((((...(((((((.(((..((((((((((..(((...(((((....)))))((((....))))..((((((.((((((((((.......)))))))).))..))))))((.(((.(((((.....))))).))).)))))..)))).))....))))))))))))))...))))...(((((.(((((((.((((.......)))))).....)))))))))).)))))))))))).....)).))))..)))).)))..)))))))))))))).
novel-m0651-5p	novel-m0651	Unigene090670	666	907	-	242	-132.9	38.84	1.41	CAGAAACTGCATTTGACACCC	21	5p	tcaagttgtcCAGAAACTGCATTTGACACCCccaacttagaaacgttacaactaattccctcaacttgcaatttttttaacgactaacctctgacgcccttaggattagcctttcacgtgttccatctgacatgttccatgtcagcgtcaggagattagttgttaaaaaaatacaatttgagggggttagttgtaatgcgtttaagttggaggtgtcaaatgtagtttttggataatttgag	((((((((((((((((((((((((((((((.((((((((((..(((((((((((((((((((((.(((..(((((((((((((((((.(((((((((.....(((...((.......))..)))...(((((((...))))))))))))).))).))))))))))))))))).))).)))))))))))))))))))))..)))))))))).)))))))))))))))))))))))))))))).
novel-m0652-5p	novel-m0652	Unigene090830	430	550	-	121	-27.7	43.8	0.52	TATCGATCTGCAAGCTTGCTGT	22	5p	ttccaccattTATCGATCTGCAAGCTTGCTGTtttctgaatgcgaatcgacatcctagagccgtatcgcttgccagtttgatcattgatggcattttgataccttggtccacgatttggat	..(((.((...(((((.((((((((.(((.(((((..((.((((...)).))))..))))).)))..))))).))).)))))...)).)))...............(((((.....)))))
novel-m0653-3p	novel-m0653	Unigene091099	799	929	+	131	-33.5	40.46	0.63	TCGACTTGAGAAGTTATCTTT	21	3p	aactgccaagaaatatctcaaagttggtcaatcttggacatcttgacaacttcagatgcagtgcgttgactcatatgccgaggggtattggacaactgacTCGACTTGAGAAGTTATCTTTatttgtagta	.(((((.(((((((.((((((.((((((((........(((((.((.....)))))))......((((..((..(((((....)))))..)))))))))).)))))))))).))).)))).....))))).
novel-m0654-3p	novel-m0654	Unigene091155	649	961	-	313	-84.8	40.58	0.67	TTATATGGAGTGTGGTATCC	20	3p	caactgaggctggatttgaactagacttcctatcacattttggaggaaaggttcttccttgcaatgaaattgaagagctagaattctggattggattggctcagcaaaagctctcagcagctttcctcaaagaaagtgttgctgtccaaacagaaaatagtcttcaaaaggcggatagtttggcaactcttggactctttgcctatttgggaagaaagactagattgttcttgtcaagaatgggtgtcaaggatcttgatgagctggttaaagacttcctcaaTTATATGGAGTGTGGTATCCtctttactta	....(((((..((((....((((.(((((.(((..((((..(((((((...)))))))....))))...(((((((.(((...(((((..(((((..((((.......))))..(((((((((((......))))))..)))))))))).)))))..)))))))))).(((((((.(((((((......))))))).)))))))..((((((((...((((((......((((((((((..............)))))))))))))))).....))))).)))..))).))))).)))))))).)))))....
novel-m0655-3p	novel-m0655	Unigene091359	213	288	+	76	-18.2	46.05	0.52	TTGGGGGTGAGTGAGAGAGTATT	23	3p	tcagatgtattggttagaacttgctgctgggcccttccggtacTTGGGGGTGAGTGAGAGAGTATTatataatgag	(((.(((((.((.((...(((((((.(((((.((....))..))))).)))))))....)).)).)))))..))).
novel-m0655-5p	novel-m0655	Unigene091359	213	288	+	76	-18.2	46.05	0.52	TGGTTAGAACTTGCTGCTGGGC	22	5p	tcagatgtatTGGTTAGAACTTGCTGCTGGGCccttccggtacttgggggtgagtgagagagtattatataatgag	(((.(((((.((.((...(((((((.(((((.((....))..))))).)))))))....)).)).)))))..))).
novel-m0656-3p	novel-m0656	Unigene091564	150	224	+	75	-20.2	45.33	0.59	TGACGTTCTGATCTCGTGGGG	21	3p	cttttttggctatcttgtgagaaggggcatcgtcattcattactTGACGTTCTGATCTCGTGGGGgccattctat	......(((((..(((((((((..(((...(((((.........))))).)))..))))))))))))))......
novel-m0657-5p	novel-m0657	Unigene091564	268	364	+	97	-23.5	42.27	0.57	TATCTGTAGCTGATGTAGCTGA	22	5p	gtaagaaactTATCTGTAGCTGATGTAGCTGAgcccgaggaatcgtgaaatctttcttttggagtagccctcgtttgttaccagtaagattttcacc	((.((((.(((((..(((((.((((..((((..((.((((((...........)))))).))..))))...)))).)))))..))))).)))).)).
novel-m0658-3p	novel-m0658	Unigene091713	4	88	-	85	-20.5	51.76	0.47	TTTCGAGACTGGTCCCGGGCC	21	3p	aattttttttggttccccaccggtatccgaaccccactgagccaactaatccggTTTCGAGACTGGTCCCGGGCCaacggttttt	........(((((((...((((((.((.(((((......((....)).....))))).)).))))))...)))))))........
novel-m0659-3p	novel-m0659	Unigene091926	119	369	-	251	-58.4	30.28	0.77	TTGTAAGCTTTGTAAACCACA	21	3p	aaaagaaagaatgtggtttacaaatttgacaaataaagaaatttgactagcattatttgccacatcaagtcaacactccatgtcatcaattcaacatgacaggtcatcaaaaaataatattttattatgcaacatcatcaaagtcaagtcaacctgtcacatcatcaaagtcaacatgacacgtcatcaaagactaacatttttactcaaattcctttatTTGTAAGCTTTGTAAACCACAttacttcttt	.((((((..(((((((((((((((....((((((((((.(((((((...(((.....))).((((..(((....)))..)))).............((((((((........(((((....)))))(((......))).............))))))))..........((((...))))..(((......)))............))))))).))))))))))....)))))))))))))))..))))))
novel-m0660-5p	novel-m0660	Unigene092221	27	134	-	108	-23.4	36.11	0.6	CGATGTAGAGCGTTTTGGGAAT	22	5p	atgtggagaaCGATGTAGAGCGTTTTGGGAATacactcggatatataaattcgcaggaatgatcttgggtttaaggattccataaattctcttttattttttccagct	...(((((((.((((.((((.((((..(((((.....(((((......)))))(((((....))))).........)))))..)))).))))..)))))))))))...
novel-m0661-3p	novel-m0661	Unigene092449	1	140	-	140	-24.6	39.29	0.45	TGGAATATGAGGAATTGCTTC	21	3p	gctaaggaaacaattttagcttcattatgcagcctcaattctgcgcaccgtgagttgacattaagaacctccacattatgtccagaaaaagcctctttgagagaaacaaaggaTGGAATATGAGGAATTGCTTCcaattt	.....((((.(((((....((((((..(.((.(((...(((((.(((..(((.(((.........)))...)))....))).))))).....((((...))))......))).)).)..))))))))))).)))).....
novel-m0662-5p	novel-m0662	Unigene092509	288	505	-	218	-48.4	40.83	0.54	TCTTGATGGCATCACAGTATT	21	5p	ttgttcatccTCTTGATGGCATCACAGTATTcccttgcaagttcattcattgttagcacactgcatgcaagcaacacgcacgttcaaaggtttgaacccttcgtccttgtaaatccaacccattgcgttaatacaactgagtatgctaagcattgaggtcttcttagctatatccaaaacaagaggattgtattatgatgccctaaagtcgatgtcat	.((..((((..(((...(((((((.((((((((((((..................(((...))).((((((....(((...((((((....))))))....))).))))))......(((((.(((....((((......)))).....))).)).)))....................)))).)))..))))).)))))))...)))..)))).)).
novel-m0663-3p	novel-m0663	Unigene093066	138	453	-	316	-91.7	45.89	0.63	TGTGACCTCGTATTTCTGTTCAG	23	3p	cggcggtggttcacaacgacagttatgcggtggtcagacgacggagacagcggcggtgttctgtttcggtggttccgacggtggtgaaacaggggcggagttcgcggtggccagaaaatgaaatggcaggtaagaatcattgctgatattgtttggtttggcctgctatttagatccatagatgtttgcttttggttttagatctaggtttgctagtattccttttttctcttttcattttttcctctctctatttcgtctctcgtttttttatctctgggctTGTGACCTCGTATTTCTGTTCAGgtctttgcag	..((((.((...((...(((((..((((((.((((((((.((.(((((((.(((...)))))))))).)).)))((((.(((((.((((((((((((((((....((.((..(((((((((((.(((((((..((((((..((.......)).)))))).)))))))(((((((.(((.((.......))..))).)))))))((((.....))))................))))))))))))).))....))))))))))).))))).))))))).)).....)))))))))))..)))))...))))))))..
novel-m0664-3p	novel-m0664	Unigene093140	282	402	+	121	-56.4	33.06	1.41	TTTCGGATAAAAAATGTGCTC	21	3p	gttgacgtttaagagcacatgttttgtctgaaaacattttatgacttttgagattaactctaactttcccggtcaaaggttagaaaatgtTTTCGGATAAAAAATGTGCTCtaaacgtcaa	.((((((((((.((((((((.(((((((((((((((((((.((((((((((.....................)))))))))).))))))))))))))))))).))))))))))))))))))
novel-m0665-3p	novel-m0665	Unigene093266	3353	3503	-	151	-26.6	49.01	0.36	TGCATTGATCTCGGTAGCTACG	22	3p	tcaaatcctgctgcagctgcacgagccctccccgcgtgccataaatgacctacgaataggaagaaacctagaacaaaatgagaggtagctaaccaacttcgaggagagacataattgacTGCATTGATCTCGGTAGCTACGccacctacag	.........((.(.((((((.((((...((...(((.(.((...(((.(((.((((..((.((..((((.............))))..))..))...))))))).....)))...)).))))...)).)))))))))).))).........
novel-m0666-3p	novel-m0666	Unigene093345	159	336	+	178	-27.2	29.21	0.52	TTTGTGATCTTGCTTTTTGTG	21	3p	tgcagttaaagtcttagtaaaaagataagaaactagagataagccttaacacaaatagtcttaaacaaaatgatcataaacaccctcattattgcagttaaagtcttggtaaaaggattattatcaatactttatattctttatgccTTTGTGATCTTGCTTTTTGTGaaacttctgc	.((((...((((.(((.(((((((.(((((.((.((((.((((.((..........)).))))..((((((((............))))).)))....((((((.(((((((........))))))).))))))............))))))..))))))))))))))).))))))))
novel-m0667-5p	novel-m0667	Unigene093560	316	437	-	122	-35.9	37.7	0.78	TTTTGCACACATTGGCCCTTC	21	5p	cctgtataatTTTTGCACACATTGGCCCTTCattaacggttcccttagctaactagttagcgaagggctcaatgcatgtaaaaattaaaaaccatgggcttaatcaataaagattgcaagga	......(((((((((((..((((((((((((.(((((((((.........)))).))))).))))))).)))))..)))))))))))....((.((....(((((......))))))).)).
novel-m0668-3p	novel-m0668	Unigene093585	288	542	-	255	-65.2	38.43	0.67	CGGTCAACTGGTATTTGCAGA	21	3p	tttgtcttacaattgcggaggatctaatgaccgtggatgcggatctggtatgtaatcatgtacttgcatatatatttatgtaggtaaataaatctgaggatgggcattatcattttccccatgtcccatgtagcctaggaaagttaaaacataacgaggccagctcaaatgttgtgggattcaggtaatgccacacgaatagatcataattagaaatcacaaacCGGTCAACTGGTATTTGCAGAttaggattat	...((((((...(((((((..(((...((((((.(..((.((.(((((((((........((((((((((......)))))))))).....(((((....(((((((((((....((((((((...))))..((((.(................).))))((((......)))).))))....))))))))).))....)))))))).))))))..)).))..)))))))...))).)))))))..))))))...
novel-m0669-5p	novel-m0669	Unigene093749	681	857	-	177	-39.3	44.07	0.5	TTTTCTGATGGTTTTGCTGAT	21	5p	cgaagtgcatTTTTCTGATGGTTTTGCTGATcgtgcatctcaccttctcgaccttacatggcgtcttatgaagccgcttcctgggagaaaagaaccaacaagaacactaaaggaccatgtttttcgttttaggaaggggatgaaaaaagcaataactcattctgaaggagctggagc	......((.((((((.((((((((((((.......((((.(.(((((((((....((((((..((((.........(((..(((..........)))..)))........))))))))))...))).....))))))))))).....))))).))).))))..))))))))......
novel-m0670-3p	novel-m0670	Unigene094223	80	183	-	104	-30.3	29.81	0.98	TTCATGGACCTTGATAATTGG	21	3p	tcctcaaatttgttcttatttttatcaaggtccaaagaatcaaagttgttcacaaacacatttTTCATGGACCTTGATAATTGGttttaaagttgaggaaaact	(((((((.((((.........(((((((((((((..(((..(((..((((....))))..)))))).))))))))))))).......)))).))))))).....
novel-m0670-5p	novel-m0670	Unigene094223	80	183	-	104	-30.3	29.81	0.98	TTTATCAAGGTCCAAAGAATC	21	5p	tcctcaaatttgttcttattTTTATCAAGGTCCAAAGAATCaaagttgttcacaaacacatttttcatggaccttgataattggttttaaagttgaggaaaact	(((((((.((((.........(((((((((((((..(((..(((..((((....))))..)))))).))))))))))))).......)))).))))))).....
novel-m0671-3p	novel-m0671	Unigene094223	638	780	-	143	-31.3	34.97	0.63	TGTGCTCGCTATGTATTTGAAT	22	3p	agtacttggattttcaatgagttgggagcatgaaatgcagctaaatcagtattgtttatagtcataggcatttcagtgctagaggcaacaattgtaagcacgagtttgtttTGTGCTCGCTATGTATTTGAATatgtatatat	.(((..((.((.(((((..(..(((((((((((((((.((((........((((((....(((.(.(((((....))))).).)))))))))..........)))))))))))))))).)))..)..))))).)).))..)))
novel-m0672-5p	novel-m0672	Unigene094376	1456	1683	-	228	-70.4	35.96	0.86	CTTGTGGTTTGTTTTTGAGCA	21	5p	cagatgagtcCTTGTGGTTTGTTTTTGAGCAaaaaatgacgtggacgagtgcattttttttcaaacctttgacttgttaggttaggatttaggatcaaagctcatctttttttttggacacaaatgccctcttccacgtcagcagaatttaccattttcttaattccaaaaacaatgcattttcaccgtcatcttttagctaaaaacaaaccacaaggactaatttgc	(((((.((((((((((((((((((((.(((((((.((((((..((.(((((((((.(((((..(((((..........))))).(((.((((((..........(((.......((((..............)))).......)))...........)))))).)))))))).)))))))))))..)))))).)))).))))))))))))))))))))))).))))).
novel-m0673-3p	novel-m0673	Unigene094381	251	353	+	103	-46.6	37.86	1.19	CAGCAGTTCTAGAATTCCAGA	21	3p	attccagaattgcagaagttctggaattccagaattgctgctattttggaattccagaactgCAGCAGTTCTAGAATTCCAGAattgcatgtgttatgaaatc	....((....((((..(((((((((((((.(((((((((((..((((((....))))))..))))))))))).)))))))))))))...))))...)).....
novel-m0673-5p	novel-m0673	Unigene094381	251	353	+	103	-46.6	37.86	1.19	CTGGAATTCCAGAATTGCTGC	21	5p	attccagaattgcagaagttCTGGAATTCCAGAATTGCTGCtattttggaattccagaactgcagcagttctagaattccagaattgcatgtgttatgaaatc	....((....((((..(((((((((((((.(((((((((((..((((((....))))))..))))))))))).)))))))))))))...))))...)).....
novel-m0674-5p	novel-m0674	Unigene094384	6	100	+	95	-52.7	41.05	1.35	TTCTAGAACAGCTGCAATTCT	21	5p	acttctggaaTTCTAGAACAGCTGCAATTCTggaattccagaacaactgaaattctggaatgccagaacagcggcaattctggaattccagaatt	..((((((((((((((((..(((((..((((((.(((((((((.........))))))))).))))))..)))))..))))))))))))))))..
novel-m0675-3p	novel-m0675	Unigene094384	16	91	-	76	-35.3	42.11	1.1	TGGAATTCCAGAATTGCAGC	20	3p	attccagaattgccgctgttctggcattccagaatttcagttgttcTGGAATTCCAGAATTGCAGCtgttctagaa	.(((.(((((.((.((.(((((((.((((((((((.......)))))))))).))))))).)).)).))))).)))
novel-m0676-3p	novel-m0676	Unigene094970	15	194	+	180	-64	30.56	1.16	TGACATCCTCTTATTTTTCATG	22	3p	agagagtttaagatgaaaataagagtgttgtttggtagccaagaatgacttgcctgctccttcaattcctaaattaattaattattattaataataataataacccattgattaatttaggtttccaggcagtcatctttggctaattTGACATCCTCTTATTTTTCATGttacaccttc	.(((.((.(((.(((((((((((((.(.((((...((((((((.((((((.(((((...........(((((((((((((((((((((((....))))))))....)))))))))))))))....))))))))))).))))))))....)))).))))))).))))))).))).))))).
novel-m0677-3p	novel-m0677	Unigene095074	715	794	-	80	-23.7	50	0.59	TGAACCTGTAACGCCTGTCGTT	22	3p	tacattggtcacgacggtgtccaggttttccacatctcatgcacagttTGAACCTGTAACGCCTGTCGTTcttcgggtgt	.(((((.(..((((((((((.(((((((.....................)))))))..))))).)))))....).)))))
novel-m0678-5p	novel-m0678	Unigene095749	204	293	-	90	-40.2	53.33	0.84	CCGTGGTCGTGGACGCGGTCGTG	23	5p	ataataataaCCGTGGTCGTGGACGCGGTCGTGgtcgtggacgcggtcgtggtcccgatcgcggtcacggtcaaagatatggttattata	...((((((((((((.((...(((.((((((((((((.((((.((....))))))))))))))).).)))))...)))))))))))))).
novel-m0679-3p	novel-m0679	Unigene095932	2209	2321	+	113	-23.8	34.51	0.61	TTCGAGATCTTGTTAATGTATG	22	3p	atttggtagattactggatttccgagaaatttgaatttgatcatgatgaacctattactcgggctaaggcgcatcatattcTTCGAGATCTTGTTAATGTATGtttattagag	.((((((((((...((.(((..(((((..((((((...((..((((((..(((.............)))..))))))..)))))))).)))))..))).)).)))))))))).
novel-m0680-5p	novel-m0680	Unigene096015	141	329	+	189	-75.5	57.14	0.7	TGTTCGGCATAGTTCTCCATGC	22	5p	cgcagagtcgTGTTCGGCATAGTTCTCCATGCgggtagggcagctcgtatgcctgccatgagtgcattatctatggccgcgagttgctttccacaaggattccttatctcgcccgtttgcgttactcgagtacggccgggccaccagacttcggcggcgtggagaacggttggcattacaactgtgcgt	((((.(((.(((.(((((...(((((((((((.((.((((((((((((......(((((((........)).))))).))))))))))))))..((((...))))....((((.(((((.((..((((.((...))))))..)))))))...))))))))))))))).)))))...))).))).)))).
