# Supplementary material for: MicroRNAome Profile of Euphorbia kansui in Response to Methyl Jasmonate
Source: Int J Mol Sci. 2019 Mar 13;20(6):1267. doi: 10.3390/ijms20061267 (PMC6471261; doi:10.3390/ijms20061267)
Supplement: Supplementary file 1 [file ijms-20-01267-s001.zip › ijms-432617-SI-final/Table S3.xls]

## Sheet: all_target.aln.annot
Additional File3 TableS3: The details of target RNA
GeneID	Symbol	Description	KEGG_A_class	KEGG_B_class	Pathway	K_ID	GO Component	GO Function	GO Process	miRNA
Unigene000010	Unigene000010_01	sucrose transporter, GPH family [Galdieria sulphuraria]	-	-	-	-	-	-	-	MIR1057-y
Unigene000023	Unigene000023_01	arginine/serine-rich splicing factor SR45 transcript VII [Sorghum bicolor]	Genetic Information Processing	Translation	ko03013//RNA transport;ko03015//mRNA surveillance pathway	K14325	-	-	-	MIR7693-y
Unigene000030	Unigene000030_01	Os07g0626600 [Oryza sativa Japonica Group]	-	-	-	-	-	-	-	novel-m0266-3p
Unigene000042	Unigene000042_01	Os01g0889000 [Oryza sativa Japonica Group]	Genetic Information Processing	Folding, sorting and degradation	ko03060//Protein export	K03108	-	-	-	MIR5225-x
Unigene000074	Unigene000074_01	retroelement pol polyprotein-like [Arabidopsis thaliana]	-	-	-	-	-	-	-	novel-m0424-5p
Unigene000077	Unigene000077_01	Bicyclomycin resistance protein [Monoraphidium neglectum]	-	-	-	-	-	-	-	novel-m0336-3p
Unigene000104	Unigene000104_01	NOT2/NOT3/NOT5 family protein, expressed [Oryza sativa Japonica Group]	Genetic Information Processing	Folding, sorting and degradation	ko03018//RNA degradation	K12605	-	-	-	novel-m0556-3p
Unigene000109	Unigene000109_01	--	-	-	-	-	-	-	-	novel-m0265-3p
Unigene000117	Unigene000117_02	BnaA10g21650D [Brassica napus]	-	-	-	-	-	-	-	MIR2655-x
Unigene000141	Unigene000141_01	PREDICTED: 30S ribosomal protein 3-1, chloroplastic-like [Populus euphratica]	-	-	-	-	GO:0044424//intracellular part;GO:0044444//cytoplasmic part;GO:0005623//cell;GO:0043226//organelle;GO:0044464//cell part;GO:0043229//intracellular organelle;GO:0005622//intracellular;GO:0009536//plastid;GO:0009507//chloroplast;GO:0005737//cytoplasm;GO:0043227//membrane-bounded organelle;GO:0043231//intracellular membrane-bounded organelle	-	-	MIR7726-x
Unigene000164	Unigene000164_01	--	-	-	-	-	-	-	-	MIR845-y;novel-m0077-5p;novel-m0078-5p;novel-m0152-3p;novel-m0187-3p
Unigene000165	Unigene000165_01	PREDICTED: uncharacterized protein LOC104893506 [Beta vulgaris subsp. vulgaris]	-	-	-	-	-	-	-	MIR845-y;novel-m0077-5p;novel-m0078-5p;novel-m0152-3p;novel-m0187-3p
Unigene000177	Unigene000177_01	PREDICTED: zinc finger CCCH domain-containing protein 55-like [Jatropha curcas]	-	-	-	-	-	-	-	MIR894-x
Unigene000189	Unigene000189_01	--	-	-	-	-	-	-	-	novel-m0121-5p;novel-m0177-3p;novel-m0279-3p;novel-m0280-5p;novel-m0327-5p;novel-m0358-5p;novel-m0421-5p;novel-m0433-5p;novel-m0460-5p;novel-m0461-5p;novel-m0473-5p;novel-m0496-5p
Unigene000193	Unigene000193_01	--	-	-	-	-	-	-	-	MIR9654-y;novel-m0216-3p
Unigene000197	Unigene000197_02	--	-	-	-	-	-	-	-	MIR6034-y
Unigene000236	Unigene000236_01	NAD(P)H-quinone oxidoreductase subunit K [Medicago truncatula]	Metabolism	Energy metabolism	ko00190//Oxidative phosphorylation	K05582	GO:0009534//chloroplast thylakoid;GO:0005623//cell;GO:0031984//organelle subcompartment;GO:0044444//cytoplasmic part;GO:0009536//plastid;GO:0044435//plastid part;GO:0044446//intracellular organelle part;GO:0043231//intracellular membrane-bounded organelle;GO:0044434//chloroplast part;GO:0043227//membrane-bounded organelle;GO:0044424//intracellular part;GO:0031976//plastid thylakoid;GO:0005622//in…	GO:0005488//binding;GO:0051536//iron-sulfur cluster binding;GO:0043169//cation binding;GO:0050136//NADH dehydrogenase (quinone) activity;GO:0016655//oxidoreductase activity, acting on NAD(P)H, quinone or similar compound as acceptor;GO:0048037//cofactor binding;GO:0043167//ion binding;GO:0051540//metal cluster binding;GO:0016491//oxidoreductase activity;GO:0003954//NADH dehydrogenase activity;GO:…	GO:0051234//establishment of localization;GO:0008152//metabolic process;GO:0006091//generation of precursor metabolites and energy;GO:0044237//cellular metabolic process;GO:0051179//localization;GO:0044699//single-organism process;GO:0044710//single-organism metabolic process;GO:0009987//cellular process	MIR1134-z
Unigene000255	Unigene000255_01	--	-	-	-	-	-	-	-	MIR3932-x
Unigene000262	Unigene000262_01	Protein argonaute 1D [Triticum urartu]	-	-	-	-	-	-	-	novel-m0037-3p;novel-m0056-5p
Unigene000264	Unigene000264_06	Octicosapeptide/Phox/Bem1p (PB1) domain-containing protein / tetratricopeptide repeat (TPR)-containing protein [Theobroma cacao]	-	-	-	-	-	-	-	MIR6106-y
Unigene000267	Unigene000267_02	--	-	-	-	-	-	-	-	MIR1863-y;MIR6480-y;MIR7782-y;MIR7783-y;novel-m0077-5p;novel-m0078-5p;novel-m0152-3p;novel-m0187-3p
Unigene000268	Unigene000268_01	--	-	-	-	-	-	-	-	MIR6480-y
Unigene000269	Unigene000269_01	--	-	-	-	-	-	-	-	MIR1863-y;MIR6480-y;MIR7782-y;MIR7783-y;novel-m0077-5p;novel-m0078-5p;novel-m0152-3p;novel-m0187-3p
Unigene000270	Unigene000270_01	--	-	-	-	-	-	-	-	MIR1863-y;MIR6480-y;MIR7782-y;MIR7783-y;novel-m0077-5p;novel-m0078-5p;novel-m0152-3p;novel-m0187-3p
Unigene000271	Unigene000271_04	PREDICTED: receptor-like serine/threonine-protein kinase ALE2 isoform X3 [Jatropha curcas]	-	-	-	-	-	-	-	MIR7783-y
Unigene000283	Unigene000283_05	PREDICTED: alpha-mannosidase-like isoform X2 [Populus euphratica]	Metabolism	Glycan biosynthesis and metabolism	ko00511//Other glycan degradation	K01191	GO:0044446//intracellular organelle part;GO:0044424//intracellular part;GO:0005773//vacuole;GO:0043227//membrane-bounded organelle;GO:0071944//cell periphery;GO:0044444//cytoplasmic part;GO:0043226//organelle;GO:0044464//cell part;GO:0005576//extracellular region;GO:0030312//external encapsulating structure;GO:0005618//cell wall;GO:0044437//vacuolar part;GO:0043229//intracellular organelle;GO:004…	GO:0016787//hydrolase activity;GO:0015923//mannosidase activity;GO:0004553//hydrolase activity, hydrolyzing O-glycosyl compounds;GO:0046914//transition metal ion binding;GO:0016798//hydrolase activity, acting on glycosyl bonds;GO:0003824//catalytic activity;GO:0046872//metal ion binding;GO:0043169//cation binding;GO:0005488//binding;GO:0043167//ion binding	GO:0044281//small molecule metabolic process;GO:0005996//monosaccharide metabolic process;GO:0008152//metabolic process;GO:0044238//primary metabolic process;GO:0044710//single-organism metabolic process;GO:0071704//organic substance metabolic process;GO:0044723//single-organism carbohydrate metabolic process;GO:0044699//single-organism process;GO:0005975//carbohydrate metabolic process;GO:001931…	novel-m0356-5p
Unigene000314	Unigene000314_02	--	-	-	-	-	-	-	-	novel-m0083-3p
Unigene000315	Unigene000315_01	--	-	-	-	-	-	-	-	novel-m0083-3p;novel-m0377-5p
Unigene000316	Unigene000316_02	PREDICTED: NADPH--cytochrome P450 reductase 2 [Jatropha curcas]	-	-	-	-	-	-	-	novel-m0083-3p
Unigene000327	Unigene000327_05	PREDICTED: ankyrin repeat domain-containing protein 13C-like [Jatropha curcas]	-	-	-	-	-	-	-	MIR1446-x
Unigene000332	Unigene000332_01	--	-	-	-	-	-	-	-	novel-m0449-3p
Unigene000334	Unigene000334_02	--	-	-	-	-	-	-	-	novel-m0449-3p
Unigene000335	Unigene000335_01	Transposase [Chondrus crispus]	-	-	-	-	-	-	-	novel-m0001-3p;novel-m0002-3p;novel-m0003-3p
Unigene000336	Unigene000336_01	Transposase [Chondrus crispus]	-	-	-	-	-	-	-	novel-m0002-3p;novel-m0003-3p;novel-m0003-5p
Unigene000337	Unigene000337_01	Transposase [Chondrus crispus]	-	-	-	-	-	-	-	novel-m0001-3p;novel-m0002-3p;novel-m0003-3p;novel-m0003-5p
Unigene000338	Unigene000338_01	Transposase [Chondrus crispus]	-	-	-	-	-	-	-	novel-m0001-3p;novel-m0002-3p;novel-m0003-3p;novel-m0003-5p
Unigene000339	Unigene000339_01	--	-	-	-	-	-	-	-	novel-m0002-3p;novel-m0003-3p;novel-m0003-5p
Unigene000340	Unigene000340_01	--	-	-	-	-	-	-	-	novel-m0002-3p;novel-m0003-5p
Unigene000341	Unigene000341_01	Transposase [Chondrus crispus]	-	-	-	-	-	-	-	novel-m0001-3p;novel-m0002-3p;novel-m0003-3p;novel-m0003-5p
Unigene000342	Unigene000342_01	Transposase [Chondrus crispus]	-	-	-	-	-	-	-	novel-m0001-3p;novel-m0003-3p;novel-m0003-5p
Unigene000343	Unigene000343_01	Transposase [Chondrus crispus]	-	-	-	-	-	-	-	novel-m0001-3p;novel-m0002-3p;novel-m0003-5p
Unigene000384	Unigene000384_05	PREDICTED: HEAT repeat-containing protein 6 [Jatropha curcas]	-	-	-	-	-	-	-	MIR7814-x
Unigene000397	Unigene000397_01	PREDICTED: auxilin-related protein 2-like [Jatropha curcas]	-	-	-	-	-	-	-	MIR535-z
Unigene000407	Unigene000407_01	--	-	-	-	-	-	-	-	novel-m0554-5p
Unigene000409	Unigene000409_01	--	-	-	-	-	-	-	-	novel-m0554-5p
Unigene000423	Unigene000423_04	PREDICTED: ATP-dependent DNA helicase mph1 isoform X2 [Gossypium raimondii]	-	-	-	-	-	-	-	MIR9726-y
Unigene000424	Unigene000424_01	--	-	-	-	-	-	-	-	novel-m0169-3p
Unigene000436	Unigene000436_01	ATPase E1-E2 type family protein / haloacid dehalogenase-like hydrolase family protein isoform 2 [Theobroma cacao]	-	-	-	-	GO:0016020//membrane;GO:0031224//intrinsic component of membrane;GO:0044425//membrane part	GO:0005215//transporter activity;GO:0001883//purine nucleoside binding;GO:0046872//metal ion binding;GO:0001882//nucleoside binding;GO:0097367//carbohydrate derivative binding;GO:0003824//catalytic activity;GO:0022892//substrate-specific transporter activity;GO:0097159//organic cyclic compound binding;GO:0005319//lipid transporter activity;GO:0005548//phospholipid transporter activity;GO:0043167/…	GO:0015748//organophosphate ester transport;GO:1902578//single-organism localization;GO:0033036//macromolecule localization;GO:0051179//localization;GO:0010876//lipid localization;GO:0044765//single-organism transport;GO:0006869//lipid transport;GO:0015914//phospholipid transport;GO:0051234//establishment of localization;GO:0071702//organic substance transport;GO:0044699//single-organism process;…	MIR6480-y
Unigene000441	Unigene000441_01	PREDICTED: kinesin-like protein NACK2, partial [Eucalyptus grandis]	-	-	-	-	GO:0005856//cytoskeleton;GO:0044464//cell part;GO:0043226//organelle;GO:0015630//microtubule cytoskeleton;GO:0043229//intracellular organelle;GO:0043228//non-membrane-bounded organelle;GO:0005911//cell-cell junction;GO:0030054//cell junction;GO:0005622//intracellular;GO:0044424//intracellular part;GO:0005623//cell;GO:0043232//intracellular non-membrane-bounded organelle	GO:0008092//cytoskeletal protein binding;GO:0003824//catalytic activity;GO:0017111//nucleoside-triphosphatase activity;GO:0016817//hydrolase activity, acting on acid anhydrides;GO:0015631//tubulin binding;GO:0003774//motor activity;GO:0097367//carbohydrate derivative binding;GO:0001882//nucleoside binding;GO:0036094//small molecule binding;GO:0032550//purine ribonucleoside binding;GO:1901363//het…	GO:0000280//nuclear division;GO:0000910//cytokinesis;GO:0007140//male meiosis;GO:0009653//anatomical structure morphogenesis;GO:0007049//cell cycle;GO:1902589//single-organism organelle organization;GO:0044699//single-organism process;GO:1903046//meiotic cell cycle process;GO:0044763//single-organism cellular process;GO:1903047//mitotic cell cycle process;GO:0007010//cytoskeleton organization;GO:…	MIR535-z
Unigene000444	Unigene000444_02	PREDICTED: zinc finger CCCH domain-containing protein 65 isoform X2 [Jatropha curcas]	-	-	-	-	-	-	-	MIR846-x
Unigene000448	Unigene000448_01	PREDICTED: A-agglutinin anchorage subunit-like [Jatropha curcas]	-	-	-	-	-	-	-	novel-m0134-3p;novel-m0361-3p
Unigene000449	Unigene000449_06	ATPase E1-E2 type family protein / haloacid dehalogenase-like hydrolase family protein isoform 3 [Theobroma cacao]	-	-	-	-	GO:0044425//membrane part;GO:0016020//membrane;GO:0031224//intrinsic component of membrane	GO:0097159//organic cyclic compound binding;GO:0043167//ion binding;GO:0036094//small molecule binding;GO:0003824//catalytic activity;GO:0005488//binding;GO:0046872//metal ion binding;GO:0005319//lipid transporter activity;GO:0022892//substrate-specific transporter activity;GO:0032550//purine ribonucleoside binding;GO:0032549//ribonucleoside binding;GO:0005215//transporter activity;GO:0043169//ca…	GO:0015914//phospholipid transport;GO:1902578//single-organism localization;GO:0015748//organophosphate ester transport;GO:0006810//transport;GO:0071702//organic substance transport;GO:0044699//single-organism process;GO:0010876//lipid localization;GO:0051234//establishment of localization;GO:0006869//lipid transport;GO:0051179//localization;GO:0044765//single-organism transport;GO:0033036//macro…	MIR829-x
Unigene000475	Unigene000475_02	PREDICTED: GTP-binding nuclear protein Ran-A1 [Nicotiana tomentosiformis]	Genetic Information Processing	Translation	ko03013//RNA transport;ko03008//Ribosome biogenesis in eukaryotes	K07936	-	-	-	novel-m0004-3p;novel-m0005-3p
Unigene000477	Unigene000477_02	PREDICTED: zeaxanthin epoxidase, chloroplastic [Jatropha curcas]	-	-	-	-	GO:0043227//membrane-bounded organelle;GO:0043231//intracellular membrane-bounded organelle;GO:0005622//intracellular;GO:0044464//cell part;GO:0044424//intracellular part;GO:0005623//cell;GO:0043229//intracellular organelle;GO:0043226//organelle	GO:0016818//hydrolase activity, acting on acid anhydrides, in phosphorus-containing anhydrides;GO:1901363//heterocyclic compound binding;GO:0016817//hydrolase activity, acting on acid anhydrides;GO:0003824//catalytic activity;GO:0036094//small molecule binding;GO:0097367//carbohydrate derivative binding;GO:0097159//organic cyclic compound binding;GO:0032550//purine ribonucleoside binding;GO:00171…	GO:0015031//protein transport;GO:0007165//signal transduction;GO:0051649//establishment of localization in cell;GO:0046907//intracellular transport;GO:0065007//biological regulation;GO:0051179//localization;GO:0035556//intracellular signal transduction;GO:0050794//regulation of cellular process;GO:0050789//regulation of biological process;GO:0006810//transport;GO:0050896//response to stimulus;GO:…	novel-m0004-3p;novel-m0005-3p
Unigene000484	Unigene000484_01	SPOC domain protein [Medicago truncatula]	-	-	-	-	-	-	-	MIR2916-x;MIR474-x;MIR9408-y
Unigene000485	Unigene000485_02	ubiquitin system component Cue domain-containing family protein [Populus trichocarpa]	-	-	-	-	-	-	-	novel-m0093-3p
Unigene000486	Unigene000486_01	ubiquitin system component Cue domain-containing family protein [Populus trichocarpa]	-	-	-	-	-	-	-	novel-m0093-3p
Unigene000489	Unigene000489_03	vesicle tethering family protein [Populus trichocarpa]	-	-	-	-	GO:0044444//cytoplasmic part;GO:0005623//cell;GO:0043231//intracellular membrane-bounded organelle;GO:0043226//organelle;GO:0005794//Golgi apparatus;GO:0005622//intracellular;GO:0012505//endomembrane system;GO:0044464//cell part;GO:0005737//cytoplasm;GO:0043227//membrane-bounded organelle;GO:0044424//intracellular part;GO:0043229//intracellular organelle	GO:0022892//substrate-specific transporter activity;GO:0005215//transporter activity	GO:0006906//vesicle fusion;GO:0044763//single-organism cellular process;GO:0033036//macromolecule localization;GO:0007275//multicellular organism development;GO:0061024//membrane organization;GO:0009987//cellular process;GO:0071840//cellular component organization or biogenesis;GO:0044699//single-organism process;GO:0034613//cellular protein localization;GO:0015031//protein transport;GO:0044801//…	MIR8180-y
Unigene000493	Unigene000493_02	PREDICTED: probable GTP diphosphokinase RSH2, chloroplastic [Jatropha curcas]	-	-	-	-	-	-	-	MIR8663-x
Unigene000505	Unigene000505_03	PREDICTED: paladin [Jatropha curcas]	-	-	-	-	-	-	-	novel-m0323-3p;novel-m0432-3p;novel-m0492-5p;novel-m0623-3p
Unigene000539	Unigene000539_03	BnaAnng22010D [Brassica napus]	Genetic Information Processing;Organismal Systems	Environmental adaptation;Folding, sorting and degradation	ko04141//Protein processing in endoplasmic reticulum;ko04626//Plant-pathogen interaction	K09487	-	-	-	novel-m0457-3p
Unigene000543	Unigene000543_02	--	-	-	-	-	-	-	-	novel-m0457-3p
Unigene000549	Unigene000549_02	--	-	-	-	-	-	-	-	novel-m0309-5p
Unigene000560	Unigene000560_05	PREDICTED: sister chromatid cohesion protein PDS5 homolog A isoform X1 [Jatropha curcas]	-	-	-	-	GO:0005737//cytoplasm;GO:0043227//membrane-bounded organelle;GO:0044464//cell part;GO:0005622//intracellular;GO:0043226//organelle;GO:0009536//plastid;GO:0044424//intracellular part;GO:0005623//cell;GO:0043231//intracellular membrane-bounded organelle;GO:0043229//intracellular organelle;GO:0044444//cytoplasmic part	-	-	MIR8643-x
Unigene000561	Unigene000561_04	PREDICTED: UDP-glucose:glycoprotein glucosyltransferase [Jatropha curcas]	Genetic Information Processing	Folding, sorting and degradation	ko04141//Protein processing in endoplasmic reticulum	K11718	-	GO:0003824//catalytic activity;GO:0016740//transferase activity	GO:0009987//cellular process;GO:0006139//nucleobase-containing compound metabolic process;GO:0019538//protein metabolic process;GO:0036211//protein modification process;GO:0006464//cellular protein modification process;GO:0006807//nitrogen compound metabolic process;GO:0043170//macromolecule metabolic process;GO:0006011//UDP-glucose metabolic process;GO:0006725//cellular aromatic compound metabol…	novel-m0489-3p;novel-m0661-3p
Unigene000562	Unigene000562_01	ATPase family AAA domain-containing protein 5 [Gossypium arboreum]	-	-	-	-	-	-	-	novel-m0637-5p
Unigene000577	Unigene000577_01	PREDICTED: U-box domain-containing protein 17 [Jatropha curcas]	-	-	-	-	-	-	GO:0045087//innate immune response;GO:0002376//immune system process;GO:0009987//cellular process;GO:0044267//cellular protein metabolic process;GO:0036211//protein modification process;GO:0071704//organic substance metabolic process;GO:0043412//macromolecule modification;GO:0006952//defense response;GO:0044238//primary metabolic process;GO:0050896//response to stimulus;GO:0019538//protein metabo…	MIR2275-x
Unigene000582	Unigene000582_03	ARM repeat superfamily protein isoform 5 [Theobroma cacao]	-	-	-	-	-	-	-	MIR6483-y
Unigene000584	Unigene000584_02	ARM repeat superfamily protein isoform 6 [Theobroma cacao]	-	-	-	-	-	-	-	MIR8044-x
Unigene000608	Unigene000608_08	PREDICTED: uridine-cytidine kinase C isoform X1 [Jatropha curcas]	-	-	-	-	GO:0031224//intrinsic component of membrane;GO:0005737//cytoplasm;GO:0044464//cell part;GO:0044444//cytoplasmic part;GO:0044425//membrane part;GO:0005623//cell;GO:0005622//intracellular;GO:0044424//intracellular part;GO:0016020//membrane	GO:0005488//binding;GO:0001883//purine nucleoside binding;GO:0032549//ribonucleoside binding;GO:0001882//nucleoside binding;GO:0016772//transferase activity, transferring phosphorus-containing groups;GO:0097367//carbohydrate derivative binding;GO:0016740//transferase activity;GO:0032550//purine ribonucleoside binding;GO:0036094//small molecule binding;GO:0003824//catalytic activity;GO:0097159//or…	GO:0050896//response to stimulus;GO:0009987//cellular process;GO:0044237//cellular metabolic process;GO:0006796//phosphate-containing compound metabolic process;GO:0006793//phosphorus metabolic process;GO:0042221//response to chemical;GO:0001101//response to acid chemical;GO:0008152//metabolic process	MIR829-x
Unigene000615	Unigene000615_05	ion channel pollux-like protein [Medicago truncatula]	-	-	-	-	-	-	-	MIR6483-y
Unigene000617	Unigene000617_02	HI0933 family flavoprotein [Medicago truncatula]	-	-	-	-	-	-	-	MIR846-x;novel-m0643-3p
Unigene000620	Unigene000620_04	PREDICTED: cytosolic endo-beta-N-acetylglucosaminidase isoform X3 [Cucumis melo]	-	-	-	-	-	GO:0004553//hydrolase activity, hydrolyzing O-glycosyl compounds;GO:0003824//catalytic activity;GO:0016787//hydrolase activity;GO:0016798//hydrolase activity, acting on glycosyl bonds	-	MIR6483-y
Unigene000621	Unigene000621_02	PREDICTED: cytosolic endo-beta-N-acetylglucosaminidase-like isoform X1 [Populus euphratica]	-	-	-	-	-	GO:0003824//catalytic activity;GO:0016787//hydrolase activity	-	novel-m0484-3p
Unigene000626	Unigene000626_03	PREDICTED: regulation of nuclear pre-mRNA domain-containing protein 2 isoform X1 [Jatropha curcas]	-	-	-	-	-	-	-	novel-m0006-3p
Unigene000651	Unigene000651_04	PREDICTED: ubiquitin-conjugating enzyme E2 32 [Jatropha curcas]	Genetic Information Processing	Folding, sorting and degradation	ko04141//Protein processing in endoplasmic reticulum;ko04120//Ubiquitin mediated proteolysis	K10578	GO:0005737//cytoplasm;GO:0043229//intracellular organelle;GO:0044444//cytoplasmic part;GO:0044464//cell part;GO:0005623//cell;GO:0044424//intracellular part;GO:0005622//intracellular;GO:0043227//membrane-bounded organelle;GO:0016020//membrane;GO:0043231//intracellular membrane-bounded organelle;GO:0044425//membrane part;GO:0031224//intrinsic component of membrane;GO:0043226//organelle	-	GO:0019538//protein metabolic process;GO:0071704//organic substance metabolic process;GO:0044257//cellular protein catabolic process;GO:0030163//protein catabolic process;GO:0008152//metabolic process;GO:0044238//primary metabolic process;GO:0044267//cellular protein metabolic process;GO:0044265//cellular macromolecule catabolic process;GO:0070647//protein modification by small protein conjugatio…	MIR474-x
Unigene000655	Unigene000655_01	endonuclease/exonuclease/phosphatase family protein [Medicago truncatula]	-	-	-	-	-	-	-	novel-m0524-5p
Unigene000674	Unigene000674_01	--	-	-	-	-	-	-	-	novel-m0384-3p
Unigene000680	Unigene000680_01	--	-	-	-	-	-	-	-	MIR8177-x
Unigene000684	Unigene000684_01	MM-ALDH [Physcomitrella patens]	Metabolism	Metabolism of other amino acids;Carbohydrate metabolism;Global and Overview;Amino acid metabolism	ko01200//Carbon metabolism;ko00280//Valine, leucine and isoleucine degradation;ko00410//beta-Alanine metabolism;ko00562//Inositol phosphate metabolism;ko00640//Propanoate metabolism	K00140	-	GO:0016620//oxidoreductase activity, acting on the aldehyde or oxo group of donors, NAD or NADP as acceptor;GO:0016903//oxidoreductase activity, acting on the aldehyde or oxo group of donors;GO:0016491//oxidoreductase activity;GO:0003824//catalytic activity	GO:0008152//metabolic process	MIR5211-x
Unigene000702	Unigene000702_01	--	-	-	-	-	-	-	-	novel-m0173-5p
Unigene000704	Unigene000704_01	--	-	-	-	-	-	-	-	MIR166-x
Unigene000739	Unigene000739_01	--	-	-	-	-	-	-	-	MIR6480-y
Unigene000750	Unigene000750_01	PREDICTED: ABC transporter G family member 28 [Jatropha curcas]	-	-	-	-	GO:0031224//intrinsic component of membrane;GO:0044425//membrane part;GO:0016020//membrane	GO:0017111//nucleoside-triphosphatase activity;GO:1901363//heterocyclic compound binding;GO:0097367//carbohydrate derivative binding;GO:0032550//purine ribonucleoside binding;GO:0016462//pyrophosphatase activity;GO:0032549//ribonucleoside binding;GO:0001882//nucleoside binding;GO:0016817//hydrolase activity, acting on acid anhydrides;GO:0016787//hydrolase activity;GO:0001883//purine nucleoside bi…	-	MIR2118-y
Unigene000765	Unigene000765_01	ATAUR3 [Arabidopsis lyrata subsp. lyrata]	-	-	-	-	GO:0005856//cytoskeleton;GO:0043229//intracellular organelle;GO:0043226//organelle;GO:0044464//cell part;GO:0044422//organelle part;GO:0044424//intracellular part;GO:0043228//non-membrane-bounded organelle;GO:0005622//intracellular;GO:0005623//cell;GO:0044446//intracellular organelle part;GO:0043232//intracellular non-membrane-bounded organelle;GO:0015630//microtubule cytoskeleton	GO:0003824//catalytic activity;GO:0004672//protein kinase activity;GO:0016773//phosphotransferase activity, alcohol group as acceptor;GO:0016301//kinase activity;GO:0016740//transferase activity;GO:0016772//transferase activity, transferring phosphorus-containing groups	GO:0044237//cellular metabolic process;GO:0044267//cellular protein metabolic process;GO:0019538//protein metabolic process;GO:0036211//protein modification process;GO:0016569//chromatin modification;GO:0016310//phosphorylation;GO:0071704//organic substance metabolic process;GO:0009987//cellular process;GO:0008152//metabolic process;GO:0006464//cellular protein modification process;GO:0006468//pr…	novel-m0043-3p
Unigene000768	Unigene000768_01	--	-	-	-	-	-	-	-	novel-m0574-5p
Unigene000796	Unigene000796_01	--	-	-	-	-	-	-	-	novel-m0055-5p
Unigene000810	Unigene000810_01	psbK [Jatropha curcas]	Metabolism	Energy metabolism	ko00195//Photosynthesis	K02712	GO:0005737//cytoplasm;GO:0044435//plastid part;GO:0009521//photosystem;GO:0009523//photosystem II;GO:0009534//chloroplast thylakoid;GO:0031984//organelle subcompartment;GO:0005623//cell;GO:0005622//intracellular;GO:0044434//chloroplast part;GO:0044425//membrane part;GO:0043231//intracellular membrane-bounded organelle;GO:0044422//organelle part;GO:0044464//cell part;GO:0009536//plastid;GO:0016020…	-	GO:0009987//cellular process;GO:0008152//metabolic process;GO:0044237//cellular metabolic process	novel-m0226-5p
Unigene000827	Unigene000827_01	--	-	-	-	-	-	-	-	MIR1134-z
Unigene000844	Unigene000844_01	--	-	-	-	-	-	-	-	MIR5139-x;MIR8155-y
Unigene000855	Unigene000855_01	60S ribosomal protein L13a-2 [Zea mays]	Genetic Information Processing	Translation	ko03010//Ribosome	K02872	GO:0043226//organelle;GO:0044444//cytoplasmic part;GO:0043228//non-membrane-bounded organelle;GO:0005622//intracellular;GO:0030529//intracellular ribonucleoprotein complex;GO:0005737//cytoplasm;GO:0043232//intracellular non-membrane-bounded organelle;GO:0043229//intracellular organelle;GO:0005840//ribosome;GO:1990904//ribonucleoprotein complex;GO:0005623//cell;GO:0044464//cell part;GO:0044424//in…	-	-	novel-m0290-3p
Unigene000856	Unigene000856_01	--	-	-	-	-	-	-	-	novel-m0225-5p;novel-m0322-5p;novel-m0404-5p;novel-m0595-3p;novel-m0621-5p
Unigene000857	Unigene000857_01	--	-	-	-	-	-	-	-	novel-m0225-5p;novel-m0322-5p;novel-m0404-5p;novel-m0621-5p
Unigene000859	Unigene000859_01	--	-	-	-	-	-	-	-	MIR5641-y
Unigene000906	Unigene000906_01	--	-	-	-	-	-	-	-	novel-m0126-3p;novel-m0178-3p
Unigene000913	Unigene000913_01	PREDICTED: ATP-dependent RNA helicase glh-1-like [Sesamum indicum]	-	-	-	-	-	-	-	MIR1863-y;MIR5139-x;MIR7782-y;MIR7783-y;MIR8155-y;MIR845-y
Unigene000932	Unigene000932_01	PREDICTED: disease resistance protein At4g27190-like [Prunus mume]	-	-	-	-	-	-	-	MIR1134-z
Unigene000953	Unigene000953_01	--	-	-	-	-	-	-	-	MIR161-x
Unigene000960	Unigene000960_01	--	-	-	-	-	-	-	-	MIR2916-x
Unigene000962	Unigene000962_01	PREDICTED: pentatricopeptide repeat-containing protein At1g10270 [Solanum lycopersicum]	-	-	-	-	-	-	-	novel-m0516-5p
Unigene000982	Unigene000982_01	probable acyl-CoA dehydrogenase (ISS) [Ostreococcus tauri]	-	-	-	-	-	-	-	MIR829-x
Unigene001001	Unigene001001_01	RNA-directed DNA polymerase (Reverse transcriptase); Ribonuclease H; Endonuclease/exonuclease/phosphatase [Medicago truncatula]	-	-	-	-	-	-	-	MIR846-x
Unigene001020	Unigene001020_01	expressed protein [Aureococcus anophagefferens]	-	-	-	-	-	-	-	MIR9897-y
Unigene001029	Unigene001029_01	--	-	-	-	-	-	-	-	MIR6480-y
Unigene001036	Unigene001036_01	PREDICTED: receptor-like protein 12 [Jatropha curcas]	-	-	-	-	-	-	GO:0050896//response to stimulus	MIR7814-x
Unigene001038	Unigene001038_01	TRNA-processing ribonuclease BN [Theobroma cacao]	-	-	-	-	GO:0044464//cell part;GO:0031967//organelle envelope;GO:0016020//membrane;GO:0043231//intracellular membrane-bounded organelle;GO:0044422//organelle part;GO:0044444//cytoplasmic part;GO:0044425//membrane part;GO:0043226//organelle;GO:0031224//intrinsic component of membrane;GO:0009536//plastid;GO:0043227//membrane-bounded organelle;GO:0043229//intracellular organelle;GO:0044435//plastid part;GO:0…	-	-	MIR9726-y
Unigene001053	Unigene001053_01	hypothetical protein THAPSDRAFT_264297 [Thalassiosira pseudonana CCMP1335]	-	-	-	-	-	-	-	MIR5059-x
Unigene001102	Unigene001102_01	--	-	-	-	-	-	-	-	novel-m0027-5p;novel-m0038-5p;novel-m0123-5p;novel-m0125-5p;novel-m0210-5p;novel-m0302-5p;novel-m0308-5p;novel-m0351-5p;novel-m0362-5p;novel-m0363-3p;novel-m0374-5p;novel-m0394-5p;novel-m0395-5p;novel-m0406-5p;novel-m0538-5p;novel-m0541-5p;novel-m0572-5p;novel-m0593-5p;novel-m0598-5p;novel-m0616-5p;novel-m0629-5p;novel-m0630-5p;novel-m0672-5p
Unigene001115	Unigene001115_01	PREDICTED: nucleolin 1 [Tarenaya hassleriana]	-	-	-	-	-	-	-	novel-m0670-3p
Unigene001122	Unigene001122_01	--	-	-	-	-	-	-	-	MIR8663-x;novel-m0050-5p
Unigene001129	Unigene001129_01	ATPase:SUBUNIT=6 [Oenothera berteroana]	Metabolism	Energy metabolism	ko00190//Oxidative phosphorylation	K02126	GO:0098796//membrane protein complex;GO:0044446//intracellular organelle part;GO:0043226//organelle;GO:0031975//envelope;GO:0044422//organelle part;GO:0005739//mitochondrion;GO:0005737//cytoplasm;GO:0031224//intrinsic component of membrane;GO:0043227//membrane-bounded organelle;GO:0032991//macromolecular complex;GO:0019866//organelle inner membrane;GO:0044424//intracellular part;GO:0043231//intra…	GO:0022857//transmembrane transporter activity;GO:0016887//ATPase activity;GO:0016818//hydrolase activity, acting on acid anhydrides, in phosphorus-containing anhydrides;GO:0022892//substrate-specific transporter activity;GO:0042623//ATPase activity, coupled;GO:0017111//nucleoside-triphosphatase activity;GO:0015405//P-P-bond-hydrolysis-driven transmembrane transporter activity;GO:0043492//ATPase …	GO:0044249//cellular biosynthetic process;GO:0006793//phosphorus metabolic process;GO:0055086//nucleobase-containing small molecule metabolic process;GO:0009117//nucleotide metabolic process;GO:0044238//primary metabolic process;GO:1901360//organic cyclic compound metabolic process;GO:0046034//ATP metabolic process;GO:0006725//cellular aromatic compound metabolic process;GO:0008152//metabolic pro…	novel-m0008-5p
Unigene001131	Unigene001131_01	--	-	-	-	-	-	-	-	novel-m0009-5p
Unigene001147	Unigene001147_01	--	-	-	-	-	-	-	-	novel-m0191-3p;novel-m0326-3p
Unigene001148	Unigene001148_01	--	-	-	-	-	-	-	-	novel-m0191-3p;novel-m0326-3p
Unigene001151	Unigene001151_01	PREDICTED: F-box/kelch-repeat protein At3g06240-like [Jatropha curcas]	-	-	-	-	-	-	-	novel-m0288-3p
Unigene001153	Unigene001153_01	OSJNBa0006B20.7 [Oryza sativa Japonica Group]	-	-	-	-	-	-	-	MIR6483-y;novel-m0386-3p;novel-m0387-3p;novel-m0498-3p;novel-m0499-3p;novel-m0526-3p
Unigene001154	Unigene001154_01	--	-	-	-	-	-	-	-	novel-m0136-3p
Unigene001163	Unigene001163_01	--	-	-	-	-	-	-	-	novel-m0124-3p;novel-m0134-3p;novel-m0244-3p;novel-m0259-3p;novel-m0269-3p;novel-m0307-3p;novel-m0334-3p;novel-m0350-3p;novel-m0386-3p;novel-m0387-3p;novel-m0498-3p;novel-m0499-3p;novel-m0526-3p
Unigene001181	Unigene001181_01	--	-	-	-	-	-	-	-	novel-m0607-5p
Unigene001230	Unigene001230_01	N-acetyltransferase [Galdieria sulphuraria]	Genetic Information Processing	Translation	ko03008//Ribosome biogenesis in eukaryotes	K14521	-	-	-	novel-m0238-3p
Unigene001268	Unigene001268_01	PREDICTED: myosin regulatory light chain 2-like, partial [Phoenix dactylifera]	-	-	-	-	-	-	-	novel-m0041-3p
Unigene001269	Unigene001269_01	F6N18.1 [Arabidopsis thaliana]	-	-	-	-	-	-	-	MIR7747-x
Unigene001273	Unigene001273_01	--	-	-	-	-	-	-	-	MIR7814-x
Unigene001281	Unigene001281_05	thioredoxin-like 7 family protein [Populus trichocarpa]	-	-	-	-	GO:0044446//intracellular organelle part;GO:0005737//cytoplasm;GO:0044444//cytoplasmic part;GO:0044464//cell part;GO:0044434//chloroplast part;GO:0009536//plastid;GO:0043229//intracellular organelle;GO:0043227//membrane-bounded organelle;GO:0044422//organelle part;GO:0009941//chloroplast envelope;GO:0044435//plastid part;GO:0043226//organelle;GO:0005623//cell;GO:0009507//chloroplast;GO:0044424//i…	GO:0003824//catalytic activity;GO:0016667//oxidoreductase activity, acting on a sulfur group of donors;GO:0016491//oxidoreductase activity	GO:0044699//single-organism process;GO:0009987//cellular process	novel-m0552-5p
Unigene001306	Unigene001306_05	Chlororespiratory reduction 7 isoform 1 [Theobroma cacao]	-	-	-	-	GO:0009532//plastid stroma;GO:0043226//organelle;GO:0009536//plastid;GO:0044446//intracellular organelle part;GO:0044444//cytoplasmic part;GO:0005623//cell;GO:0044435//plastid part;GO:0005737//cytoplasm;GO:0044422//organelle part;GO:0044424//intracellular part;GO:0005622//intracellular;GO:0043229//intracellular organelle;GO:0044464//cell part;GO:0043227//membrane-bounded organelle;GO:0043231//int…	-	GO:0070271//protein complex biogenesis;GO:0006461//protein complex assembly;GO:0016043//cellular component organization;GO:0071840//cellular component organization or biogenesis;GO:0044085//cellular component biogenesis;GO:0071822//protein complex subunit organization;GO:0043933//macromolecular complex subunit organization;GO:0065003//macromolecular complex assembly;GO:0034622//cellular macromole…	novel-m0191-3p;novel-m0326-3p
Unigene001307	Unigene001307_01	--	-	-	-	-	-	-	-	novel-m0191-3p;novel-m0326-3p
Unigene001316	Unigene001316_05	PREDICTED: WEB family protein At3g02930, chloroplastic [Jatropha curcas]	-	-	-	-	-	-	-	novel-m0083-3p
Unigene001324	Unigene001324_01	BnaAnng07780D [Brassica napus]	Metabolism	Energy metabolism	ko00190//Oxidative phosphorylation	K01535	GO:0016020//membrane	GO:0043167//ion binding;GO:0016817//hydrolase activity, acting on acid anhydrides;GO:0016462//pyrophosphatase activity;GO:0003824//catalytic activity;GO:0016787//hydrolase activity;GO:0005488//binding;GO:0016818//hydrolase activity, acting on acid anhydrides, in phosphorus-containing anhydrides;GO:0016887//ATPase activity;GO:0017111//nucleoside-triphosphatase activity	GO:0006811//ion transport;GO:0006818//hydrogen transport;GO:0009987//cellular process;GO:0051234//establishment of localization;GO:0044763//single-organism cellular process;GO:0015992//proton transport;GO:0006810//transport;GO:0044699//single-organism process;GO:1902578//single-organism localization;GO:0044765//single-organism transport;GO:0015672//monovalent inorganic cation transport;GO:0051179…	MIR2275-x
Unigene001359	Unigene001359_01	PREDICTED: probable methyltransferase PMT24 [Jatropha curcas]	-	-	-	-	GO:0044425//membrane part;GO:0016020//membrane;GO:0031224//intrinsic component of membrane	GO:0003824//catalytic activity	GO:0008152//metabolic process	MIR1134-z
Unigene001364	Unigene001364_01	PREDICTED: HAUS augmin-like complex subunit 3 [Jatropha curcas]	-	-	-	-	GO:0043226//organelle;GO:0043234//protein complex;GO:0043232//intracellular non-membrane-bounded organelle;GO:0005623//cell;GO:0043229//intracellular organelle;GO:0044446//intracellular organelle part;GO:0044430//cytoskeletal part;GO:0005856//cytoskeleton;GO:0005737//cytoplasm;GO:0015630//microtubule cytoskeleton;GO:0043228//non-membrane-bounded organelle;GO:0044464//cell part;GO:0044444//cytopla…	-	GO:0043933//macromolecular complex subunit organization;GO:0071840//cellular component organization or biogenesis;GO:0000226//microtubule cytoskeleton organization;GO:0022607//cellular component assembly;GO:0070271//protein complex biogenesis;GO:0044085//cellular component biogenesis;GO:0006461//protein complex assembly;GO:0007010//cytoskeleton organization;GO:0016043//cellular component organiza…	novel-m0139-3p
Unigene001371	Unigene001371_06	PREDICTED: ELKS/Rab6-interacting/CAST family member 1-like [Prunus mume]	-	-	-	-	-	-	-	MIR6293-x
Unigene001372	Unigene001372_02	PREDICTED: ELKS/Rab6-interacting/CAST family member 1-like [Prunus mume]	-	-	-	-	-	-	-	MIR6293-x
Unigene001380	Unigene001380_02	zinc finger family protein [Populus trichocarpa]	-	-	-	-	-	-	-	novel-m0452-3p
Unigene001384	Unigene001384_06	Phosphatidylinositol-3,4,5-trisphosphate 3-phosphatase and dual-specificity protein phosphatase PTEN isoform 1 [Theobroma cacao]	Environmental Information Processing;Metabolism	Carbohydrate metabolism;Signal transduction	ko04070//Phosphatidylinositol signaling system;ko00562//Inositol phosphate metabolism	K01110	-	-	GO:0006793//phosphorus metabolic process;GO:0008152//metabolic process;GO:0016311//dephosphorylation;GO:0006796//phosphate-containing compound metabolic process;GO:0044237//cellular metabolic process;GO:0009987//cellular process	MIR9726-y;novel-m0523-3p
Unigene001393	Unigene001393_03	--	-	-	-	-	-	-	-	novel-m0061-3p
Unigene001395	Unigene001395_01	--	-	-	-	-	-	-	-	MIR535-z
Unigene001403	Unigene001403_01	--	-	-	-	-	-	-	-	MIR2938-y
Unigene001410	Unigene001410_01	BnaC02g44840D [Brassica napus]	-	-	-	-	-	-	-	novel-m0125-5p;novel-m0351-5p;novel-m0355-3p;novel-m0363-3p;novel-m0406-5p;novel-m0538-5p;novel-m0541-5p;novel-m0616-5p;novel-m0629-5p;novel-m0672-5p
Unigene001415	Unigene001415_01	RING/U-box superfamily protein isoform 3 [Theobroma cacao]	-	-	-	-	-	-	-	novel-m0205-5p;novel-m0415-3p;novel-m0438-5p;novel-m0439-5p;novel-m0639-5p
Unigene001416	Unigene001416_01	RING/U-box superfamily protein isoform 3 [Theobroma cacao]	-	-	-	-	-	GO:0005488//binding;GO:0043167//ion binding;GO:0046872//metal ion binding;GO:0043169//cation binding	-	novel-m0252-5p;novel-m0491-5p
Unigene001428	Unigene001428_01	PREDICTED: copper chaperone for superoxide dismutase, chloroplastic/cytosolic [Jatropha curcas]	-	-	-	-	-	-	-	MIR535-z
Unigene001432	Unigene001432_01	--	-	-	-	-	-	-	-	MIR2655-x
Unigene001437	Unigene001437_01	predicted protein [Arabidopsis lyrata subsp. lyrata]	-	-	-	-	-	-	-	novel-m0397-5p
Unigene001441	Unigene001441_02	Transcription factor TFIIIB component B'' [Gossypium arboreum]	-	-	-	-	-	-	-	MIR5563-x
Unigene001452	Unigene001452_02	sesquiterpene synthase [Ricinus communis]	-	-	-	-	-	GO:0003824//catalytic activity;GO:0016829//lyase activity	-	novel-m0169-3p
Unigene001472	Unigene001472_01	--	-	-	-	-	-	-	-	MIR1863-y;MIR1871-y;MIR5139-x;MIR7782-y;MIR7783-y;MIR8155-y
Unigene001482	Unigene001482_03	PREDICTED: protochlorophyllide-dependent translocon component 52, chloroplastic-like [Populus euphratica]	-	-	-	-	GO:0044424//intracellular part;GO:0016020//membrane;GO:0044444//cytoplasmic part;GO:0031224//intrinsic component of membrane;GO:0043231//intracellular membrane-bounded organelle;GO:0009536//plastid;GO:0005737//cytoplasm;GO:0031967//organelle envelope;GO:0005623//cell;GO:0044435//plastid part;GO:0044425//membrane part;GO:0043227//membrane-bounded organelle;GO:0043229//intracellular organelle;GO:00…	GO:0043167//ion binding;GO:0003824//catalytic activity;GO:0051540//metal cluster binding;GO:0004497//monooxygenase activity;GO:0016703//oxidoreductase activity, acting on single donors with incorporation of molecular oxygen, incorporation of one atom of oxygen (internal monooxygenases or internal mixed function oxidases);GO:0043169//cation binding;GO:0016701//oxidoreductase activity, acting on si…	GO:0044710//single-organism metabolic process;GO:0008152//metabolic process;GO:0044699//single-organism process	novel-m0578-3p
Unigene001501	Unigene001501_02	--	-	-	-	-	-	-	-	novel-m0191-3p;novel-m0326-3p
Unigene001519	Unigene001519_01	--	-	-	-	-	-	-	-	MIR9897-y
Unigene001542	Unigene001542_03	cysteine protease [Cicer arietinum]	-	-	-	-	-	GO:0070011//peptidase activity, acting on L-amino acid peptides;GO:0016787//hydrolase activity;GO:0008233//peptidase activity;GO:0003824//catalytic activity	GO:0019538//protein metabolic process;GO:0065009//regulation of molecular function;GO:0065007//biological regulation;GO:0043170//macromolecule metabolic process;GO:0008152//metabolic process;GO:0071704//organic substance metabolic process;GO:0044238//primary metabolic process	MIR5015-x
Unigene001545	Unigene001545_08	PREDICTED: proline--tRNA ligase [Jatropha curcas]	Genetic Information Processing	Translation	ko00970//Aminoacyl-tRNA biosynthesis	K01881	GO:0005623//cell;GO:0044464//cell part;GO:0009536//plastid;GO:0009532//plastid stroma;GO:0044444//cytoplasmic part;GO:0044446//intracellular organelle part;GO:0044424//intracellular part;GO:0043229//intracellular organelle;GO:0044435//plastid part;GO:0005737//cytoplasm;GO:0043226//organelle;GO:0043231//intracellular membrane-bounded organelle;GO:0044422//organelle part;GO:0005622//intracellular;G…	GO:0036094//small molecule binding;GO:0097367//carbohydrate derivative binding;GO:0097159//organic cyclic compound binding;GO:0016875//ligase activity, forming carbon-oxygen bonds;GO:0001882//nucleoside binding;GO:1901363//heterocyclic compound binding;GO:0016874//ligase activity;GO:0032549//ribonucleoside binding;GO:0016876//ligase activity, forming aminoacyl-tRNA and related compounds;GO:000382…	GO:0019752//carboxylic acid metabolic process;GO:0006520//cellular amino acid metabolic process;GO:0044710//single-organism metabolic process;GO:0006725//cellular aromatic compound metabolic process;GO:0048229//gametophyte development;GO:0043604//amide biosynthetic process;GO:0034645//cellular macromolecule biosynthetic process;GO:0044238//primary metabolic process;GO:0009059//macromolecule biosy…	novel-m0594-5p;novel-m0680-5p
Unigene001558	Unigene001558_02	--	-	-	-	-	-	-	-	novel-m0244-3p;novel-m0259-3p;novel-m0269-3p;novel-m0307-3p;novel-m0334-3p;novel-m0350-3p;novel-m0386-3p;novel-m0387-3p;novel-m0498-3p;novel-m0499-3p;novel-m0526-3p
Unigene001567	Unigene001567_01	--	-	-	-	-	-	-	-	MIR1863-y;MIR7782-y;MIR7783-y
Unigene001572	Unigene001572_10	PREDICTED: methyltransferase-like protein 22 isoform X1 [Populus euphratica]	-	-	-	-	-	GO:0003824//catalytic activity	GO:0008152//metabolic process	MIR863-x
Unigene001577	Unigene001577_08	PREDICTED: cyclic nucleotide-gated ion channel 1 isoform X2 [Phoenix dactylifera]	Organismal Systems	Environmental adaptation	ko04626//Plant-pathogen interaction	K05391	-	-	GO:0051234//establishment of localization;GO:0051179//localization;GO:0006811//ion transport;GO:0006810//transport	MIR6484-y;novel-m0206-5p
Unigene001585	Unigene001585_10	PREDICTED: E3 ubiquitin-protein ligase UPL6 [Jatropha curcas]	Genetic Information Processing	Folding, sorting and degradation	ko04120//Ubiquitin mediated proteolysis	K10589	-	GO:0003824//catalytic activity	GO:0044267//cellular protein metabolic process;GO:0070647//protein modification by small protein conjugation or removal;GO:0044238//primary metabolic process;GO:0043170//macromolecule metabolic process;GO:0043412//macromolecule modification;GO:0006464//cellular protein modification process;GO:0036211//protein modification process;GO:0044237//cellular metabolic process;GO:0032446//protein modifica…	MIR172-y
Unigene001594	Unigene001594_08	PREDICTED: F-box protein At3g07870-like [Prunus mume]	-	-	-	-	-	-	-	MIR474-x
Unigene001615	Unigene001615_01	PREDICTED: dual specificity protein kinase shkC-like [Fragaria vesca subsp. vesca]	-	-	-	-	-	GO:0097367//carbohydrate derivative binding;GO:0036094//small molecule binding;GO:0001882//nucleoside binding;GO:1901363//heterocyclic compound binding;GO:0016772//transferase activity, transferring phosphorus-containing groups;GO:0032549//ribonucleoside binding;GO:0016740//transferase activity;GO:0003824//catalytic activity;GO:0097159//organic cyclic compound binding;GO:0032550//purine ribonucle…	GO:0044260//cellular macromolecule metabolic process;GO:0008152//metabolic process;GO:0044237//cellular metabolic process;GO:0043170//macromolecule metabolic process;GO:0019538//protein metabolic process;GO:0006793//phosphorus metabolic process;GO:0036211//protein modification process;GO:0044267//cellular protein metabolic process;GO:0006464//cellular protein modification process;GO:0044238//prim…	novel-m0010-5p;novel-m0255-3p;novel-m0255-5p
Unigene001619	Unigene001619_02	--	-	-	-	-	-	-	-	novel-m0595-3p;novel-m0603-3p
Unigene001622	Unigene001622_03	DUF3685 family protein [Medicago truncatula]	-	-	-	-	-	-	-	novel-m0225-5p;novel-m0316-5p;novel-m0322-5p;novel-m0404-5p;novel-m0621-5p;novel-m0644-5p
Unigene001639	Unigene001639_01	--	-	-	-	-	-	-	-	novel-m0055-5p
Unigene001664	Unigene001664_01	--	-	-	-	-	-	-	-	novel-m0313-5p
Unigene001667	Unigene001667_02	PREDICTED: myosin heavy chain, clone 203-like isoform X3 [Eucalyptus grandis]	-	-	-	-	-	-	-	MIR535-z
Unigene001668	Unigene001668_01	BnaC02g44430D [Brassica napus]	-	-	-	-	-	-	-	MIR9773-y
Unigene001701	Unigene001701_01	--	-	-	-	-	-	-	-	MIR7732-x
Unigene001730	Unigene001730_01	PREDICTED: glycosyltransferase-like At2g41451 [Jatropha curcas]	-	-	-	-	GO:0005737//cytoplasm;GO:0005622//intracellular;GO:0044444//cytoplasmic part;GO:0016020//membrane;GO:0005794//Golgi apparatus;GO:0030312//external encapsulating structure;GO:0005618//cell wall;GO:0005623//cell;GO:0043231//intracellular membrane-bounded organelle;GO:0043226//organelle;GO:0044425//membrane part;GO:0044464//cell part;GO:0012505//endomembrane system;GO:0044424//intracellular part;GO:…	-	GO:1903338//regulation of cell wall organization or biogenesis;GO:0009825//multidimensional cell growth;GO:0022622//root system development;GO:0065007//biological regulation;GO:0019222//regulation of metabolic process;GO:0050896//response to stimulus;GO:0005975//carbohydrate metabolic process;GO:0034330//cell junction organization;GO:0009746//response to hexose;GO:0044763//single-organism cellula…	MIR6106-y
Unigene001746	Unigene001746_01	Transposase [Chondrus crispus]	-	-	-	-	-	-	-	MIR474-x
Unigene001747	Unigene001747_01	--	-	-	-	-	-	-	-	novel-m0452-3p
Unigene001750	Unigene001750_01	--	-	-	-	-	-	-	-	novel-m0452-3p
Unigene001752	Unigene001752_01	expressed protein [Arabidopsis lyrata subsp. lyrata]	-	-	-	-	-	-	-	novel-m0335-5p
Unigene001753	Unigene001753_01	expressed protein [Arabidopsis lyrata subsp. lyrata]	-	-	-	-	-	-	-	novel-m0335-5p
Unigene001761	Unigene001761_09	PREDICTED: ATP-dependent RNA helicase DHX36 [Jatropha curcas]	Genetic Information Processing	Folding, sorting and degradation	ko03018//RNA degradation	K14442	-	GO:1901363//heterocyclic compound binding;GO:0016462//pyrophosphatase activity;GO:0016817//hydrolase activity, acting on acid anhydrides;GO:0097159//organic cyclic compound binding;GO:0032549//ribonucleoside binding;GO:0005488//binding;GO:0032550//purine ribonucleoside binding;GO:0001882//nucleoside binding;GO:0036094//small molecule binding;GO:0016787//hydrolase activity;GO:0097367//carbohydrate…	-	novel-m0080-3p
Unigene001772	Unigene001772_01	PREDICTED: importin-5 [Jatropha curcas]	-	-	-	-	GO:0044424//intracellular part;GO:0044464//cell part;GO:0005623//cell;GO:0005622//intracellular;GO:0005737//cytoplasm;GO:0044444//cytoplasmic part	-	-	MIR5139-x;MIR8155-y;novel-m0087-3p;novel-m0476-5p;novel-m0477-5p;novel-m0491-3p;novel-m0601-3p;novel-m0615-3p
Unigene001777	Unigene001777_01	Mitochondrial transcription termination factor family protein [Theobroma cacao]	-	-	-	-	-	-	-	MIR1134-z
Unigene001798	Unigene001798_03	PREDICTED: nucleolar protein 10 [Gossypium raimondii]	-	-	-	-	-	-	-	novel-m0453-3p;novel-m0454-3p;novel-m0565-3p
Unigene001828	Unigene001828_07	PREDICTED: serine/threonine-protein kinase AFC2-like [Jatropha curcas]	-	-	-	-	-	GO:0016772//transferase activity, transferring phosphorus-containing groups;GO:0005488//binding;GO:0003824//catalytic activity;GO:0097159//organic cyclic compound binding;GO:0016773//phosphotransferase activity, alcohol group as acceptor;GO:0004672//protein kinase activity;GO:1901363//heterocyclic compound binding;GO:0001882//nucleoside binding;GO:0032549//ribonucleoside binding;GO:0036094//small…	GO:0036211//protein modification process;GO:0044260//cellular macromolecule metabolic process;GO:0008152//metabolic process;GO:0044237//cellular metabolic process;GO:0044267//cellular protein metabolic process;GO:0043412//macromolecule modification;GO:0009987//cellular process;GO:0006796//phosphate-containing compound metabolic process;GO:0044238//primary metabolic process;GO:0006464//cellular pr…	MIR5072-x
Unigene001837	Unigene001837_06	PREDICTED: protein ROS1 [Jatropha curcas]	-	-	-	-	-	-	-	MIR7741-y
Unigene001845	Unigene001845_02	TRAF-like family protein [Theobroma cacao]	-	-	-	-	-	-	-	MIR8022-x
Unigene001862	Unigene001862_01	Trypsin family protein isoform 4, partial [Theobroma cacao]	-	-	-	-	-	-	-	MIR394-y
Unigene001875	Unigene001875_04	PREDICTED: alpha-mannosidase-like [Jatropha curcas]	Metabolism	Glycan biosynthesis and metabolism	ko00511//Other glycan degradation	K01191	-	-	-	MIR7534-x;MIR8663-x
Unigene001880	Unigene001880_01	NADH2 dehydrogenase (ubiquinone) (EC 1.6.5.3) chain 5, truncated - sugar beet mitochondrion (mitochondrion) [Beta vulgaris subsp. vulgaris]	Metabolism	Energy metabolism	ko00190//Oxidative phosphorylation	K03883	GO:0031090//organelle membrane;GO:0043227//membrane-bounded organelle;GO:0044424//intracellular part;GO:0031975//envelope;GO:0044464//cell part;GO:0031224//intrinsic component of membrane;GO:0043229//intracellular organelle;GO:0019866//organelle inner membrane;GO:0031967//organelle envelope;GO:0043226//organelle;GO:0005623//cell;GO:0016020//membrane;GO:0044446//intracellular organelle part;GO:000…	GO:0016491//oxidoreductase activity;GO:0003824//catalytic activity;GO:0016655//oxidoreductase activity, acting on NAD(P)H, quinone or similar compound as acceptor;GO:0003954//NADH dehydrogenase activity;GO:0016651//oxidoreductase activity, acting on NAD(P)H;GO:0050136//NADH dehydrogenase (quinone) activity	GO:0022904//respiratory electron transport chain;GO:0055114//oxidation-reduction process;GO:0008152//metabolic process;GO:0045333//cellular respiration;GO:0015980//energy derivation by oxidation of organic compounds;GO:0006091//generation of precursor metabolites and energy;GO:0044763//single-organism cellular process;GO:0044710//single-organism metabolic process;GO:0044237//cellular metabolic pr…	MIR2119-y;novel-m0567-3p
Unigene001881	Unigene001881_11	--	-	-	-	-	-	-	-	MIR8026-x
Unigene001882	Unigene001882_02	NADH dehydrogenase subunit 5 [Vitis vinifera]	Metabolism	Energy metabolism	ko00190//Oxidative phosphorylation	K03883	GO:0043226//organelle;GO:0044446//intracellular organelle part;GO:0044424//intracellular part;GO:0031090//organelle membrane;GO:0031975//envelope;GO:0044425//membrane part;GO:0016020//membrane;GO:0005623//cell;GO:0019866//organelle inner membrane;GO:0031224//intrinsic component of membrane;GO:0043227//membrane-bounded organelle;GO:0044422//organelle part;GO:0043229//intracellular organelle;GO:004…	GO:0016651//oxidoreductase activity, acting on NAD(P)H;GO:0003824//catalytic activity;GO:0016491//oxidoreductase activity;GO:0003954//NADH dehydrogenase activity;GO:0016655//oxidoreductase activity, acting on NAD(P)H, quinone or similar compound as acceptor;GO:0050136//NADH dehydrogenase (quinone) activity	GO:0044710//single-organism metabolic process;GO:0022904//respiratory electron transport chain;GO:0015980//energy derivation by oxidation of organic compounds;GO:0008152//metabolic process;GO:0055114//oxidation-reduction process;GO:0044763//single-organism cellular process;GO:0022900//electron transport chain;GO:0044237//cellular metabolic process;GO:0009987//cellular process;GO:0006091//generati…	MIR7752-y
Unigene001883	Unigene001883_02	PREDICTED: alpha-dioxygenase 1 [Jatropha curcas]	Metabolism	Lipid metabolism	ko00592//alpha-Linolenic acid metabolism	K10529	-	GO:1901363//heterocyclic compound binding;GO:0046906//tetrapyrrole binding;GO:0005488//binding;GO:0097159//organic cyclic compound binding	GO:0042221//response to chemical;GO:0006950//response to stress;GO:0050896//response to stimulus;GO:0044699//single-organism process;GO:0008152//metabolic process;GO:0044710//single-organism metabolic process;GO:0009636//response to toxic substance;GO:0009987//cellular process;GO:1990748//cellular detoxification;GO:0098754//detoxification	novel-m0334-3p;novel-m0350-3p
Unigene001885	Unigene001885_01	PREDICTED: alpha-dioxygenase 1-like [Cucumis sativus]	Metabolism	Lipid metabolism	ko00592//alpha-Linolenic acid metabolism	K10529	GO:0043226//organelle;GO:0044424//intracellular part;GO:0005623//cell;GO:0043228//non-membrane-bounded organelle;GO:0044464//cell part;GO:0005622//intracellular;GO:0005811//lipid particle;GO:0043229//intracellular organelle;GO:0043232//intracellular non-membrane-bounded organelle	GO:0003824//catalytic activity;GO:0016491//oxidoreductase activity;GO:0043167//ion binding;GO:0097159//organic cyclic compound binding;GO:0016701//oxidoreductase activity, acting on single donors with incorporation of molecular oxygen;GO:0046906//tetrapyrrole binding;GO:1901363//heterocyclic compound binding;GO:0043169//cation binding;GO:0005488//binding	GO:0044255//cellular lipid metabolic process;GO:0072329//monocarboxylic acid catabolic process;GO:0044237//cellular metabolic process;GO:0072330//monocarboxylic acid biosynthetic process;GO:0046394//carboxylic acid biosynthetic process;GO:0051707//response to other organism;GO:0008152//metabolic process;GO:0044249//cellular biosynthetic process;GO:0009062//fatty acid catabolic process;GO:0006631/…	novel-m0334-3p;novel-m0350-3p
Unigene001890	Unigene001890_02	PREDICTED: E3 ubiquitin-protein ligase BRE1-like 1 isoform X1 [Jatropha curcas]	-	-	-	-	-	-	-	MIR5077-x
Unigene001891	Unigene001891_03	PREDICTED: sodium/hydrogen exchanger 2-like [Jatropha curcas]	-	-	-	-	GO:0044425//membrane part;GO:0016020//membrane;GO:0031224//intrinsic component of membrane	GO:0099516//ion antiporter activity;GO:0022892//substrate-specific transporter activity;GO:0015075//ion transmembrane transporter activity;GO:0015491//cation:cation antiporter activity;GO:0015078//hydrogen ion transmembrane transporter activity;GO:0022891//substrate-specific transmembrane transporter activity;GO:0022857//transmembrane transporter activity;GO:0005215//transporter activity;GO:00150…	GO:0055065//metal ion homeostasis;GO:0009987//cellular process;GO:0030001//metal ion transport;GO:0006812//cation transport;GO:0055080//cation homeostasis;GO:0006810//transport;GO:0048878//chemical homeostasis;GO:0050896//response to stimulus;GO:0006950//response to stress;GO:0006970//response to osmotic stress;GO:0065007//biological regulation;GO:0098771//inorganic ion homeostasis;GO:0055067//mo…	MIR6483-y
Unigene001945	Unigene001945_03	PREDICTED: ataxin-2 homolog [Malus domestica]	-	-	-	-	-	-	-	novel-m0099-5p
Unigene001947	Unigene001947_03	PREDICTED: ataxin-2 homolog [Malus domestica]	-	-	-	-	-	-	-	novel-m0099-5p
Unigene001955	Unigene001955_02	--	-	-	-	-	-	-	-	MIR8022-x
Unigene001966	Unigene001966_01	PREDICTED: multiple C2 and transmembrane domain-containing protein 1-like [Jatropha curcas]	-	-	-	-	-	-	-	MIR5015-x
Unigene001975	Unigene001975_01	PREDICTED: nuclear pore complex protein NUP160 isoform X4 [Jatropha curcas]	Genetic Information Processing	Translation	ko03013//RNA transport	K14303	-	-	-	MIR1057-y
Unigene001976	Unigene001976_01	PREDICTED: nuclear pore complex protein NUP160 isoform X4 [Jatropha curcas]	Genetic Information Processing	Translation	ko03013//RNA transport	K14303	-	-	-	MIR1057-y;MIR6484-y
Unigene001978	Unigene001978_01	GYF domain-containing-like protein isoform 1 [Theobroma cacao]	-	-	-	-	-	-	-	MIR5059-x
Unigene001985	Unigene001985_17	--	-	-	-	-	-	-	-	MIR859-x
Unigene001986	Unigene001986_01	Pax6 [Gossypium arboreum]	-	-	-	-	-	-	-	novel-m0137-5p
Unigene001988	Unigene001988_02	Nuclear factor related to kappa-B-binding protein [Morus notabilis]	-	-	-	-	-	-	-	novel-m0255-3p
Unigene002002	Unigene002002_02	PREDICTED: ABC transporter B family member 11-like isoform X1 [Jatropha curcas]	Environmental Information Processing	Membrane transport	ko02010//ABC transporters	K05658	GO:0016020//membrane;GO:0031224//intrinsic component of membrane;GO:0044425//membrane part	GO:0001883//purine nucleoside binding;GO:0005488//binding;GO:0003824//catalytic activity;GO:0032549//ribonucleoside binding;GO:0005215//transporter activity;GO:0016462//pyrophosphatase activity;GO:0036094//small molecule binding;GO:0016787//hydrolase activity;GO:0032550//purine ribonucleoside binding;GO:0015405//P-P-bond-hydrolysis-driven transmembrane transporter activity;GO:0016817//hydrolase a…	GO:0044763//single-organism cellular process;GO:0009987//cellular process;GO:0051234//establishment of localization;GO:0044699//single-organism process;GO:0051179//localization	novel-m0243-3p
Unigene002004	Unigene002004_02	PREDICTED: eukaryotic translation initiation factor 3 subunit A [Jatropha curcas]	Genetic Information Processing	Translation	ko03013//RNA transport	K03254	GO:0005623//cell;GO:0043234//protein complex;GO:0044444//cytoplasmic part;GO:0005622//intracellular;GO:0044424//intracellular part;GO:0044425//membrane part;GO:0030529//intracellular ribonucleoprotein complex;GO:0005737//cytoplasm;GO:0044464//cell part;GO:0016020//membrane;GO:0070993//translation preinitiation complex;GO:0031224//intrinsic component of membrane;GO:1990904//ribonucleoprotein compl…	GO:0005488//binding;GO:0008135//translation factor activity, RNA binding;GO:0097159//organic cyclic compound binding;GO:0003723//RNA binding;GO:0003676//nucleic acid binding;GO:1901363//heterocyclic compound binding	GO:0010467//gene expression;GO:0043170//macromolecule metabolic process;GO:0034645//cellular macromolecule biosynthetic process;GO:0044238//primary metabolic process;GO:1901576//organic substance biosynthetic process;GO:0034641//cellular nitrogen compound metabolic process;GO:0009987//cellular process;GO:0019538//protein metabolic process;GO:0006518//peptide metabolic process;GO:0044260//cellular…	MIR1134-z;novel-m0244-3p;novel-m0269-3p
Unigene002007	Unigene002007_01	--	-	-	-	-	-	-	-	novel-m0500-5p;novel-m0501-5p
Unigene002008	Unigene002008_01	--	-	-	-	-	-	-	-	novel-m0354-3p;novel-m0500-5p;novel-m0501-5p
Unigene002009	Unigene002009_05	--	-	-	-	-	-	-	-	MIR394-y
Unigene002028	Unigene002028_06	--	-	-	-	-	-	-	-	MIR394-y
Unigene002038	Unigene002038_01	--	-	-	-	-	-	-	-	MIR9897-y
Unigene002044	Unigene002044_02	PREDICTED: pre-mRNA-splicing factor SYF1 [Jatropha curcas]	Genetic Information Processing	Transcription	ko03040//Spliceosome	K12867	-	-	-	MIR9897-y
Unigene002046	Unigene002046_01	--	-	-	-	-	-	-	-	MIR8569-y
Unigene002048	Unigene002048_01	--	-	-	-	-	-	-	-	MIR8569-y
Unigene002064	Unigene002064_03	--	-	-	-	-	-	-	-	MIR1134-z
Unigene002067	Unigene002067_07	PREDICTED: protein SHOOT GRAVITROPISM 6 isoform X2 [Jatropha curcas]	-	-	-	-	GO:0005623//cell;GO:0043226//organelle;GO:0044424//intracellular part;GO:0044444//cytoplasmic part;GO:0005622//intracellular;GO:0043229//intracellular organelle;GO:0044464//cell part;GO:0005737//cytoplasm;GO:0000325//plant-type vacuole;GO:0043231//intracellular membrane-bounded organelle;GO:0043227//membrane-bounded organelle;GO:0005773//vacuole	-	GO:0009630//gravitropism;GO:0009657//plastid organization;GO:0009987//cellular process;GO:0050896//response to stimulus;GO:0009628//response to abiotic stimulus;GO:0009605//response to external stimulus;GO:0016043//cellular component organization;GO:0071840//cellular component organization or biogenesis;GO:0006996//organelle organization;GO:0009606//tropism;GO:0009629//response to gravity	MIR7693-y;novel-m0191-3p;novel-m0326-3p
Unigene002070	Unigene002070_03	PREDICTED: golgin candidate 5 [Jatropha curcas]	-	-	-	-	-	-	-	novel-m0669-5p
Unigene002073	Unigene002073_01	PREDICTED: importin-5-like [Jatropha curcas]	-	-	-	-	-	-	-	novel-m0560-5p
Unigene002075	Unigene002075_03	PREDICTED: uridine-cytidine kinase C-like isoform X2 [Malus domestica]	-	-	-	-	GO:0016020//membrane	GO:0003824//catalytic activity;GO:0016740//transferase activity	GO:0008152//metabolic process	novel-m0514-3p
Unigene002081	Unigene002081_04	PREDICTED: cationic amino acid transporter 2, vacuolar [Jatropha curcas]	-	-	-	-	GO:0044425//membrane part;GO:0016020//membrane;GO:0031224//intrinsic component of membrane	GO:0005215//transporter activity;GO:0046943//carboxylic acid transmembrane transporter activity;GO:0022857//transmembrane transporter activity;GO:0022892//substrate-specific transporter activity;GO:0022891//substrate-specific transmembrane transporter activity;GO:0005342//organic acid transmembrane transporter activity	-	MIR7747-x
Unigene002085	Unigene002085_04	--	-	-	-	-	-	-	-	MIR535-y;MIR7752-y
Unigene002131	Unigene002131_02	Spectrin beta chain, brain 3 [Gossypium arboreum]	-	-	-	-	-	-	-	novel-m0560-5p
Unigene002139	Unigene002139_04	--	-	-	-	-	-	-	-	novel-m0339-3p
Unigene002150	Unigene002150_03	--	-	-	-	-	-	-	-	MIR2655-x
Unigene002157	Unigene002157_03	ARM repeat superfamily protein isoform 2 [Theobroma cacao]	-	-	-	-	-	-	-	MIR2938-y
Unigene002161	Unigene002161_02	PREDICTED: zinc finger protein 598 [Jatropha curcas]	-	-	-	-	-	-	-	MIR2275-x
Unigene002162	Unigene002162_01	las1-like family protein [Populus trichocarpa]	-	-	-	-	-	-	-	MIR398-x;MIR398-z
Unigene002168	Unigene002168_04	PREDICTED: probable receptor protein kinase TMK1-like [Solanum tuberosum]	-	-	-	-	-	-	-	novel-m0267-3p
Unigene002181	Unigene002181_04	PREDICTED: protein CASC3 [Jatropha curcas]	-	-	-	-	-	-	-	MIR2275-x;novel-m0160-5p;novel-m0276-3p;novel-m0363-3p;novel-m0538-5p;novel-m0541-5p;novel-m0616-5p;novel-m0672-5p
Unigene002182	Unigene002182_01	PREDICTED: lysine-specific histone demethylase 1 homolog 3 [Jatropha curcas]	-	-	-	-	GO:0043226//organelle;GO:0043227//membrane-bounded organelle;GO:0043229//intracellular organelle;GO:0044424//intracellular part;GO:0005623//cell;GO:0005622//intracellular;GO:0043231//intracellular membrane-bounded organelle;GO:0044464//cell part	GO:0016740//transferase activity;GO:0003824//catalytic activity;GO:0016741//transferase activity, transferring one-carbon groups	GO:0043170//macromolecule metabolic process;GO:0008152//metabolic process;GO:0071704//organic substance metabolic process;GO:0044699//single-organism process;GO:0010467//gene expression;GO:0044710//single-organism metabolic process	novel-m0370-5p
Unigene002184	Unigene002184_05	DUF1639 family protein [Medicago truncatula]	-	-	-	-	-	-	-	MIR5211-x
Unigene002185	Unigene002185_01	DUF1639 family protein [Medicago truncatula]	-	-	-	-	-	-	-	MIR5211-x
Unigene002198	Unigene002198_01	PREDICTED: protein PFC0760c [Jatropha curcas]	-	-	-	-	-	-	-	MIR846-x;novel-m0012-3p
Unigene002204	Unigene002204_01	--	-	-	-	-	-	-	-	novel-m0121-5p;novel-m0177-3p;novel-m0279-3p;novel-m0280-5p;novel-m0327-5p;novel-m0358-5p;novel-m0421-5p;novel-m0433-5p;novel-m0460-5p;novel-m0461-5p;novel-m0473-5p
Unigene002208	Unigene002208_01	--	-	-	-	-	-	-	-	novel-m0651-5p
Unigene002209	Unigene002209_01	Group 2 isoform 1 [Theobroma cacao]	-	-	-	-	GO:0031224//intrinsic component of membrane;GO:0016020//membrane;GO:0044425//membrane part	-	-	novel-m0377-5p
Unigene002228	Unigene002228_02	PREDICTED: crossover junction endonuclease MUS81 [Jatropha curcas]	Genetic Information Processing	Replication and repair	ko03440//Homologous recombination	K08991	GO:0032991//macromolecular complex;GO:0044464//cell part;GO:0043231//intracellular membrane-bounded organelle;GO:0005622//intracellular;GO:0005623//cell;GO:0043227//membrane-bounded organelle;GO:0043229//intracellular organelle;GO:0043234//protein complex;GO:0043226//organelle;GO:0044424//intracellular part	GO:0004519//endonuclease activity;GO:0004518//nuclease activity;GO:0016894//endonuclease activity, active with either ribo- or deoxyribonucleic acids and producing 3'-phosphomonoesters;GO:0016787//hydrolase activity;GO:0003824//catalytic activity;GO:0016788//hydrolase activity, acting on ester bonds;GO:0004536//deoxyribonuclease activity;GO:0004520//endodeoxyribonuclease activity;GO:0016889//endo…	GO:0090304//nucleic acid metabolic process;GO:0006259//DNA metabolic process;GO:0043170//macromolecule metabolic process;GO:0034641//cellular nitrogen compound metabolic process;GO:0009987//cellular process;GO:0044238//primary metabolic process;GO:0044237//cellular metabolic process;GO:1901360//organic cyclic compound metabolic process;GO:0046483//heterocycle metabolic process;GO:0006725//cellula…	MIR1134-z
Unigene002229	Unigene002229_01	BnaC02g37480D [Brassica napus]	-	-	-	-	-	-	-	novel-m0024-3p
Unigene002235	Unigene002235_01	--	-	-	-	-	-	-	-	MIR2655-x
Unigene002241	Unigene002241_03	PREDICTED: copia protein isoform X1 [Beta vulgaris subsp. vulgaris]	-	-	-	-	-	-	-	MIR2118-y
Unigene002249	Unigene002249_03	--	-	-	-	-	-	-	-	novel-m0027-5p;novel-m0123-5p;novel-m0125-5p;novel-m0134-3p;novel-m0259-3p;novel-m0307-3p;novel-m0351-5p;novel-m0363-3p;novel-m0374-5p;novel-m0395-5p;novel-m0406-5p;novel-m0538-5p;novel-m0541-5p;novel-m0593-5p;novel-m0616-5p;novel-m0629-5p;novel-m0672-5p
Unigene002271	Unigene002271_01	--	-	-	-	-	-	-	-	novel-m0013-3p
Unigene002272	Unigene002272_01	--	-	-	-	-	-	-	-	novel-m0013-3p
Unigene002273	Unigene002273_01	--	-	-	-	-	-	-	-	novel-m0013-3p
Unigene002278	Unigene002278_03	--	-	-	-	-	-	-	-	novel-m0323-3p;novel-m0432-3p;novel-m0492-5p;novel-m0623-3p
Unigene002280	Unigene002280_01	--	-	-	-	-	-	-	-	MIR6034-y
Unigene002282	Unigene002282_01	PREDICTED: WD repeat-containing protein 6 isoform X2 [Jatropha curcas]	-	-	-	-	-	-	-	MIR7741-y
Unigene002305	Unigene002305_01	--	-	-	-	-	-	-	-	novel-m0568-3p
Unigene002306	Unigene002306_01	--	-	-	-	-	-	-	-	novel-m0568-3p
Unigene002307	Unigene002307_02	PREDICTED: pentatricopeptide repeat-containing protein At5g66520-like [Jatropha curcas]	-	-	-	-	-	-	-	novel-m0214-3p
Unigene002337	Unigene002337_01	--	-	-	-	-	-	-	-	MIR7726-x
Unigene002340	Unigene002340_01	polyprotein [Ananas comosus]	-	-	-	-	-	-	-	novel-m0202-3p
Unigene002352	Unigene002352_01	late embryogenesis abundant (LEA)-like protein [Medicago truncatula]	Organismal Systems	Environmental adaptation	ko04626//Plant-pathogen interaction	K13412	-	-	-	MIR7726-x
Unigene002358	Unigene002358_01	PREDICTED: GPI ethanolamine phosphate transferase 2 isoform X5 [Gossypium raimondii]	Metabolism	Glycan biosynthesis and metabolism	ko00563//Glycosylphosphatidylinositol(GPI)-anchor biosynthesis	K05310	-	-	-	novel-m0289-3p
Unigene002360	Unigene002360_01	--	-	-	-	-	-	-	-	MIR7752-y
Unigene002379	Unigene002379_01	--	-	-	-	-	-	-	-	novel-m0064-5p;novel-m0447-3p;novel-m0448-3p;novel-m0553-5p;novel-m0555-5p
Unigene002408	Unigene002408_01	FKBP-type peptidyl-prolyl cis-trans isomerase [Guillardia theta CCMP2712]	-	-	-	-	-	GO:0016853//isomerase activity;GO:0003824//catalytic activity	-	MIR7726-x;novel-m0083-3p
Unigene002423	Unigene002423_01	prefoldin subunit [Nannochloropsis gaditana]	-	-	-	-	-	-	-	MIR535-x
Unigene002424	Unigene002424_01	prefoldin subunit [Nannochloropsis gaditana]	-	-	-	-	-	-	-	MIR535-x
Unigene002432	Unigene002432_01	PREDICTED: uncharacterized RNA-binding protein C17H9.04c-like [Malus domestica]	-	-	-	-	-	-	-	novel-m0542-3p
Unigene002434	Unigene002434_01	PREDICTED: LOW QUALITY PROTEIN: probable 1-acylglycerol-3-phosphate O-acyltransferase [Solanum lycopersicum]	-	-	-	-	-	-	-	novel-m0638-5p
Unigene002442	Unigene002442_01	--	-	-	-	-	-	-	-	MIR535-z
Unigene002450	Unigene002450_01	ABC transporter family protein [Hevea brasiliensis]	-	-	-	-	GO:0016020//membrane;GO:0031224//intrinsic component of membrane;GO:0044425//membrane part	GO:0003824//catalytic activity;GO:0032549//ribonucleoside binding;GO:0016787//hydrolase activity;GO:0001883//purine nucleoside binding;GO:0001882//nucleoside binding;GO:0032550//purine ribonucleoside binding;GO:0097159//organic cyclic compound binding;GO:1901363//heterocyclic compound binding;GO:0036094//small molecule binding;GO:0016818//hydrolase activity, acting on acid anhydrides, in phosphor…	GO:0051179//localization;GO:0051234//establishment of localization	MIR7783-y;MIR845-y
Unigene002476	Unigene002476_01	--	-	-	-	-	-	-	-	novel-m0158-3p
Unigene002498	Unigene002498_01	ferredoxin-2 [Arabidopsis thaliana]	Metabolism	Energy metabolism	ko00195//Photosynthesis	K02639	GO:0044444//cytoplasmic part;GO:0009536//plastid;GO:0009532//plastid stroma;GO:0044424//intracellular part;GO:0044464//cell part;GO:0043229//intracellular organelle;GO:0005623//cell;GO:0043227//membrane-bounded organelle;GO:0005737//cytoplasm;GO:0044446//intracellular organelle part;GO:0043226//organelle;GO:0043231//intracellular membrane-bounded organelle;GO:0044435//plastid part;GO:0044422//org…	GO:0051540//metal cluster binding;GO:0043167//ion binding;GO:0005488//binding;GO:0043169//cation binding;GO:0051536//iron-sulfur cluster binding	GO:0044237//cellular metabolic process;GO:0006091//generation of precursor metabolites and energy;GO:0050896//response to stimulus;GO:0009628//response to abiotic stimulus;GO:0044763//single-organism cellular process;GO:0009416//response to light stimulus;GO:0008152//metabolic process;GO:0009987//cellular process;GO:0009642//response to light intensity;GO:0044710//single-organism metabolic proces…	novel-m0266-3p
Unigene002530	Unigene002530_07	PREDICTED: chloride channel protein CLC-c-like [Jatropha curcas]	-	-	-	-	GO:0044425//membrane part;GO:0031224//intrinsic component of membrane;GO:0016020//membrane	GO:0005215//transporter activity;GO:0022857//transmembrane transporter activity;GO:0015267//channel activity;GO:0022838//substrate-specific channel activity;GO:0005253//anion channel activity;GO:0015108//chloride transmembrane transporter activity;GO:0015103//inorganic anion transmembrane transporter activity;GO:0022892//substrate-specific transporter activity;GO:0005216//ion channel activity;GO:…	GO:0051179//localization;GO:0006811//ion transport;GO:0034765//regulation of ion transmembrane transport;GO:0032879//regulation of localization;GO:0051234//establishment of localization;GO:0006810//transport;GO:0034762//regulation of transmembrane transport;GO:0006820//anion transport;GO:0043269//regulation of ion transport;GO:0050789//regulation of biological process;GO:0051049//regulation of tr…	MIR2119-y;MIR8177-x
Unigene002540	Unigene002540_02	PREDICTED: two-component response regulator ARR2 isoform X2 [Jatropha curcas]	Environmental Information Processing	Signal transduction	ko04075//Plant hormone signal transduction	K14491	-	-	-	MIR5563-x
Unigene002567	Unigene002567_04	Phosphatase 2C 66 isoform 1 [Theobroma cacao]	-	-	-	-	-	-	-	MIR7534-x
Unigene002568	Unigene002568_03	PREDICTED: probable transcription factor PosF21 isoform X2 [Eucalyptus grandis]	-	-	-	-	-	GO:1901363//heterocyclic compound binding;GO:0003677//DNA binding;GO:0003676//nucleic acid binding;GO:0005488//binding;GO:0097159//organic cyclic compound binding	GO:0044271//cellular nitrogen compound biosynthetic process;GO:0016070//RNA metabolic process;GO:0009059//macromolecule biosynthetic process;GO:1901360//organic cyclic compound metabolic process;GO:0009987//cellular process;GO:0044249//cellular biosynthetic process;GO:0034645//cellular macromolecule biosynthetic process;GO:0034641//cellular nitrogen compound metabolic process;GO:0071704//organic …	novel-m0453-5p
Unigene002569	Unigene002569_02	PREDICTED: probable transcription factor PosF21 [Jatropha curcas]	-	-	-	-	-	GO:0097159//organic cyclic compound binding;GO:1901363//heterocyclic compound binding;GO:0005488//binding;GO:0003676//nucleic acid binding;GO:0003677//DNA binding	GO:0044237//cellular metabolic process;GO:0019438//aromatic compound biosynthetic process;GO:0032774//RNA biosynthetic process;GO:0016070//RNA metabolic process;GO:0009058//biosynthetic process;GO:0034654//nucleobase-containing compound biosynthetic process;GO:1901576//organic substance biosynthetic process;GO:0009987//cellular process;GO:1901360//organic cyclic compound metabolic process;GO:0018…	novel-m0494-3p
Unigene002591	Unigene002591_01	PREDICTED: probable E3 ubiquitin ligase SUD1 isoform X1 [Jatropha curcas]	Genetic Information Processing	Folding, sorting and degradation	ko04141//Protein processing in endoplasmic reticulum	K10661	GO:0016020//membrane;GO:0031224//intrinsic component of membrane;GO:0044425//membrane part	GO:0043169//cation binding;GO:0043167//ion binding;GO:0005488//binding	-	MIR863-x
Unigene002603	Unigene002603_03	plant/T19L5-60 protein [Medicago truncatula]	-	-	-	-	-	-	-	MIR474-x
Unigene002608	Unigene002608_02	--	-	-	-	-	-	-	-	novel-m0055-5p;novel-m0397-5p
Unigene002610	Unigene002610_07	PREDICTED: integrator complex subunit 9 homolog isoform X1 [Jatropha curcas]	-	-	-	-	-	-	-	novel-m0055-5p;novel-m0397-5p
Unigene002623	Unigene002623_01	--	-	-	-	-	-	-	-	novel-m0016-5p
Unigene002624	Unigene002624_01	--	-	-	-	-	-	-	-	novel-m0016-5p
Unigene002625	Unigene002625_01	--	-	-	-	-	-	-	-	novel-m0016-5p
Unigene002626	Unigene002626_01	--	-	-	-	-	-	-	-	novel-m0016-5p
Unigene002631	Unigene002631_01	--	-	-	-	-	-	-	-	novel-m0126-3p;novel-m0178-3p
Unigene002645	Unigene002645_01	--	-	-	-	-	-	-	-	MIR6483-y
Unigene002646	Unigene002646_08	PREDICTED: transmembrane protein 45B-like [Populus euphratica]	-	-	-	-	GO:0016020//membrane;GO:0044425//membrane part;GO:0031224//intrinsic component of membrane	-	-	MIR5147-y;MIR6483-y
Unigene002655	Unigene002655_01	--	-	-	-	-	-	-	-	novel-m0163-3p
Unigene002657	Unigene002657_01	--	-	-	-	-	-	-	-	novel-m0163-3p
Unigene002662	Unigene002662_01	--	-	-	-	-	-	-	-	MIR4243-x
Unigene002663	Unigene002663_01	--	-	-	-	-	-	-	-	MIR4243-x
Unigene002670	Unigene002670_01	PREDICTED: patellin-3-like [Jatropha curcas]	-	-	-	-	GO:0044425//membrane part;GO:0031224//intrinsic component of membrane;GO:0016020//membrane	-	-	novel-m0335-5p
Unigene002674	Unigene002674_02	--	-	-	-	-	-	-	-	novel-m0376-3p
Unigene002691	Unigene002691_03	PREDICTED: protein DEHYDRATION-INDUCED 19-like isoform X2 [Jatropha curcas]	-	-	-	-	-	-	-	novel-m0024-3p
Unigene002694	Unigene002694_01	PREDICTED: zinc finger CCCH domain-containing protein 66 [Jatropha curcas]	-	-	-	-	-	-	-	MIR8565-x
Unigene002699	Unigene002699_02	PREDICTED: ammonium transporter 1 member 3-like [Nelumbo nucifera]	-	-	-	-	GO:0031224//intrinsic component of membrane;GO:0016020//membrane;GO:0044425//membrane part	GO:0022892//substrate-specific transporter activity;GO:0015077//monovalent inorganic cation transmembrane transporter activity;GO:0005215//transporter activity;GO:0022891//substrate-specific transmembrane transporter activity;GO:0022890//inorganic cation transmembrane transporter activity;GO:0008324//cation transmembrane transporter activity;GO:0022857//transmembrane transporter activity;GO:00150…	GO:0051234//establishment of localization;GO:0051179//localization;GO:0006812//cation transport;GO:0006811//ion transport;GO:0006810//transport;GO:0071705//nitrogen compound transport;GO:0015696//ammonium transport	MIR7752-y
Unigene002704	Unigene002704_02	PREDICTED: probable serine protease EDA2 [Jatropha curcas]	-	-	-	-	-	GO:0008233//peptidase activity;GO:0016787//hydrolase activity;GO:0003824//catalytic activity;GO:0070011//peptidase activity, acting on L-amino acid peptides	GO:0071704//organic substance metabolic process;GO:0008152//metabolic process;GO:0019538//protein metabolic process;GO:0044238//primary metabolic process;GO:0043170//macromolecule metabolic process	novel-m0266-3p
Unigene002729	Unigene002729_01	--	-	-	-	-	-	-	-	MIR535-z
Unigene002732	Unigene002732_06	zinc ion-binding protein [Medicago truncatula]	-	-	-	-	-	-	-	MIR395-x;MIR846-x;novel-m0244-3p;novel-m0269-3p;novel-m0676-3p
Unigene002734	Unigene002734_02	zinc ion binding protein [Arabidopsis thaliana]	-	-	-	-	-	GO:0005488//binding;GO:0043169//cation binding;GO:0043167//ion binding	-	MIR535-z;novel-m0244-3p;novel-m0269-3p
Unigene002738	Unigene002738_05	PREDICTED: protein HAPLESS 2 [Populus euphratica]	-	-	-	-	GO:0016020//membrane;GO:0031224//intrinsic component of membrane;GO:0044425//membrane part	-	-	novel-m0508-3p
Unigene002744	Unigene002744_02	PREDICTED: ATPase family AAA domain-containing protein At1g05910 isoform X1 [Jatropha curcas]	-	-	-	-	-	GO:0097159//organic cyclic compound binding;GO:0097367//carbohydrate derivative binding;GO:0001883//purine nucleoside binding;GO:0005488//binding;GO:0032550//purine ribonucleoside binding;GO:0001882//nucleoside binding;GO:1901363//heterocyclic compound binding;GO:0032549//ribonucleoside binding;GO:0036094//small molecule binding	GO:0044763//single-organism cellular process;GO:0009987//cellular process;GO:0044699//single-organism process	MIR172-y
Unigene002754	Unigene002754_17	--	-	-	-	-	-	-	-	novel-m0200-5p;novel-m0201-5p
Unigene002755	Unigene002755_17	--	-	-	-	-	-	-	-	MIR8180-y;novel-m0175-5p
Unigene002765	Unigene002765_01	--	-	-	-	-	-	-	-	MIR2092-y
Unigene002767	Unigene002767_06	--	-	-	-	-	-	-	-	MIR2092-y;novel-m0381-3p
Unigene002769	Unigene002769_08	PREDICTED: phosphatidylinositol 4-kinase beta 1-like [Jatropha curcas]	Metabolism;Environmental Information Processing	Carbohydrate metabolism;Signal transduction	ko04070//Phosphatidylinositol signaling system;ko00562//Inositol phosphate metabolism	K00888	-	GO:0003824//catalytic activity;GO:0016740//transferase activity;GO:0016772//transferase activity, transferring phosphorus-containing groups	GO:0044238//primary metabolic process;GO:0006629//lipid metabolic process;GO:0007154//cell communication;GO:0044255//cellular lipid metabolic process;GO:0050789//regulation of biological process;GO:0006644//phospholipid metabolic process;GO:0065007//biological regulation;GO:0046488//phosphatidylinositol metabolic process;GO:0051716//cellular response to stimulus;GO:0035556//intracellular signal t…	novel-m0071-5p;novel-m0072-5p;novel-m0073-5p
Unigene002798	Unigene002798_02	PREDICTED: DEAD-box ATP-dependent RNA helicase 35 [Jatropha curcas]	-	-	-	-	-	GO:0005488//binding;GO:0001882//nucleoside binding;GO:0097159//organic cyclic compound binding;GO:0032550//purine ribonucleoside binding;GO:0001883//purine nucleoside binding;GO:0032549//ribonucleoside binding;GO:0016818//hydrolase activity, acting on acid anhydrides, in phosphorus-containing anhydrides;GO:0036094//small molecule binding;GO:0097367//carbohydrate derivative binding;GO:1901363//het…	-	MIR5211-x
Unigene002804	Unigene002804_03	--	-	-	-	-	-	-	-	MIR863-x;novel-m0666-3p
Unigene002814	Unigene002814_05	PREDICTED: activating signal cointegrator 1 complex subunit 2 isoform X1 [Jatropha curcas]	-	-	-	-	-	-	-	novel-m0027-5p;novel-m0123-5p;novel-m0125-5p;novel-m0351-5p;novel-m0361-3p;novel-m0363-3p;novel-m0374-5p;novel-m0395-5p;novel-m0406-5p;novel-m0538-5p;novel-m0541-5p;novel-m0593-5p;novel-m0616-5p;novel-m0629-5p;novel-m0672-5p
Unigene002823	Unigene002823_05	PREDICTED: centromere-associated protein E [Jatropha curcas]	-	-	-	-	-	GO:0015631//tubulin binding;GO:0032549//ribonucleoside binding;GO:0005488//binding;GO:0016787//hydrolase activity;GO:0008092//cytoskeletal protein binding;GO:0016818//hydrolase activity, acting on acid anhydrides, in phosphorus-containing anhydrides;GO:0017111//nucleoside-triphosphatase activity;GO:0036094//small molecule binding;GO:0001883//purine nucleoside binding;GO:0097367//carbohydrate deri…	GO:0044763//single-organism cellular process;GO:0009987//cellular process;GO:0007017//microtubule-based process;GO:0044699//single-organism process	novel-m0252-5p;novel-m0412-5p;novel-m0491-5p
Unigene002825	Unigene002825_01	--	-	-	-	-	-	-	-	novel-m0194-5p;novel-m0196-5p
Unigene002829	Unigene002829_04	PREDICTED: serine/arginine-rich splicing factor RS31-like [Jatropha curcas]	Genetic Information Processing	Transcription	ko03040//Spliceosome	K12893	-	-	-	MIR2655-x;MIR5139-x;MIR8155-y
Unigene002837	Unigene002837_05	PREDICTED: RING finger and CHY zinc finger domain-containing protein 1 isoform X1 [Jatropha curcas]	Genetic Information Processing	Folding, sorting and degradation	ko04120//Ubiquitin mediated proteolysis	K10144	-	-	-	MIR5139-x;MIR8155-y;MIR829-x
Unigene002860	Unigene002860_04	PREDICTED: COBRA-like protein 7 [Jatropha curcas]	-	-	-	-	GO:0031224//intrinsic component of membrane;GO:0044425//membrane part;GO:0016020//membrane	-	GO:0040007//growth	novel-m0496-5p
Unigene002861	Unigene002861_16	PREDICTED: tobamovirus multiplication protein 3-like [Nicotiana sylvestris]	-	-	-	-	GO:0016020//membrane;GO:0031224//intrinsic component of membrane;GO:0044425//membrane part	-	-	MIR4243-x
Unigene002862	Unigene002862_01	--	-	-	-	-	-	-	-	MIR4243-x
Unigene002867	Unigene002867_01	--	-	-	-	-	-	-	-	novel-m0553-5p;novel-m0555-5p
Unigene002868	Unigene002868_02	--	-	-	-	-	-	-	-	novel-m0553-5p;novel-m0555-5p
Unigene002869	Unigene002869_01	PREDICTED: CBS domain-containing protein CBSX1, chloroplastic [Jatropha curcas]	-	-	-	-	GO:0005622//intracellular;GO:0044464//cell part;GO:0005737//cytoplasm;GO:0005623//cell;GO:0043227//membrane-bounded organelle;GO:0044422//organelle part;GO:0009536//plastid;GO:0043231//intracellular membrane-bounded organelle;GO:0043229//intracellular organelle;GO:0044435//plastid part;GO:0009532//plastid stroma;GO:0044444//cytoplasmic part;GO:0044446//intracellular organelle part;GO:0043226//org…	-	GO:0009987//cellular process;GO:0044699//single-organism process;GO:0065007//biological regulation;GO:0042592//homeostatic process;GO:0019725//cellular homeostasis;GO:0044763//single-organism cellular process;GO:0065008//regulation of biological quality	novel-m0553-5p;novel-m0555-5p
Unigene002874	Unigene002874_01	PREDICTED: CBS domain-containing protein CBSX1, chloroplastic [Jatropha curcas]	-	-	-	-	GO:0043226//organelle;GO:0005737//cytoplasm;GO:0043231//intracellular membrane-bounded organelle;GO:0044435//plastid part;GO:0009536//plastid;GO:0043227//membrane-bounded organelle;GO:0044444//cytoplasmic part;GO:0005623//cell;GO:0044424//intracellular part;GO:0005622//intracellular;GO:0044422//organelle part;GO:0044464//cell part;GO:0009532//plastid stroma;GO:0043229//intracellular organelle;GO:…	-	GO:0019725//cellular homeostasis;GO:0042592//homeostatic process;GO:0044763//single-organism cellular process;GO:0065008//regulation of biological quality;GO:0065007//biological regulation;GO:0009987//cellular process;GO:0044699//single-organism process	novel-m0553-5p;novel-m0555-5p
Unigene002885	Unigene002885_04	PREDICTED: cation/H(+) antiporter 18-like [Jatropha curcas]	-	-	-	-	GO:0044425//membrane part;GO:0016020//membrane;GO:0031224//intrinsic component of membrane	GO:0015078//hydrogen ion transmembrane transporter activity;GO:0022892//substrate-specific transporter activity;GO:0022890//inorganic cation transmembrane transporter activity;GO:0008324//cation transmembrane transporter activity;GO:0005215//transporter activity;GO:0022891//substrate-specific transmembrane transporter activity;GO:0022857//transmembrane transporter activity;GO:0015077//monovalent …	GO:1902578//single-organism localization;GO:0051179//localization;GO:0006818//hydrogen transport;GO:0015992//proton transport;GO:0006810//transport;GO:0006811//ion transport;GO:0051234//establishment of localization;GO:0006812//cation transport;GO:0044765//single-organism transport;GO:0009987//cellular process;GO:0015672//monovalent inorganic cation transport;GO:0044763//single-organism cellular …	MIR9897-y
Unigene002887	Unigene002887_05	aspartate-glutamate racemase family protein [Populus trichocarpa]	-	-	-	-	GO:0009536//plastid;GO:0044464//cell part;GO:0043229//intracellular organelle;GO:0044424//intracellular part;GO:0043226//organelle;GO:0043227//membrane-bounded organelle;GO:0005623//cell;GO:0005622//intracellular;GO:0043231//intracellular membrane-bounded organelle;GO:0044444//cytoplasmic part;GO:0005737//cytoplasm	GO:0016853//isomerase activity;GO:0016855//racemase and epimerase activity, acting on amino acids and derivatives;GO:0016854//racemase and epimerase activity;GO:0003824//catalytic activity	GO:0008152//metabolic process	MIR9654-y
Unigene002892	Unigene002892_05	--	-	-	-	-	-	-	-	MIR846-x
Unigene002901	Unigene002901_01	PREDICTED: mitochondrial fission 1 protein A [Jatropha curcas]	-	-	-	-	GO:0005737//cytoplasm;GO:0044444//cytoplasmic part;GO:0043226//organelle;GO:0042579//microbody;GO:0031224//intrinsic component of membrane;GO:0043229//intracellular organelle;GO:0009536//plastid;GO:0016020//membrane;GO:0043231//intracellular membrane-bounded organelle;GO:0044425//membrane part;GO:0005622//intracellular;GO:0043227//membrane-bounded organelle;GO:0044464//cell part;GO:0044424//intra…	-	GO:0009987//cellular process;GO:0006996//organelle organization;GO:0016043//cellular component organization;GO:0007031//peroxisome organization;GO:0071840//cellular component organization or biogenesis	MIR2275-x
Unigene002902	Unigene002902_05	Nuclear pore complex protein-related isoform 2 [Theobroma cacao]	Genetic Information Processing	Translation	ko03013//RNA transport	K14318	GO:0043229//intracellular organelle;GO:0043227//membrane-bounded organelle;GO:0044422//organelle part;GO:0031975//envelope;GO:0044428//nuclear part;GO:0005623//cell;GO:0031967//organelle envelope;GO:0043231//intracellular membrane-bounded organelle;GO:0044424//intracellular part;GO:0012505//endomembrane system;GO:0005634//nucleus;GO:0044464//cell part;GO:0005622//intracellular;GO:0043226//organel…	-	GO:0006810//transport;GO:0034613//cellular protein localization;GO:0070727//cellular macromolecule localization;GO:0051707//response to other organism;GO:0006950//response to stress;GO:0043207//response to external biotic stimulus;GO:0045087//innate immune response;GO:0009607//response to biotic stimulus;GO:0051641//cellular localization;GO:0009814//defense response, incompatible interaction;GO:0…	MIR6480-y
Unigene002903	Unigene002903_01	--	-	-	-	-	-	-	-	MIR6480-y
Unigene002907	Unigene002907_04	--	-	-	-	-	-	-	-	MIR8026-x
Unigene002947	Unigene002947_01	--	-	-	-	-	-	-	-	MIR1437-x
Unigene002962	Unigene002962_01	--	-	-	-	-	-	-	-	novel-m0083-3p
Unigene002965	Unigene002965_01	PREDICTED: heat stress transcription factor B-3-like [Nelumbo nucifera]	-	-	-	-	-	-	-	MIR1057-y
Unigene002969	Unigene002969_01	--	-	-	-	-	-	-	-	MIR170-x;MIR171-x
Unigene002974	Unigene002974_01	PREDICTED: ankyrin repeat and zinc finger domain-containing protein 1 [Cucumis sativus]	-	-	-	-	-	-	-	novel-m0089-3p;novel-m0459-5p
Unigene002992	Unigene002992_01	--	-	-	-	-	-	-	-	novel-m0120-5p
Unigene003009	Unigene003009_01	3-hydroxyisobutyrate dehydrogenase [Nannochloropsis gaditana CCMP526]	Metabolism	Amino acid metabolism	ko00280//Valine, leucine and isoleucine degradation	K00020	-	GO:0003824//catalytic activity;GO:0016491//oxidoreductase activity	-	novel-m0093-3p
Unigene003011	Unigene003011_01	isocitrate dehydrogenase/citrate hydrolyase [Micromonas pusilla CCMP1545]	Metabolism	Global and Overview;Carbohydrate metabolism	ko01200//Carbon metabolism;ko01230//Biosynthesis of amino acids;ko00630//Glyoxylate and dicarboxylate metabolism;ko00020//Citrate cycle (TCA cycle);ko01210//2-Oxocarboxylic acid metabolism	K01681	-	GO:0003824//catalytic activity;GO:0005488//binding	GO:0008152//metabolic process	novel-m0459-3p;novel-m0673-5p
Unigene003013	Unigene003013_01	cytochrome b6-f complex iron-sulfur subunit [Arabidopsis thaliana]	Metabolism	Energy metabolism	ko00195//Photosynthesis	K02636	GO:0044444//cytoplasmic part;GO:0043229//intracellular organelle;GO:0044435//plastid part;GO:0009526//plastid envelope;GO:0009536//plastid;GO:0005737//cytoplasm;GO:0044464//cell part;GO:0044422//organelle part;GO:0044434//chloroplast part;GO:0031967//organelle envelope;GO:0009579//thylakoid;GO:0043226//organelle;GO:0044436//thylakoid part;GO:0031975//envelope;GO:0043227//membrane-bounded organell…	GO:0009055//electron carrier activity;GO:0051540//metal cluster binding;GO:0043167//ion binding;GO:0043169//cation binding;GO:0005488//binding;GO:0051536//iron-sulfur cluster binding	GO:0009628//response to abiotic stimulus;GO:0009617//response to bacterium;GO:0044710//single-organism metabolic process;GO:0043207//response to external biotic stimulus;GO:0044699//single-organism process;GO:0009314//response to radiation;GO:0009987//cellular process;GO:0050896//response to stimulus;GO:1990066//energy quenching;GO:0008152//metabolic process;GO:0009605//response to external stimu…	MIR7767-x
Unigene003021	Unigene003021_01	PREDICTED: putative HC-toxin efflux carrier TOXA [Pyrus x bretschneideri]	-	-	-	-	-	-	-	MIR163-y
Unigene003023	Unigene003023_01	PREDICTED: mitogen-activated protein kinase kinase kinase NPK1-like, partial [Solanum tuberosum]	-	-	-	-	-	GO:0003824//catalytic activity;GO:0016301//kinase activity;GO:0016772//transferase activity, transferring phosphorus-containing groups;GO:0016740//transferase activity	GO:0016310//phosphorylation;GO:0009987//cellular process;GO:0006793//phosphorus metabolic process;GO:0006796//phosphate-containing compound metabolic process;GO:0044237//cellular metabolic process;GO:0008152//metabolic process	MIR7741-y
Unigene003038	Unigene003038_01	--	-	-	-	-	-	-	-	MIR535-z
Unigene003039	Unigene003039_01	--	-	-	-	-	-	-	-	MIR4243-x
Unigene003053	Unigene003053_01	BnaUnng05330D, partial [Brassica napus]	-	-	-	-	-	-	-	MIR7752-y
Unigene003080	Unigene003080_01	--	-	-	-	-	-	-	-	novel-m0027-5p;novel-m0099-5p;novel-m0123-5p;novel-m0125-5p;novel-m0134-3p;novel-m0231-3p;novel-m0244-3p;novel-m0269-3p;novel-m0334-3p;novel-m0350-3p;novel-m0351-5p;novel-m0374-5p;novel-m0386-3p;novel-m0387-3p;novel-m0395-5p;novel-m0406-5p;novel-m0498-3p;novel-m0499-3p;novel-m0526-3p;novel-m0593-5p;novel-m0629-5p
Unigene003081	Unigene003081_02	--	-	-	-	-	-	-	-	novel-m0027-5p;novel-m0123-5p;novel-m0125-5p;novel-m0134-3p;novel-m0231-3p;novel-m0244-3p;novel-m0259-3p;novel-m0269-3p;novel-m0307-3p;novel-m0334-3p;novel-m0350-3p;novel-m0351-5p;novel-m0374-5p;novel-m0386-3p;novel-m0387-3p;novel-m0395-5p;novel-m0406-5p;novel-m0498-3p;novel-m0499-3p;novel-m0526-3p;novel-m0590-5p;novel-m0593-5p;novel-m0629-5p
Unigene003084	Unigene003084_01	--	-	-	-	-	-	-	-	novel-m0054-5p;novel-m0431-3p
Unigene003086	Unigene003086_07	PREDICTED: ABC transporter F family member 4-like isoform X3 [Solanum tuberosum]	-	-	-	-	-	-	-	novel-m0614-5p
Unigene003102	Unigene003102_01	cinnamoyl-CoA reductase [Salvia miltiorrhiza]	-	-	-	-	-	-	-	novel-m0595-3p
Unigene003108	Unigene003108_01	polyprotein [Phaseolus vulgaris]	-	-	-	-	-	-	-	MIR1863-y;MIR7782-y;MIR7783-y;MIR845-x;MIR845-y;MIR845-z;novel-m0444-3p;novel-m0445-3p
Unigene003109	Unigene003109_02	lectin receptor kinase [Arabidopsis thaliana]	-	-	-	-	-	-	-	MIR863-x
Unigene003121	Unigene003121_01	PREDICTED: pentatricopeptide repeat-containing protein At1g08610 [Populus euphratica]	-	-	-	-	-	-	-	MIR535-z
Unigene003122	Unigene003122_01	--	-	-	-	-	-	-	-	MIR5563-x
Unigene003128	Unigene003128_02	zinc finger C-x8-C-x5-C-x3-H type protein [Medicago truncatula]	-	-	-	-	-	-	-	MIR535-z
Unigene003130	Unigene003130_04	PREDICTED: serine/threonine-protein kinase CDL1-like [Jatropha curcas]	-	-	-	-	-	-	-	novel-m0552-5p
Unigene003171	Unigene003171_01	PREDICTED: UPF0565 protein C2orf69 [Jatropha curcas]	-	-	-	-	-	-	-	MIR2275-x
Unigene003186	Unigene003186_01	PREDICTED: receptor-like serine/threonine-protein kinase SD1-7 [Jatropha curcas]	-	-	-	-	-	GO:0016772//transferase activity, transferring phosphorus-containing groups;GO:0016740//transferase activity;GO:0016301//kinase activity;GO:0003824//catalytic activity	GO:0009987//cellular process	novel-m0136-3p
Unigene003188	Unigene003188_02	--	-	-	-	-	-	-	-	MIR9897-y
Unigene003205	Unigene003205_01	PREDICTED: pyruvate kinase, cytosolic isozyme [Jatropha curcas]	Metabolism	Nucleotide metabolism;Carbohydrate metabolism;Global and Overview	ko01200//Carbon metabolism;ko01230//Biosynthesis of amino acids;ko00230//Purine metabolism;ko00010//Glycolysis / Gluconeogenesis;ko00620//Pyruvate metabolism	K00873	GO:0005623//cell;GO:0044464//cell part;GO:0005622//intracellular;GO:0044424//intracellular part	GO:0016740//transferase activity;GO:0046872//metal ion binding;GO:0003824//catalytic activity;GO:0043169//cation binding;GO:0016772//transferase activity, transferring phosphorus-containing groups;GO:0016773//phosphotransferase activity, alcohol group as acceptor;GO:0043167//ion binding;GO:0031420//alkali metal ion binding;GO:0005488//binding	GO:0071704//organic substance metabolic process;GO:0044763//single-organism cellular process;GO:0009987//cellular process;GO:0044237//cellular metabolic process;GO:0044710//single-organism metabolic process;GO:0006090//pyruvate metabolic process;GO:0044699//single-organism process;GO:0006082//organic acid metabolic process;GO:0043436//oxoacid metabolic process;GO:0032787//monocarboxylic acid meta…	novel-m0265-3p
Unigene003207	Unigene003207_01	PREDICTED: pyruvate kinase, cytosolic isozyme [Jatropha curcas]	Metabolism	Nucleotide metabolism;Global and Overview;Carbohydrate metabolism	ko01200//Carbon metabolism;ko01230//Biosynthesis of amino acids;ko00230//Purine metabolism;ko00010//Glycolysis / Gluconeogenesis;ko00620//Pyruvate metabolism	K00873	-	GO:0005488//binding;GO:0043169//cation binding;GO:0003824//catalytic activity;GO:0031420//alkali metal ion binding;GO:0043167//ion binding;GO:0016772//transferase activity, transferring phosphorus-containing groups;GO:0016740//transferase activity;GO:0016773//phosphotransferase activity, alcohol group as acceptor;GO:0046872//metal ion binding	GO:0032787//monocarboxylic acid metabolic process;GO:0044710//single-organism metabolic process;GO:0044763//single-organism cellular process;GO:0008152//metabolic process;GO:0044237//cellular metabolic process;GO:0019752//carboxylic acid metabolic process;GO:0043436//oxoacid metabolic process;GO:0006090//pyruvate metabolic process;GO:0044699//single-organism process;GO:0044281//small molecule met…	novel-m0265-3p
Unigene003208	Unigene003208_01	--	-	-	-	-	-	-	-	MIR2275-x
Unigene003219	Unigene003219_03	PREDICTED: crocetin glucosyltransferase, chloroplastic-like [Jatropha curcas]	-	-	-	-	GO:0044424//intracellular part;GO:0044464//cell part;GO:0043227//membrane-bounded organelle;GO:0005623//cell;GO:0043226//organelle;GO:0005737//cytoplasm;GO:0043231//intracellular membrane-bounded organelle;GO:0044444//cytoplasmic part;GO:0005622//intracellular;GO:0043229//intracellular organelle;GO:0009536//plastid	GO:0016740//transferase activity;GO:0003824//catalytic activity;GO:0016757//transferase activity, transferring glycosyl groups	-	novel-m0205-5p;novel-m0221-5p;novel-m0247-5p;novel-m0415-3p;novel-m0438-3p;novel-m0438-5p;novel-m0439-5p
Unigene003221	Unigene003221_10	PREDICTED: caffeoylshikimate esterase [Jatropha curcas]	-	-	-	-	-	-	-	novel-m0466-3p
Unigene003244	Unigene003244_02	PREDICTED: protein STABILIZED1 [Jatropha curcas]	Genetic Information Processing	Transcription	ko03040//Spliceosome	K12855	-	-	-	MIR7814-x;MIR9408-y
Unigene003250	Unigene003250_05	--	-	-	-	-	-	-	-	MIR159-y
Unigene003251	Unigene003251_01	--	-	-	-	-	-	-	-	MIR159-y
Unigene003253	Unigene003253_01	--	-	-	-	-	-	-	-	MIR159-y
Unigene003254	Unigene003254_01	--	-	-	-	-	-	-	-	MIR159-y
Unigene003256	Unigene003256_01	PREDICTED: probable sulfate transporter 3.4 [Vitis vinifera]	-	-	-	-	-	-	-	novel-m0489-3p;novel-m0661-3p
Unigene003258	Unigene003258_03	PREDICTED: probable sulfate transporter 3.4-like [Citrus sinensis]	-	-	-	-	GO:0044425//membrane part;GO:0031224//intrinsic component of membrane;GO:0005911//cell-cell junction;GO:0016020//membrane;GO:0030054//cell junction	GO:0005215//transporter activity;GO:0022892//substrate-specific transporter activity;GO:0015291//secondary active transmembrane transporter activity;GO:0015075//ion transmembrane transporter activity;GO:0015103//inorganic anion transmembrane transporter activity;GO:0022804//active transmembrane transporter activity;GO:0008509//anion transmembrane transporter activity;GO:0022891//substrate-specifi…	GO:1902578//single-organism localization;GO:0008272//sulfate transport;GO:0009987//cellular process;GO:0072348//sulfur compound transport;GO:0006810//transport;GO:0051179//localization;GO:0051234//establishment of localization;GO:0044765//single-organism transport;GO:0044763//single-organism cellular process;GO:0015698//inorganic anion transport;GO:0006820//anion transport;GO:0044699//single-orga…	novel-m0489-3p;novel-m0661-3p
Unigene003260	Unigene003260_06	PREDICTED: E3 UFM1-protein ligase 1 homolog isoform X1 [Gossypium raimondii]	-	-	-	-	-	-	-	novel-m0104-3p
Unigene003275	Unigene003275_04	PREDICTED: MOB kinase activator-like 1 [Jatropha curcas]	-	-	-	-	-	-	-	MIR9897-y;novel-m0648-5p
Unigene003289	Unigene003289_01	--	-	-	-	-	-	-	-	novel-m0077-5p;novel-m0078-5p;novel-m0152-3p;novel-m0187-3p
Unigene003290	Unigene003290_04	--	-	-	-	-	-	-	-	MIR7782-y;novel-m0077-5p;novel-m0078-5p;novel-m0152-3p;novel-m0187-3p
Unigene003300	Unigene003300_01	PREDICTED: uncharacterized protein LOC103955577 [Pyrus x bretschneideri]	-	-	-	-	-	-	-	novel-m0332-5p
Unigene003310	Unigene003310_01	--	-	-	-	-	-	-	-	novel-m0386-3p;novel-m0387-3p;novel-m0498-3p;novel-m0499-3p;novel-m0526-3p
Unigene003321	Unigene003321_01	--	-	-	-	-	-	-	-	MIR159-y
Unigene003328	Unigene003328_01	PREDICTED: BTB/POZ domain-containing protein At1g55760 [Jatropha curcas]	-	-	-	-	-	-	-	MIR8569-y
Unigene003329	Unigene003329_05	BTB/POZ domain-containing protein [Glycine soja]	-	-	-	-	-	-	-	MIR8569-y
Unigene003335	Unigene003335_01	PREDICTED: adenosine kinase [Jatropha curcas]	-	-	-	-	GO:0043229//intracellular organelle;GO:0044444//cytoplasmic part;GO:0043231//intracellular membrane-bounded organelle;GO:0005623//cell;GO:0009536//plastid;GO:0044424//intracellular part;GO:0044464//cell part;GO:0043227//membrane-bounded organelle;GO:0043226//organelle;GO:0005622//intracellular;GO:0005737//cytoplasm	GO:0003824//catalytic activity;GO:0016740//transferase activity;GO:0016772//transferase activity, transferring phosphorus-containing groups	GO:0005996//monosaccharide metabolic process;GO:0019321//pentose metabolic process;GO:0044281//small molecule metabolic process;GO:0008152//metabolic process;GO:0071704//organic substance metabolic process;GO:0044723//single-organism carbohydrate metabolic process;GO:0016310//phosphorylation;GO:0005975//carbohydrate metabolic process;GO:0044710//single-organism metabolic process;GO:0044238//prima…	novel-m0046-5p;novel-m0048-5p
Unigene003347	Unigene003347_03	PREDICTED: chloride channel protein CLC-f isoform X1 [Jatropha curcas]	-	-	-	-	GO:0043226//organelle;GO:0005737//cytoplasm;GO:0005622//intracellular;GO:0016020//membrane;GO:0043227//membrane-bounded organelle;GO:0043229//intracellular organelle;GO:0044424//intracellular part;GO:0043231//intracellular membrane-bounded organelle;GO:0044464//cell part;GO:0005623//cell;GO:0044444//cytoplasmic part;GO:0031224//intrinsic component of membrane;GO:0009536//plastid;GO:0044425//membr…	GO:0022891//substrate-specific transmembrane transporter activity;GO:0005216//ion channel activity;GO:0022838//substrate-specific channel activity;GO:0015108//chloride transmembrane transporter activity;GO:0022803//passive transmembrane transporter activity;GO:0005253//anion channel activity;GO:0015075//ion transmembrane transporter activity;GO:0022857//transmembrane transporter activity;GO:00085…	GO:0051179//localization;GO:0050789//regulation of biological process;GO:0006820//anion transport;GO:0051234//establishment of localization;GO:0065007//biological regulation;GO:0043269//regulation of ion transport;GO:0034762//regulation of transmembrane transport;GO:0034765//regulation of ion transmembrane transport;GO:0051049//regulation of transport;GO:0006811//ion transport;GO:0015698//inorgan…	MIR1134-z;MIR829-x
Unigene003357	Unigene003357_01	Exosome complex exonuclease RRP40 [Medicago truncatula]	Genetic Information Processing	Folding, sorting and degradation	ko03018//RNA degradation	K03681	-	-	-	MIR535-z
Unigene003366	Unigene003366_02	expressed protein [Oryza sativa Japonica Group]	-	-	-	-	GO:0044425//membrane part;GO:0031224//intrinsic component of membrane;GO:0016020//membrane	-	-	MIR7783-y;MIR845-y
Unigene003368	Unigene003368_04	Capsid [Gossypium arboreum]	-	-	-	-	GO:0031224//intrinsic component of membrane;GO:0044425//membrane part;GO:0016020//membrane	-	-	MIR9897-y
Unigene003373	Unigene003373_07	PREDICTED: probable serine/threonine-protein kinase NAK [Jatropha curcas]	-	-	-	-	-	GO:0003824//catalytic activity;GO:0016772//transferase activity, transferring phosphorus-containing groups;GO:0016301//kinase activity;GO:0016740//transferase activity	GO:0044237//cellular metabolic process;GO:0006793//phosphorus metabolic process;GO:0009987//cellular process;GO:0008152//metabolic process;GO:0006796//phosphate-containing compound metabolic process	novel-m0355-3p
Unigene003382	Unigene003382_03	sucrose transport protein [Euphorbia esula]	-	-	-	-	GO:0016020//membrane;GO:0031224//intrinsic component of membrane;GO:0044425//membrane part	GO:0015144//carbohydrate transmembrane transporter activity;GO:0022891//substrate-specific transmembrane transporter activity;GO:0051119//sugar transmembrane transporter activity;GO:0015157//oligosaccharide transmembrane transporter activity;GO:0015154//disaccharide transmembrane transporter activity;GO:1901476//carbohydrate transporter activity;GO:0022857//transmembrane transporter activity;GO:0…	GO:0008643//carbohydrate transport;GO:0044765//single-organism transport;GO:0051234//establishment of localization;GO:0015772//oligosaccharide transport;GO:1902578//single-organism localization;GO:0006810//transport;GO:0051179//localization;GO:0044699//single-organism process;GO:0015766//disaccharide transport;GO:0071702//organic substance transport	novel-m0572-5p
Unigene003392	Unigene003392_01	PREDICTED: inositol-phosphate phosphatase [Jatropha curcas]	Metabolism;Environmental Information Processing	Carbohydrate metabolism;Signal transduction	ko04070//Phosphatidylinositol signaling system;ko00562//Inositol phosphate metabolism;ko00053//Ascorbate and aldarate metabolism	K10047	-	-	-	novel-m0482-5p
Unigene003399	Unigene003399_07	PREDICTED: auxin transporter-like protein 2 [Jatropha curcas]	Environmental Information Processing	Signal transduction	ko04075//Plant hormone signal transduction	K13946	GO:0044425//membrane part;GO:0016020//membrane;GO:0031224//intrinsic component of membrane	-	-	MIR4243-x
Unigene003400	Unigene003400_01	--	-	-	-	-	-	-	-	MIR863-x
Unigene003403	Unigene003403_03	cysteine protease CP1 [Manihot esculenta]	-	-	-	-	-	GO:0016787//hydrolase activity;GO:0003824//catalytic activity;GO:0008233//peptidase activity;GO:0070011//peptidase activity, acting on L-amino acid peptides	-	novel-m0243-3p
Unigene003407	Unigene003407_02	PREDICTED: ATP-dependent RNA helicase DHX36 [Jatropha curcas]	Genetic Information Processing	Folding, sorting and degradation	ko03018//RNA degradation	K14442	-	GO:0097367//carbohydrate derivative binding;GO:0042623//ATPase activity, coupled;GO:0016887//ATPase activity;GO:0016787//hydrolase activity;GO:0016462//pyrophosphatase activity;GO:0017111//nucleoside-triphosphatase activity;GO:0001882//nucleoside binding;GO:0016817//hydrolase activity, acting on acid anhydrides;GO:0001883//purine nucleoside binding;GO:1901363//heterocyclic compound binding;GO:009…	-	MIR395-x
Unigene003408	Unigene003408_01	PREDICTED: ATP-citrate synthase alpha chain protein 2 [Jatropha curcas]	Metabolism	Carbohydrate metabolism	ko00020//Citrate cycle (TCA cycle)	K01648	-	-	-	novel-m0483-5p
Unigene003411	Unigene003411_01	PREDICTED: E3 ubiquitin-protein ligase RNF12-A-like [Jatropha curcas]	-	-	-	-	-	-	-	MIR7741-y
Unigene003418	Unigene003418_04	PREDICTED: 4-hydroxy-3-methylbut-2-enyl diphosphate reductase, chloroplastic [Jatropha curcas]	Metabolism	Metabolism of terpenoids and polyketides	ko00900//Terpenoid backbone biosynthesis	K03527	-	GO:0016491//oxidoreductase activity;GO:0016725//oxidoreductase activity, acting on CH or CH2 groups;GO:0043169//cation binding;GO:0005488//binding;GO:0016726//oxidoreductase activity, acting on CH or CH2 groups, NAD or NADP as acceptor;GO:0043167//ion binding;GO:0003824//catalytic activity	GO:0071704//organic substance metabolic process;GO:0044763//single-organism cellular process;GO:0008610//lipid biosynthetic process;GO:0006796//phosphate-containing compound metabolic process;GO:0090407//organophosphate biosynthetic process;GO:0008152//metabolic process;GO:0044249//cellular biosynthetic process;GO:0008654//phospholipid biosynthetic process;GO:0019637//organophosphate metabolic pr…	MIR7747-x;novel-m0022-5p
Unigene003434	Unigene003434_01	--	-	-	-	-	-	-	-	MIR7814-x
Unigene003453	Unigene003453_01	Sphingomyelin phosphodiesterase 4 [Gossypium arboreum]	-	-	-	-	-	-	-	novel-m0434-3p
Unigene003456	Unigene003456_01	--	-	-	-	-	-	-	-	novel-m0168-5p;novel-m0225-5p;novel-m0316-5p;novel-m0322-5p;novel-m0404-5p;novel-m0621-5p;novel-m0644-5p
Unigene003461	Unigene003461_01	--	-	-	-	-	-	-	-	novel-m0198-3p;novel-m0199-3p
Unigene003467	Unigene003467_01	PREDICTED: protein NRT1/ PTR FAMILY 3.1-like [Pyrus x bretschneideri]	-	-	-	-	-	-	-	novel-m0055-5p
Unigene003468	Unigene003468_01	Os07g0693200, partial [Oryza sativa Japonica Group]	-	-	-	-	-	-	-	MIR1134-z
Unigene003470	Unigene003470_01	endonuclease/exonuclease/phosphatase family protein [Medicago truncatula]	-	-	-	-	-	-	-	MIR8177-x
Unigene003478	Unigene003478_12	Metallo-hydrolase/oxidoreductase superfamily protein isoform 1 [Theobroma cacao]	-	-	-	-	GO:0016020//membrane;GO:0031224//intrinsic component of membrane;GO:0044425//membrane part	GO:0003824//catalytic activity	-	MIR829-x
Unigene003481	Unigene003481_03	--	-	-	-	-	-	-	-	MIR2275-x
Unigene003482	Unigene003482_04	Phosphoglycerate kinase [Gossypium arboreum]	-	-	-	-	-	-	-	novel-m0164-5p;novel-m0168-5p;novel-m0225-5p;novel-m0316-5p;novel-m0322-5p;novel-m0404-5p;novel-m0603-3p;novel-m0621-5p;novel-m0644-5p
Unigene003488	Unigene003488_01	--	-	-	-	-	-	-	-	MIR6034-y
Unigene003493	Unigene003493_01	PREDICTED: T-complex protein 1 subunit eta [Gossypium raimondii]	-	-	-	-	GO:0044424//intracellular part;GO:0005737//cytoplasm;GO:0044464//cell part;GO:0005623//cell;GO:0005622//intracellular;GO:0044444//cytoplasmic part	GO:0032550//purine ribonucleoside binding;GO:1901363//heterocyclic compound binding;GO:0097159//organic cyclic compound binding;GO:0001883//purine nucleoside binding;GO:0001882//nucleoside binding;GO:0005488//binding;GO:0097367//carbohydrate derivative binding;GO:0005515//protein binding;GO:0032549//ribonucleoside binding;GO:0036094//small molecule binding	GO:0010038//response to metal ion;GO:0042221//response to chemical;GO:0010035//response to inorganic substance;GO:0050896//response to stimulus;GO:0009987//cellular process	MIR6034-y
Unigene003504	Unigene003504_06	PREDICTED: glutamyl-tRNA reductase 1, chloroplastic-like [Jatropha curcas]	Metabolism	Metabolism of cofactors and vitamins	ko00860//Porphyrin and chlorophyll metabolism	K02492	-	-	-	novel-m0113-3p
Unigene003508	Unigene003508_01	PREDICTED: von Willebrand factor A domain-containing protein DDB_G0286969-like [Tarenaya hassleriana]	-	-	-	-	-	-	-	novel-m0412-5p
Unigene003511	Unigene003511_06	DNA mismatch repair protein MSH6-1 [Populus trichocarpa]	Genetic Information Processing	Replication and repair	ko03430//Mismatch repair	K08737	-	GO:1901363//heterocyclic compound binding;GO:0005488//binding;GO:0003677//DNA binding;GO:0003676//nucleic acid binding;GO:0097159//organic cyclic compound binding	GO:0044238//primary metabolic process;GO:0046483//heterocycle metabolic process;GO:0006725//cellular aromatic compound metabolic process;GO:0071704//organic substance metabolic process;GO:0006281//DNA repair;GO:0006950//response to stress;GO:1901360//organic cyclic compound metabolic process;GO:0050896//response to stimulus;GO:0043170//macromolecule metabolic process;GO:0009987//cellular process;…	novel-m0082-3p
Unigene003519	Unigene003519_01	PREDICTED: flowering time control protein FPA [Jatropha curcas]	-	-	-	-	-	-	-	MIR829-x
Unigene003520	Unigene003520_01	PREDICTED: uncharacterized protein LOC105642165 [Jatropha curcas]	-	-	-	-	-	-	-	MIR5281-y
Unigene003551	Unigene003551_01	PREDICTED: nuclear pore complex protein NUP107 [Jatropha curcas]	Genetic Information Processing	Translation	ko03013//RNA transport	K14301	GO:0043231//intracellular membrane-bounded organelle;GO:0044446//intracellular organelle part;GO:0005635//nuclear envelope;GO:0044428//nuclear part;GO:0012505//endomembrane system;GO:0044424//intracellular part;GO:0031967//organelle envelope;GO:0005634//nucleus;GO:0044464//cell part;GO:0043227//membrane-bounded organelle;GO:0005622//intracellular;GO:0043226//organelle;GO:0005623//cell;GO:0044422/…	-	GO:0051179//localization;GO:0051234//establishment of localization	novel-m0121-5p;novel-m0280-5p;novel-m0421-5p;novel-m0460-5p;novel-m0461-5p
Unigene003553	Unigene003553_07	PREDICTED: vacuolar-sorting receptor 1-like [Jatropha curcas]	-	-	-	-	GO:0031224//intrinsic component of membrane;GO:0044425//membrane part;GO:0016020//membrane	-	-	novel-m0038-5p;novel-m0039-3p;novel-m0125-5p;novel-m0134-3p;novel-m0244-3p;novel-m0269-3p;novel-m0302-5p;novel-m0308-5p;novel-m0334-3p;novel-m0350-3p;novel-m0351-5p;novel-m0361-3p;novel-m0361-5p;novel-m0362-5p;novel-m0394-5p;novel-m0406-5p;novel-m0590-5p;novel-m0598-5p;novel-m0626-3p;novel-m0628-3p;novel-m0629-5p
Unigene003560	Unigene003560_01	--	-	-	-	-	-	-	-	novel-m0205-5p
Unigene003566	Unigene003566_03	PREDICTED: ATP-dependent zinc metalloprotease FTSH 4, mitochondrial isoform X1 [Jatropha curcas]	-	-	-	-	-	GO:0070011//peptidase activity, acting on L-amino acid peptides;GO:0001883//purine nucleoside binding;GO:0032549//ribonucleoside binding;GO:0036094//small molecule binding;GO:0097159//organic cyclic compound binding;GO:1901363//heterocyclic compound binding;GO:0097367//carbohydrate derivative binding;GO:0005488//binding;GO:0016787//hydrolase activity;GO:0003824//catalytic activity;GO:0032550//pur…	GO:0044699//single-organism process;GO:0043170//macromolecule metabolic process;GO:0071704//organic substance metabolic process;GO:0009987//cellular process;GO:0008152//metabolic process;GO:0044763//single-organism cellular process;GO:0044238//primary metabolic process;GO:0019538//protein metabolic process	novel-m0600-3p
Unigene003603	Unigene003603_01	--	-	-	-	-	-	-	-	MIR4243-x
Unigene003606	Unigene003606_01	Ty3/gypsy retrotransposon protein [Beta vulgaris subsp. vulgaris]	-	-	-	-	-	-	-	MIR8663-x
Unigene003609	Unigene003609_01	RNA-directed DNA polymerase (Reverse transcriptase); Polynucleotidyl transferase, Ribonuclease H fold [Medicago truncatula]	-	-	-	-	-	-	-	novel-m0231-3p;novel-m0443-3p
Unigene003612	Unigene003612_01	--	-	-	-	-	-	-	-	novel-m0191-3p;novel-m0326-3p
Unigene003620	Unigene003620_01	--	-	-	-	-	-	-	-	MIR159-x
Unigene003625	Unigene003625_01	--	-	-	-	-	-	-	-	novel-m0136-3p
Unigene003641	Unigene003641_01	--	-	-	-	-	-	-	-	MIR7752-y
Unigene003655	Unigene003655_02	PREDICTED: cytochrome P450 82A3-like [Jatropha curcas]	-	-	-	-	-	-	-	MIR6483-y;novel-m0024-3p
Unigene003657	Unigene003657_01	PREDICTED: globulin-1 S allele-like [Camelina sativa]	-	-	-	-	-	-	-	MIR8643-x
Unigene003672	Unigene003672_01	PREDICTED: protein PXR1-like, partial [Citrus sinensis]	-	-	-	-	-	-	-	novel-m0025-5p
Unigene003677	Unigene003677_01	--	-	-	-	-	-	-	-	novel-m0266-5p
Unigene003684	Unigene003684_03	PREDICTED: metalloendoproteinase 1-like [Populus euphratica]	-	-	-	-	-	GO:0016787//hydrolase activity;GO:0003824//catalytic activity	-	MIR1863-y;MIR7782-y
Unigene003687	Unigene003687_01	PREDICTED: pentatricopeptide repeat-containing protein At2g20710, mitochondrial-like [Jatropha curcas]	-	-	-	-	-	-	-	MIR474-x
Unigene003688	Unigene003688_01	PREDICTED: pentatricopeptide repeat-containing protein At2g20710, mitochondrial-like [Jatropha curcas]	-	-	-	-	-	-	-	novel-m0654-3p
Unigene003704	Unigene003704_01	--	-	-	-	-	-	-	-	novel-m0191-3p;novel-m0326-3p
Unigene003705	Unigene003705_01	--	-	-	-	-	-	-	-	novel-m0191-3p;novel-m0326-3p
Unigene003707	Unigene003707_01	--	-	-	-	-	-	-	-	novel-m0191-3p;novel-m0326-3p
Unigene003708	Unigene003708_01	--	-	-	-	-	-	-	-	novel-m0026-5p
Unigene003730	Unigene003730_01	PREDICTED: 24-methylenesterol C-methyltransferase 2 [Jatropha curcas]	Metabolism	Lipid metabolism	ko00100//Steroid biosynthesis	K08242	-	-	-	MIR7508-x
Unigene003747	Unigene003747_01	PREDICTED: nucleomorphin-like, partial [Pyrus x bretschneideri]	-	-	-	-	GO:0044425//membrane part;GO:0016020//membrane;GO:0031224//intrinsic component of membrane	-	-	MIR8175-y
Unigene003764	Unigene003764_03	PREDICTED: lysM domain-containing GPI-anchored protein 2 isoform X1 [Jatropha curcas]	-	-	-	-	-	-	-	MIR4243-x
Unigene003765	Unigene003765_14	PREDICTED: RNA-binding protein 24-A-like isoform X1 [Jatropha curcas]	-	-	-	-	-	-	-	MIR1863-y
Unigene003767	Unigene003767_02	--	-	-	-	-	-	-	-	novel-m0016-5p
Unigene003783	Unigene003783_03	PREDICTED: probable N-acetyltransferase HLS1 [Jatropha curcas]	-	-	-	-	-	GO:0016740//transferase activity;GO:0003824//catalytic activity	-	MIR1446-x;novel-m0313-5p
Unigene003793	Unigene003793_07	PREDICTED: T-complex protein 1 subunit beta [Jatropha curcas]	-	-	-	-	GO:0005622//intracellular;GO:0030312//external encapsulating structure;GO:0005886//plasma membrane;GO:0005737//cytoplasm;GO:0044424//intracellular part;GO:0071944//cell periphery;GO:0044444//cytoplasmic part;GO:0044464//cell part;GO:0016020//membrane;GO:0005623//cell	GO:0032550//purine ribonucleoside binding;GO:0032549//ribonucleoside binding;GO:0005515//protein binding;GO:0036094//small molecule binding;GO:0005488//binding;GO:0097367//carbohydrate derivative binding;GO:0001883//purine nucleoside binding;GO:0097159//organic cyclic compound binding;GO:1901363//heterocyclic compound binding;GO:0001882//nucleoside binding	GO:0009987//cellular process	MIR5015-x
Unigene003825	Unigene003825_01	--	-	-	-	-	-	-	-	novel-m0043-3p
Unigene003829	Unigene003829_03	PREDICTED: coatomer subunit zeta-1-like [Jatropha curcas]	-	-	-	-	-	-	GO:0033036//macromolecule localization;GO:0008104//protein localization;GO:0051179//localization	MIR846-x
Unigene003832	Unigene003832_01	--	-	-	-	-	-	-	-	novel-m0666-3p
Unigene003835	Unigene003835_04	--	-	-	-	-	-	-	-	MIR1873-x
Unigene003840	Unigene003840_01	LINE-type retrotransposon LIb DNA [Ipomoea batatas]	-	-	-	-	-	-	-	novel-m0575-5p
Unigene003846	Unigene003846_01	--	-	-	-	-	-	-	-	novel-m0493-3p
Unigene003857	Unigene003857_03	PREDICTED: structural maintenance of chromosomes protein 6B-like isoform X3 [Jatropha curcas]	-	-	-	-	-	-	-	MIR9773-y
Unigene003859	Unigene003859_01	PREDICTED: myb-related protein Zm1-like [Jatropha curcas]	-	-	-	-	-	-	-	MIR858-x
Unigene003861	Unigene003861_02	Mitochondrial substrate carrier family protein [Theobroma cacao]	-	-	-	-	GO:0044425//membrane part;GO:0031224//intrinsic component of membrane;GO:0016020//membrane	-	-	MIR9897-y
Unigene003865	Unigene003865_02	PREDICTED: beta-amyrin synthase-like isoform X4 [Populus euphratica]	Metabolism	Metabolism of terpenoids and polyketides	ko00909//Sesquiterpenoid and triterpenoid biosynthesis	K15813	-	-	-	MIR1863-y;novel-m0277-3p
Unigene003920	Unigene003920_06	Zinc finger family protein [Theobroma cacao]	-	-	-	-	GO:0016020//membrane;GO:0031224//intrinsic component of membrane;GO:0044425//membrane part	GO:0043169//cation binding;GO:0043167//ion binding;GO:0005488//binding	-	MIR1134-z
Unigene003922	Unigene003922_01	--	-	-	-	-	-	-	-	MIR1024-y
Unigene003929	Unigene003929_01	PREDICTED: laccase-14-like [Jatropha curcas]	-	-	-	-	-	-	-	MIR4243-x;novel-m0212-5p;novel-m0214-5p
Unigene003931	Unigene003931_02	PREDICTED: pentatricopeptide repeat-containing protein At1g22960, mitochondrial [Jatropha curcas]	-	-	-	-	-	-	-	MIR6484-y
Unigene003947	Unigene003947_01	endonuclease/exonuclease/phosphatase family protein [Medicago truncatula]	-	-	-	-	-	-	-	MIR7732-x
Unigene003950	Unigene003950_04	hypothetical protein RCOM_0293450 [Ricinus communis]	-	-	-	-	-	-	-	novel-m0035-3p
Unigene003958	Unigene003958_01	--	-	-	-	-	-	-	-	MIR1863-y;MIR5139-x;MIR8155-y
Unigene003964	Unigene003964_01	--	-	-	-	-	-	-	-	MIR8565-x
Unigene003978	Unigene003978_02	--	-	-	-	-	-	-	-	MIR1134-z
Unigene003979	Unigene003979_02	--	-	-	-	-	-	-	-	MIR1134-z
Unigene003987	Unigene003987_01	phosphoenolpyruvate carboxylase, partial [Limeum subnudum]	Metabolism	Global and Overview;Carbohydrate metabolism;Energy metabolism	ko01200//Carbon metabolism;ko00620//Pyruvate metabolism;ko00710//Carbon fixation in photosynthetic organisms	K01595	-	-	-	novel-m0027-5p;novel-m0039-3p;novel-m0123-5p;novel-m0124-3p;novel-m0125-5p;novel-m0244-3p;novel-m0269-3p;novel-m0334-3p;novel-m0350-3p;novel-m0351-5p;novel-m0363-3p;novel-m0374-5p;novel-m0395-5p;novel-m0406-5p;novel-m0538-5p;novel-m0541-5p;novel-m0593-5p;novel-m0616-5p;novel-m0626-3p;novel-m0628-3p;novel-m0629-5p;novel-m0672-5p
Unigene004001	Unigene004001_01	--	-	-	-	-	-	-	-	novel-m0252-5p;novel-m0491-5p
Unigene004025	Unigene004025_01	--	-	-	-	-	-	-	-	novel-m0243-3p
Unigene004041	Unigene004041_01	SKP1 [Hevea brasiliensis]	Genetic Information Processing	Folding, sorting and degradation	ko04141//Protein processing in endoplasmic reticulum;ko04120//Ubiquitin mediated proteolysis	K03094	-	-	-	novel-m0295-5p
Unigene004044	Unigene004044_01	--	-	-	-	-	-	-	-	MIR9897-y;novel-m0027-5p;novel-m0123-5p;novel-m0395-5p;novel-m0593-5p
Unigene004046	Unigene004046_01	--	-	-	-	-	-	-	-	novel-m0144-3p
Unigene004048	Unigene004048_02	Transposase [Chondrus crispus]	-	-	-	-	-	-	-	MIR7814-x
Unigene004061	Unigene004061_01	--	-	-	-	-	-	-	-	MIR7814-x
Unigene004064	Unigene004064_03	--	-	-	-	-	-	-	-	novel-m0496-5p
Unigene004069	Unigene004069_02	PREDICTED: squamosa promoter-binding protein 1-like [Jatropha curcas]	-	-	-	-	-	-	-	MIR156-x;MIR156-z
Unigene004070	Unigene004070_02	--	-	-	-	-	-	-	-	MIR8175-y
Unigene004087	Unigene004087_01	polyprotein [Sorghum bicolor]	-	-	-	-	-	-	-	MIR7534-x
Unigene004093	Unigene004093_02	--	-	-	-	-	-	-	-	novel-m0496-5p
Unigene004103	Unigene004103_02	--	-	-	-	-	-	-	-	novel-m0121-5p;novel-m0280-5p;novel-m0358-5p;novel-m0421-5p;novel-m0433-5p;novel-m0460-5p;novel-m0461-5p;novel-m0496-5p
Unigene004107	Unigene004107_01	--	-	-	-	-	-	-	-	MIR8032-y
Unigene004115	Unigene004115_02	--	-	-	-	-	-	-	-	MIR1134-z
Unigene004117	Unigene004117_01	PREDICTED: gamma-tubulin complex component 3 [Jatropha curcas]	-	-	-	-	GO:0044422//organelle part;GO:0043226//organelle;GO:0044464//cell part;GO:0043228//non-membrane-bounded organelle;GO:0043232//intracellular non-membrane-bounded organelle;GO:0044430//cytoskeletal part;GO:0005622//intracellular;GO:0044446//intracellular organelle part;GO:0044424//intracellular part;GO:0005819//spindle;GO:0005856//cytoskeleton;GO:0015630//microtubule cytoskeleton;GO:0005623//cell;G…	GO:0005488//binding;GO:0005515//protein binding;GO:0015631//tubulin binding;GO:0008092//cytoskeletal protein binding	GO:0016043//cellular component organization;GO:0044699//single-organism process;GO:0000226//microtubule cytoskeleton organization;GO:0044763//single-organism cellular process;GO:0071840//cellular component organization or biogenesis;GO:0007017//microtubule-based process;GO:0007010//cytoskeleton organization;GO:0009987//cellular process;GO:0006996//organelle organization;GO:1902589//single-organis…	novel-m0125-5p;novel-m0160-5p;novel-m0276-3p;novel-m0351-5p;novel-m0406-5p;novel-m0629-5p
Unigene004120	Unigene004120_01	--	-	-	-	-	-	-	-	MIR7726-x;MIR8762-x
Unigene004125	Unigene004125_02	PREDICTED: dynein light chain 2, cytoplasmic [Populus euphratica]	-	-	-	-	GO:0043226//organelle;GO:0015630//microtubule cytoskeleton;GO:0032991//macromolecular complex;GO:0044464//cell part;GO:0044430//cytoskeletal part;GO:0044446//intracellular organelle part;GO:0005622//intracellular;GO:0005856//cytoskeleton;GO:0043229//intracellular organelle;GO:0005929//cilium;GO:0044424//intracellular part;GO:0044422//organelle part;GO:0042995//cell projection;GO:0005623//cell;GO:…	-	-	MIR1446-x
Unigene004142	Unigene004142_01	--	-	-	-	-	-	-	-	novel-m0595-3p;novel-m0603-3p
Unigene004145	Unigene004145_02	PREDICTED: von Willebrand factor A domain-containing protein DDB_G0286969-like [Tarenaya hassleriana]	-	-	-	-	-	-	-	novel-m0412-5p
Unigene004152	Unigene004152_01	Late embryogenesis abundant hydroxyproline-rich glycofamily protein [Theobroma cacao]	-	-	-	-	-	-	-	novel-m0516-5p
Unigene004153	Unigene004153_01	--	-	-	-	-	-	-	-	MIR2655-x;novel-m0168-5p;novel-m0225-5p;novel-m0316-5p;novel-m0322-5p;novel-m0404-5p;novel-m0621-5p;novel-m0644-5p
Unigene004165	Unigene004165_01	--	-	-	-	-	-	-	-	novel-m0038-5p;novel-m0302-5p;novel-m0308-5p;novel-m0362-5p;novel-m0363-3p;novel-m0538-5p;novel-m0541-5p;novel-m0598-5p;novel-m0616-5p;novel-m0672-5p
Unigene004174	Unigene004174_01	PREDICTED: kinesin-like protein BC2 [Jatropha curcas]	-	-	-	-	-	-	-	novel-m0043-3p
Unigene004175	Unigene004175_01	PREDICTED: kinesin-like protein BC2 [Jatropha curcas]	-	-	-	-	-	-	-	novel-m0043-3p
Unigene004196	Unigene004196_01	PREDICTED: 2-oxoisovalerate dehydrogenase subunit alpha 1, mitochondrial-like [Solanum lycopersicum]	Metabolism	Amino acid metabolism	ko00280//Valine, leucine and isoleucine degradation	K00166	-	-	-	MIR8177-x
Unigene004199	Unigene004199_01	26S proteasome non-ATPase regulatory subunit [Medicago truncatula]	Genetic Information Processing	Folding, sorting and degradation	ko03050//Proteasome	K03030	GO:1902494//catalytic complex;GO:0043234//protein complex;GO:1905368//peptidase complex;GO:0005622//intracellular;GO:1905369//endopeptidase complex;GO:0022624//proteasome accessory complex;GO:0044424//intracellular part;GO:0044464//cell part;GO:0043227//membrane-bounded organelle;GO:0044444//cytoplasmic part;GO:0000502//proteasome complex;GO:0032991//macromolecular complex;GO:0043226//organelle;G…	GO:0003824//catalytic activity;GO:0008233//peptidase activity;GO:0043169//cation binding;GO:0043167//ion binding;GO:0070011//peptidase activity, acting on L-amino acid peptides;GO:0005488//binding;GO:0016787//hydrolase activity	GO:0044265//cellular macromolecule catabolic process;GO:1901575//organic substance catabolic process;GO:0043170//macromolecule metabolic process;GO:0051603//proteolysis involved in cellular protein catabolic process;GO:0044267//cellular protein metabolic process;GO:0019538//protein metabolic process;GO:0009987//cellular process;GO:0019941//modification-dependent protein catabolic process;GO:00442…	MIR4243-x
Unigene004224	Unigene004224_01	similar to CG7697-PA [Ectocarpus siliculosus]	Environmental Information Processing;Metabolism	Signal transduction;Carbohydrate metabolism	ko04070//Phosphatidylinositol signaling system;ko00562//Inositol phosphate metabolism	K18081	-	-	-	MIR394-y
Unigene004236	Unigene004236_01	--	-	-	-	-	-	-	-	MIR2118-y
Unigene004240	Unigene004240_01	thiazole biosynthetic enzyme [Arabidopsis thaliana]	Metabolism	Metabolism of cofactors and vitamins	ko00730//Thiamine metabolism	K03146	GO:0009532//plastid stroma;GO:0031967//organelle envelope;GO:0044464//cell part;GO:0043229//intracellular organelle;GO:0005623//cell;GO:0044446//intracellular organelle part;GO:0043226//organelle;GO:0043227//membrane-bounded organelle;GO:0044444//cytoplasmic part;GO:0043231//intracellular membrane-bounded organelle;GO:0044424//intracellular part;GO:0044435//plastid part;GO:0009526//plastid envelo…	GO:0046872//metal ion binding;GO:0005515//protein binding;GO:0003824//catalytic activity;GO:0043167//ion binding;GO:0043169//cation binding;GO:0046983//protein dimerization activity;GO:0005488//binding;GO:0046914//transition metal ion binding	GO:0072527//pyrimidine-containing compound metabolic process;GO:0006807//nitrogen compound metabolic process;GO:0046484//oxazole or thiazole metabolic process;GO:0006725//cellular aromatic compound metabolic process;GO:0018130//heterocycle biosynthetic process;GO:0042723//thiamine-containing compound metabolic process;GO:0009058//biosynthetic process;GO:0044699//single-organism process;GO:0044710…	MIR535-z
Unigene004257	Unigene004257_01	--	-	-	-	-	-	-	-	MIR5632-y
Unigene004290	Unigene004290_01	--	-	-	-	-	-	-	-	MIR2275-x
Unigene004297	Unigene004297_01	retrotransposon protein [Coix lacryma-jobi]	-	-	-	-	-	-	-	novel-m0304-3p
Unigene004302	Unigene004302_01	PREDICTED: (+)-neomenthol dehydrogenase [Jatropha curcas]	-	-	-	-	-	-	GO:0044699//single-organism process;GO:0044710//single-organism metabolic process;GO:0008152//metabolic process	novel-m0358-5p;novel-m0433-5p
Unigene004305	Unigene004305_01	--	-	-	-	-	-	-	-	MIR2275-x
Unigene004313	Unigene004313_01	Retrovirus-related Pol polyprotein from transposon TNT 1-94, partial [Glycine soja]	-	-	-	-	-	-	-	MIR1863-y;MIR5139-x;MIR7782-y;MIR7783-y;MIR8155-y;MIR845-x;MIR845-y;MIR845-z;novel-m0444-3p;novel-m0445-3p
Unigene004324	Unigene004324_01	--	-	-	-	-	-	-	-	novel-m0285-3p
Unigene004328	Unigene004328_01	--	-	-	-	-	-	-	-	novel-m0055-5p;novel-m0397-5p
Unigene004350	Unigene004350_01	conserved hypothetical protein [Ricinus communis]	-	-	-	-	-	-	-	novel-m0074-5p
Unigene004358	Unigene004358_01	ikzf5 [Gossypium arboreum]	-	-	-	-	-	-	-	MIR394-y
Unigene004368	Unigene004368_10	PREDICTED: probable LRR receptor-like serine/threonine-protein kinase At1g56140 isoform X2 [Jatropha curcas]	-	-	-	-	GO:0016020//membrane;GO:0044425//membrane part;GO:0031224//intrinsic component of membrane	GO:1901363//heterocyclic compound binding;GO:0097159//organic cyclic compound binding;GO:0005488//binding;GO:0097367//carbohydrate derivative binding;GO:0016773//phosphotransferase activity, alcohol group as acceptor;GO:0016740//transferase activity;GO:0032550//purine ribonucleoside binding;GO:0036094//small molecule binding;GO:0001882//nucleoside binding;GO:0032549//ribonucleoside binding;GO:001…	GO:0043412//macromolecule modification;GO:0044238//primary metabolic process;GO:0019538//protein metabolic process;GO:0006796//phosphate-containing compound metabolic process;GO:0006464//cellular protein modification process;GO:0009987//cellular process;GO:0043170//macromolecule metabolic process;GO:0044237//cellular metabolic process;GO:0008152//metabolic process;GO:0006793//phosphorus metabolic…	novel-m0574-5p
Unigene004370	Unigene004370_03	B-cell receptor-associated-like protein [Medicago truncatula]	-	-	-	-	-	-	-	MIR394-y
Unigene004371	Unigene004371_01	Alpha-soluble NSF attachment protein 2 [Glycine soja]	-	-	-	-	-	-	-	MIR535-z;novel-m0191-3p;novel-m0326-3p
Unigene004373	Unigene004373_02	PREDICTED: alpha-soluble NSF attachment protein 2 [Jatropha curcas]	-	-	-	-	-	-	GO:0015031//protein transport;GO:0051234//establishment of localization;GO:0008104//protein localization;GO:0051179//localization;GO:0006810//transport;GO:0045184//establishment of protein localization;GO:0033036//macromolecule localization;GO:0071702//organic substance transport	MIR158-y
Unigene004374	Unigene004374_01	soluble NSF attachment family protein [Populus trichocarpa]	-	-	-	-	-	-	-	MIR158-y
Unigene004379	Unigene004379_05	PREDICTED: probable leucine-rich repeat receptor-like serine/threonine-protein kinase At5g15730 [Jatropha curcas]	-	-	-	-	GO:0031224//intrinsic component of membrane;GO:0044425//membrane part;GO:0016020//membrane	GO:0032549//ribonucleoside binding;GO:0097159//organic cyclic compound binding;GO:0016740//transferase activity;GO:0003824//catalytic activity;GO:0016772//transferase activity, transferring phosphorus-containing groups;GO:1901363//heterocyclic compound binding;GO:0005488//binding;GO:0001883//purine nucleoside binding;GO:0032550//purine ribonucleoside binding;GO:0097367//carbohydrate derivative bi…	GO:0008152//metabolic process;GO:0009987//cellular process;GO:0044238//primary metabolic process;GO:0043170//macromolecule metabolic process;GO:0071704//organic substance metabolic process;GO:0036211//protein modification process;GO:0044237//cellular metabolic process;GO:0044260//cellular macromolecule metabolic process;GO:0006793//phosphorus metabolic process;GO:0019538//protein metabolic proces…	MIR5281-y
Unigene004380	Unigene004380_05	PREDICTED: ninja-family protein AFP2 isoform X2 [Jatropha curcas]	-	-	-	-	-	-	-	MIR5185-y;novel-m0349-3p
Unigene004383	Unigene004383_04	PREDICTED: purple acid phosphatase 15-like [Jatropha curcas]	-	-	-	-	-	-	-	MIR535-z
Unigene004384	Unigene004384_02	--	-	-	-	-	-	-	-	novel-m0248-5p;novel-m0500-5p;novel-m0501-5p
Unigene004385	Unigene004385_03	--	-	-	-	-	-	-	-	novel-m0043-3p;novel-m0500-5p;novel-m0501-5p;novel-m0650-5p
Unigene004387	Unigene004387_01	--	-	-	-	-	-	-	-	MIR2275-x
Unigene004395	Unigene004395_05	PREDICTED: uncharacterized protein LOC102627658 [Citrus sinensis]	-	-	-	-	-	-	-	MIR477-x
Unigene004398	Unigene004398_03	PREDICTED: protein TRANSPORT INHIBITOR RESPONSE 1 [Jatropha curcas]	Environmental Information Processing	Signal transduction	ko04075//Plant hormone signal transduction	K14485	-	-	-	MIR393-y
Unigene004399	Unigene004399_01	PREDICTED: B3 domain-containing transcription factor VRN1-like [Citrus sinensis]	-	-	-	-	-	-	-	MIR2275-x;MIR4243-x
Unigene004401	Unigene004401_02	PREDICTED: B3 domain-containing transcription factor VRN1-like [Populus euphratica]	-	-	-	-	-	-	-	MIR2275-x;MIR4243-x
Unigene004403	Unigene004403_13	PREDICTED: O-acyltransferase WSD1-like [Jatropha curcas]	-	-	-	-	-	GO:0003824//catalytic activity;GO:0016740//transferase activity	GO:0044711//single-organism biosynthetic process;GO:0044238//primary metabolic process;GO:1901576//organic substance biosynthetic process;GO:0071704//organic substance metabolic process;GO:0044710//single-organism metabolic process;GO:0009058//biosynthetic process;GO:0008610//lipid biosynthetic process;GO:0044699//single-organism process;GO:0008152//metabolic process;GO:0006629//lipid metabolic p…	novel-m0309-5p
Unigene004432	Unigene004432_07	--	-	-	-	-	-	-	-	MIR7814-x
Unigene004450	Unigene004450_03	Adaptin ear-binding coat-associated protein 1 NECAP-1 isoform 1 [Theobroma cacao]	-	-	-	-	-	-	-	MIR2275-x;MIR396-y
Unigene004461	Unigene004461_03	PREDICTED: probable aquaporin SIP2-1 [Jatropha curcas]	-	-	-	-	GO:0016020//membrane;GO:0044425//membrane part;GO:0031224//intrinsic component of membrane	-	GO:0051179//localization;GO:0051234//establishment of localization	MIR5054-y;novel-m0283-5p
Unigene004464	Unigene004464_01	--	-	-	-	-	-	-	-	novel-m0291-5p;novel-m0292-5p
Unigene004466	Unigene004466_01	PREDICTED: ubiquitin receptor RAD23d-like [Malus domestica]	Genetic Information Processing	Folding, sorting and degradation;Replication and repair	ko04141//Protein processing in endoplasmic reticulum;ko03420//Nucleotide excision repair	K10839	-	-	-	novel-m0291-5p;novel-m0292-5p
Unigene004477	Unigene004477_04	--	-	-	-	-	-	-	-	MIR7508-x
Unigene004484	Unigene004484_01	--	-	-	-	-	-	-	-	novel-m0574-5p
Unigene004495	Unigene004495_03	calcium-binding EF hand family protein [Arabidopsis lyrata subsp. lyrata]	-	-	-	-	GO:0044464//cell part;GO:0005623//cell;GO:0043226//organelle;GO:0043231//intracellular membrane-bounded organelle;GO:0044424//intracellular part;GO:0043227//membrane-bounded organelle;GO:0005622//intracellular;GO:0043229//intracellular organelle	GO:0046872//metal ion binding;GO:0005488//binding;GO:0043167//ion binding;GO:0043169//cation binding	-	MIR846-x;novel-m0050-5p
Unigene004503	Unigene004503_10	--	-	-	-	-	-	-	-	MIR2275-x
Unigene004518	Unigene004518_01	PREDICTED: probable LRR receptor-like serine/threonine-protein kinase At1g07650 [Populus euphratica]	-	-	-	-	-	GO:0016740//transferase activity;GO:0016301//kinase activity;GO:0003824//catalytic activity;GO:0016772//transferase activity, transferring phosphorus-containing groups	-	MIR2275-x
Unigene004519	Unigene004519_01	PREDICTED: probable galacturonosyltransferase 10 [Jatropha curcas]	Metabolism	Carbohydrate metabolism	ko00500//Starch and sucrose metabolism;ko00520//Amino sugar and nucleotide sugar metabolism	K13648	GO:0031224//intrinsic component of membrane;GO:0005737//cytoplasm;GO:0005623//cell;GO:0043231//intracellular membrane-bounded organelle;GO:0012505//endomembrane system;GO:0005794//Golgi apparatus;GO:0005773//vacuole;GO:0044424//intracellular part;GO:0043227//membrane-bounded organelle;GO:0005622//intracellular;GO:0044444//cytoplasmic part;GO:0043229//intracellular organelle;GO:0044464//cell part;…	GO:0003824//catalytic activity;GO:0016757//transferase activity, transferring glycosyl groups;GO:0016740//transferase activity;GO:0008194//UDP-glycosyltransferase activity	GO:0071840//cellular component organization or biogenesis;GO:0005976//polysaccharide metabolic process;GO:0044699//single-organism process;GO:0045229//external encapsulating structure organization;GO:0016051//carbohydrate biosynthetic process;GO:0071704//organic substance metabolic process;GO:0044723//single-organism carbohydrate metabolic process;GO:0008152//metabolic process;GO:0005975//carbohy…	MIR2275-x
Unigene004527	Unigene004527_02	--	-	-	-	-	-	-	-	MIR2275-x
Unigene004534	Unigene004534_02	PREDICTED: phosphoglucomutase, chloroplastic [Jatropha curcas]	Metabolism	Nucleotide metabolism;Carbohydrate metabolism	ko00230//Purine metabolism;ko00500//Starch and sucrose metabolism;ko00010//Glycolysis / Gluconeogenesis;ko00520//Amino sugar and nucleotide sugar metabolism;ko00030//Pentose phosphate pathway;ko00052//Galactose metabolism	K01835	GO:0043231//intracellular membrane-bounded organelle;GO:0009532//plastid stroma;GO:0009536//plastid;GO:0005623//cell;GO:0031975//envelope;GO:0005576//extracellular region;GO:0009526//plastid envelope;GO:0044464//cell part;GO:0043227//membrane-bounded organelle;GO:0043226//organelle;GO:0044424//intracellular part;GO:0044422//organelle part;GO:0005737//cytoplasm;GO:0044435//plastid part;GO:0031967/…	GO:0016853//isomerase activity;GO:0016866//intramolecular transferase activity;GO:0043167//ion binding;GO:0046872//metal ion binding;GO:0043169//cation binding;GO:0003824//catalytic activity;GO:0005488//binding;GO:0016868//intramolecular transferase activity, phosphotransferases	GO:0008152//metabolic process;GO:0044260//cellular macromolecule metabolic process;GO:0009581//detection of external stimulus;GO:0044281//small molecule metabolic process;GO:0044237//cellular metabolic process;GO:0044042//glucan metabolic process;GO:0071704//organic substance metabolic process;GO:0019318//hexose metabolic process;GO:0044238//primary metabolic process;GO:0006073//cellular glucan m…	MIR2092-y
Unigene004537	Unigene004537_02	PREDICTED: zonadhesin-like [Pyrus x bretschneideri]	-	-	-	-	GO:0016020//membrane	-	-	novel-m0348-3p
Unigene004565	Unigene004565_01	PREDICTED: protein ULTRAPETALA 1-like [Jatropha curcas]	-	-	-	-	-	-	-	MIR9726-y
Unigene004567	Unigene004567_03	Retrovirus-related Pol polyprotein from transposon TNT 1-94, partial [Glycine soja]	-	-	-	-	-	-	-	MIR845-y;MIR9897-y
Unigene004568	Unigene004568_01	Retrovirus-related Pol polyprotein from transposon TNT 1-94, partial [Glycine soja]	-	-	-	-	-	-	-	MIR9897-y;novel-m0347-3p
Unigene004577	Unigene004577_03	PREDICTED: chaperonin 60 subunit beta 2, chloroplastic [Jatropha curcas]	Genetic Information Processing	Folding, sorting and degradation	ko03018//RNA degradation	K04077	GO:0044464//cell part;GO:0005623//cell;GO:0044424//intracellular part;GO:0005622//intracellular	-	GO:0006457//protein folding;GO:0009987//cellular process	MIR5147-y
Unigene004579	Unigene004579_05	PREDICTED: peroxisomal adenine nucleotide carrier 1-like isoform X1 [Populus euphratica]	-	-	-	-	GO:0016020//membrane;GO:0031224//intrinsic component of membrane;GO:0044425//membrane part	-	-	novel-m0039-3p;novel-m0531-3p
Unigene004590	Unigene004590_01	--	-	-	-	-	-	-	-	MIR859-x
Unigene004597	Unigene004597_01	PREDICTED: histidine--tRNA ligase [Jatropha curcas]	Genetic Information Processing	Translation	ko00970//Aminoacyl-tRNA biosynthesis	K01892	-	-	-	MIR9897-y
Unigene004604	Unigene004604_01	PREDICTED: 2-aminoethanethiol dioxygenase-like [Populus euphratica]	Metabolism	Metabolism of other amino acids	ko00430//Taurine and hypotaurine metabolism	K10712	-	-	-	MIR9773-y;novel-m0200-5p;novel-m0201-5p
Unigene004605	Unigene004605_04	PREDICTED: 2-aminoethanethiol dioxygenase-like [Jatropha curcas]	Metabolism	Metabolism of other amino acids	ko00430//Taurine and hypotaurine metabolism	K10712	-	-	-	MIR9773-y;novel-m0200-5p;novel-m0201-5p
Unigene004609	Unigene004609_04	PREDICTED: rho GTPase-activating protein 3 [Jatropha curcas]	-	-	-	-	-	-	-	MIR1057-y
Unigene004624	Unigene004624_01	--	-	-	-	-	-	-	-	MIR9654-y
Unigene004629	Unigene004629_02	Spindle assembly abnormal protein 6 [Theobroma cacao]	-	-	-	-	-	-	-	novel-m0101-5p
Unigene004642	Unigene004642_01	--	-	-	-	-	-	-	-	MIR8663-x
Unigene004667	Unigene004667_01	--	-	-	-	-	-	-	-	MIR6483-y
Unigene004670	Unigene004670_01	PREDICTED: LRR receptor-like serine/threonine-protein kinase RPK2 [Jatropha curcas]	-	-	-	-	-	GO:0016740//transferase activity;GO:0016772//transferase activity, transferring phosphorus-containing groups;GO:0003824//catalytic activity;GO:0016301//kinase activity	-	MIR474-x
Unigene004714	Unigene004714_01	--	-	-	-	-	-	-	-	novel-m0606-3p
Unigene004744	Unigene004744_01	PREDICTED: probable serine/threonine-protein kinase WNK1 isoform X2 [Musa acuminata subsp. malaccensis]	-	-	-	-	-	-	-	novel-m0248-5p
Unigene004745	Unigene004745_01	--	-	-	-	-	-	-	-	MIR1863-y;MIR845-y
Unigene004768	Unigene004768_01	PREDICTED: CLAVATA3/ESR (CLE)-related protein 25 [Jatropha curcas]	-	-	-	-	-	-	-	MIR8569-y
Unigene004778	Unigene004778_04	Chaperone binding,ATPase activators [Theobroma cacao]	-	-	-	-	-	GO:0005515//protein binding;GO:0005488//binding	GO:0050790//regulation of catalytic activity;GO:0065007//biological regulation;GO:0051336//regulation of hydrolase activity;GO:0065009//regulation of molecular function;GO:0043462//regulation of ATPase activity	novel-m0475-5p
Unigene004779	Unigene004779_01	PREDICTED: endochitinase-like [Beta vulgaris subsp. vulgaris]	Metabolism	Carbohydrate metabolism	ko00520//Amino sugar and nucleotide sugar metabolism	K01183	-	-	-	novel-m0576-3p
Unigene004781	Unigene004781_02	--	-	-	-	-	-	-	-	novel-m0295-5p
Unigene004784	Unigene004784_01	hypothetical protein EUGRSUZ_L010102, partial [Eucalyptus grandis]	-	-	-	-	-	-	-	novel-m0457-3p
Unigene004787	Unigene004787_01	--	-	-	-	-	-	-	-	novel-m0266-5p
Unigene004791	Unigene004791_01	Protein spinster [Morus notabilis]	-	-	-	-	GO:0044425//membrane part;GO:0031224//intrinsic component of membrane;GO:0016020//membrane	GO:0022891//substrate-specific transmembrane transporter activity;GO:0022892//substrate-specific transporter activity;GO:0005215//transporter activity;GO:0022857//transmembrane transporter activity	GO:0044699//single-organism process;GO:0044763//single-organism cellular process;GO:0009987//cellular process	MIR845-y
Unigene004797	Unigene004797_01	--	-	-	-	-	-	-	-	novel-m0397-5p
Unigene004845	Unigene004845_01	--	-	-	-	-	-	-	-	novel-m0404-5p;novel-m0621-5p
Unigene004864	Unigene004864_01	--	-	-	-	-	-	-	-	MIR829-x
Unigene004883	Unigene004883_01	t-complex protein 1 subunit gamma [Nannochloropsis gaditana]	-	-	-	-	GO:0005622//intracellular;GO:0044424//intracellular part;GO:0044464//cell part;GO:0044444//cytoplasmic part;GO:0005623//cell;GO:0005737//cytoplasm	GO:0097159//organic cyclic compound binding;GO:0005515//protein binding;GO:0001882//nucleoside binding;GO:0005488//binding;GO:0032550//purine ribonucleoside binding;GO:0001883//purine nucleoside binding;GO:0097367//carbohydrate derivative binding;GO:0032549//ribonucleoside binding;GO:0036094//small molecule binding;GO:1901363//heterocyclic compound binding	GO:0009987//cellular process	novel-m0210-5p
Unigene004928	Unigene004928_01	PREDICTED: kinesin-like protein BC2 [Setaria italica]	-	-	-	-	-	-	-	MIR5015-x
Unigene004929	Unigene004929_01	--	-	-	-	-	-	-	-	MIR6445-x
Unigene004944	Unigene004944_01	--	-	-	-	-	-	-	-	MIR2275-x
Unigene004945	Unigene004945_01	--	-	-	-	-	-	-	-	novel-m0029-3p
Unigene004961	Unigene004961_01	50 kDa family protein [Populus trichocarpa]	-	-	-	-	-	GO:0003824//catalytic activity;GO:0016788//hydrolase activity, acting on ester bonds;GO:0016787//hydrolase activity	-	MIR2275-x
Unigene004977	Unigene004977_01	--	-	-	-	-	-	-	-	MIR894-x
Unigene004978	Unigene004978_01	small subunit ribosomal protein S11e [Nannochloropsis gaditana CCMP526]	Genetic Information Processing	Translation	ko03010//Ribosome	K02949	GO:0044446//intracellular organelle part;GO:0044464//cell part;GO:0044424//intracellular part;GO:0044444//cytoplasmic part;GO:0043228//non-membrane-bounded organelle;GO:0005840//ribosome;GO:0043229//intracellular organelle;GO:0015935//small ribosomal subunit;GO:0005623//cell;GO:0044391//ribosomal subunit;GO:1990904//ribonucleoprotein complex;GO:0005622//intracellular;GO:0043226//organelle;GO:0043…	GO:0005198//structural molecule activity	GO:0043170//macromolecule metabolic process;GO:0008152//metabolic process;GO:0071704//organic substance metabolic process;GO:0010467//gene expression	MIR5185-y
Unigene004982	Unigene004982_01	translationally-controlled tumor protein homolog [Zea mays]	-	-	-	-	-	-	-	novel-m0136-3p
Unigene004994	Unigene004994_01	--	-	-	-	-	-	-	-	novel-m0419-3p
Unigene005001	Unigene005001_01	--	-	-	-	-	-	-	-	novel-m0225-5p
Unigene005003	Unigene005003_01	--	-	-	-	-	-	-	-	novel-m0309-5p
Unigene005006	Unigene005006_07	PREDICTED: linoleate 13S-lipoxygenase 2-1, chloroplastic-like [Jatropha curcas]	Metabolism	Lipid metabolism	ko00592//alpha-Linolenic acid metabolism;ko00591//Linoleic acid metabolism	K00454	-	-	-	MIR863-x
Unigene005018	Unigene005018_02	OBP3-responsive gene 4 isoform 6 [Theobroma cacao]	-	-	-	-	-	-	-	novel-m0039-3p
Unigene005046	Unigene005046_04	PREDICTED: autophagy-related protein 8C-like [Nelumbo nucifera]	Cellular Processes	Transport and catabolism	ko04140//Regulation of autophagy	K08341	-	-	-	novel-m0126-3p;novel-m0178-3p
Unigene005057	Unigene005057_01	PREDICTED: probable beta-1,3-galactosyltransferase 13 [Pyrus x bretschneideri]	-	-	-	-	GO:0044424//intracellular part;GO:0043226//organelle;GO:0016020//membrane;GO:0043227//membrane-bounded organelle;GO:0043229//intracellular organelle;GO:0005623//cell;GO:0044425//membrane part;GO:0005622//intracellular;GO:0044464//cell part;GO:0031224//intrinsic component of membrane;GO:0043231//intracellular membrane-bounded organelle	GO:0003824//catalytic activity;GO:0016757//transferase activity, transferring glycosyl groups;GO:0016740//transferase activity;GO:0016758//transferase activity, transferring hexosyl groups	GO:0044238//primary metabolic process;GO:0044237//cellular metabolic process;GO:0006464//cellular protein modification process;GO:0019538//protein metabolic process;GO:0036211//protein modification process;GO:0008152//metabolic process;GO:0044260//cellular macromolecule metabolic process;GO:0043412//macromolecule modification;GO:0044267//cellular protein metabolic process;GO:0009987//cellular pro…	novel-m0563-3p
Unigene005060	Unigene005060_01	--	-	-	-	-	-	-	-	MIR1446-x
Unigene005078	Unigene005078_03	PREDICTED: E3 ubiquitin-protein ligase RLIM isoform X2 [Vitis vinifera]	-	-	-	-	-	-	-	MIR9654-y
Unigene005083	Unigene005083_03	PREDICTED: DUF21 domain-containing protein At2g14520-like [Jatropha curcas]	-	-	-	-	GO:0016020//membrane;GO:0031224//intrinsic component of membrane;GO:0044425//membrane part	-	-	MIR8022-x
Unigene005084	Unigene005084_01	--	-	-	-	-	-	-	-	novel-m0568-3p
Unigene005087	Unigene005087_04	PREDICTED: F-box protein At5g03100-like [Jatropha curcas]	-	-	-	-	-	-	-	novel-m0494-3p
Unigene005088	Unigene005088_02	PREDICTED: F-box protein At5g03100-like [Jatropha curcas]	-	-	-	-	-	-	-	novel-m0494-3p
Unigene005090	Unigene005090_01	PREDICTED: serine carboxypeptidase-like 40 [Nelumbo nucifera]	-	-	-	-	-	GO:0003824//catalytic activity;GO:0016787//hydrolase activity	-	MIR1134-z
Unigene005091	Unigene005091_11	PREDICTED: plastid-lipid-associated protein, chloroplastic-like [Jatropha curcas]	-	-	-	-	-	-	-	MIR1134-z
Unigene005102	Unigene005102_04	PREDICTED: CBS domain-containing protein CBSX6 [Jatropha curcas]	-	-	-	-	-	-	-	MIR5015-x
Unigene005104	Unigene005104_01	--	-	-	-	-	-	-	-	novel-m0054-5p;novel-m0431-3p
Unigene005114	Unigene005114_10	PREDICTED: chromatin assembly factor 1 subunit FAS2 [Jatropha curcas]	-	-	-	-	GO:0032991//macromolecular complex;GO:0043234//protein complex	-	GO:0022607//cellular component assembly;GO:0034728//nucleosome organization;GO:1901360//organic cyclic compound metabolic process;GO:0016043//cellular component organization;GO:0051276//chromosome organization;GO:0099402//plant organ development;GO:0090304//nucleic acid metabolic process;GO:0048731//system development;GO:0043170//macromolecule metabolic process;GO:0044699//single-organism process…	MIR7814-x
Unigene005116	Unigene005116_01	--	-	-	-	-	-	-	-	MIR1134-z;MIR4243-x;MIR6483-y
Unigene005128	Unigene005128_01	PREDICTED: cytochrome c6, chloroplastic [Populus euphratica]	Metabolism	Energy metabolism	ko00195//Photosynthesis	K08906	-	GO:0046906//tetrapyrrole binding;GO:0005488//binding;GO:0097159//organic cyclic compound binding;GO:1901363//heterocyclic compound binding	-	MIR6284-y
Unigene005144	Unigene005144_01	O-fucosyltransferase family protein isoform 2 [Theobroma cacao]	-	-	-	-	GO:0016020//membrane;GO:0044425//membrane part;GO:0031224//intrinsic component of membrane	GO:0016740//transferase activity;GO:0003824//catalytic activity	-	MIR1134-z
Unigene005185	Unigene005185_02	PREDICTED: probable inactive shikimate kinase like 1, chloroplastic [Jatropha curcas]	Metabolism	Global and Overview;Amino acid metabolism	ko01230//Biosynthesis of amino acids;ko00400//Phenylalanine, tyrosine and tryptophan biosynthesis	K00891	GO:0044435//plastid part;GO:0044446//intracellular organelle part;GO:0043231//intracellular membrane-bounded organelle;GO:0044424//intracellular part;GO:0005737//cytoplasm;GO:0043226//organelle;GO:0009532//plastid stroma;GO:0043227//membrane-bounded organelle;GO:0044422//organelle part;GO:0005622//intracellular;GO:0043229//intracellular organelle;GO:0009536//plastid;GO:0044464//cell part;GO:00056…	-	GO:0006996//organelle organization;GO:0009987//cellular process;GO:0044237//cellular metabolic process;GO:0009668//plastid membrane organization;GO:0044699//single-organism process;GO:0071840//cellular component organization or biogenesis;GO:0044802//single-organism membrane organization;GO:0006796//phosphate-containing compound metabolic process;GO:0008152//metabolic process;GO:0006793//phosphor…	novel-m0055-5p;novel-m0397-5p
Unigene005228	Unigene005228_01	--	-	-	-	-	-	-	-	MIR8569-y
Unigene005264	Unigene005264_01	--	-	-	-	-	-	-	-	novel-m0030-3p;novel-m0627-3p
Unigene005265	Unigene005265_01	--	-	-	-	-	-	-	-	novel-m0030-3p;novel-m0627-3p
Unigene005270	Unigene005270_01	--	-	-	-	-	-	-	-	novel-m0030-3p;novel-m0627-3p
Unigene005275	Unigene005275_01	--	-	-	-	-	-	-	-	novel-m0397-5p
Unigene005276	Unigene005276_07	--	-	-	-	-	-	-	-	novel-m0214-3p
Unigene005277	Unigene005277_02	RNA-binding family protein isoform 2 [Theobroma cacao]	-	-	-	-	GO:0044425//membrane part;GO:0031224//intrinsic component of membrane;GO:0016020//membrane	GO:0005488//binding;GO:0097159//organic cyclic compound binding	GO:0009719//response to endogenous stimulus;GO:0009725//response to hormone;GO:0050896//response to stimulus;GO:0042221//response to chemical;GO:0010033//response to organic substance	novel-m0099-5p;novel-m0231-3p;novel-m0374-5p;novel-m0394-5p;novel-m0590-5p
Unigene005278	Unigene005278_01	PREDICTED: pectinesterase 2-like [Citrus sinensis]	Metabolism	Carbohydrate metabolism	ko00500//Starch and sucrose metabolism;ko00040//Pentose and glucuronate interconversions	K01051	GO:0044464//cell part;GO:0005623//cell;GO:0071944//cell periphery;GO:0030312//external encapsulating structure	GO:0016788//hydrolase activity, acting on ester bonds;GO:0052689//carboxylic ester hydrolase activity;GO:0003824//catalytic activity;GO:0016787//hydrolase activity	GO:0016043//cellular component organization;GO:0016052//carbohydrate catabolic process;GO:0071840//cellular component organization or biogenesis;GO:0071554//cell wall organization or biogenesis;GO:0008152//metabolic process;GO:0065009//regulation of molecular function;GO:0005975//carbohydrate metabolic process;GO:0009987//cellular process;GO:0009056//catabolic process;GO:0005976//polysaccharide m…	MIR829-x
Unigene005281	Unigene005281_03	PREDICTED: proteasome subunit beta type-3-A [Jatropha curcas]	Genetic Information Processing	Folding, sorting and degradation	ko03050//Proteasome	K02735	GO:1902494//catalytic complex;GO:1905369//endopeptidase complex;GO:0043229//intracellular organelle;GO:0043227//membrane-bounded organelle;GO:0000502//proteasome complex;GO:0043226//organelle;GO:0044424//intracellular part;GO:0044464//cell part;GO:0005623//cell;GO:1905368//peptidase complex;GO:0043234//protein complex;GO:0005622//intracellular;GO:0032991//macromolecular complex;GO:0043231//intrac…	GO:0004175//endopeptidase activity;GO:0070011//peptidase activity, acting on L-amino acid peptides;GO:0016787//hydrolase activity;GO:0003824//catalytic activity;GO:0008233//peptidase activity	GO:0071704//organic substance metabolic process;GO:0043170//macromolecule metabolic process;GO:0019538//protein metabolic process;GO:0008152//metabolic process;GO:0006508//proteolysis;GO:0044238//primary metabolic process	novel-m0363-3p;novel-m0538-5p;novel-m0541-5p;novel-m0616-5p;novel-m0672-5p
Unigene005286	Unigene005286_01	GDP-fucose O-fucosyltransferase 1 [Gossypium arboreum]	-	-	-	-	GO:0005622//intracellular;GO:0044424//intracellular part;GO:0005623//cell;GO:0012505//endomembrane system;GO:0043231//intracellular membrane-bounded organelle;GO:0043226//organelle;GO:0044444//cytoplasmic part;GO:0044464//cell part;GO:0043229//intracellular organelle;GO:0005794//Golgi apparatus;GO:0005737//cytoplasm;GO:0043227//membrane-bounded organelle	GO:0003824//catalytic activity;GO:0016740//transferase activity	-	novel-m0392-5p
Unigene005296	Unigene005296_02	--	-	-	-	-	-	-	-	MIR5072-x
Unigene005308	Unigene005308_02	--	Cellular Processes	Transport and catabolism	ko04144//Endocytosis	K11866	-	-	-	novel-m0244-3p;novel-m0269-3p;novel-m0679-3p
Unigene005323	Unigene005323_01	--	-	-	-	-	-	-	-	novel-m0277-3p
Unigene005324	Unigene005324_01	--	-	-	-	-	-	-	-	novel-m0039-3p;novel-m0129-5p;novel-m0210-5p;novel-m0334-3p;novel-m0350-3p;novel-m0386-3p;novel-m0387-3p;novel-m0498-3p;novel-m0499-3p;novel-m0526-3p;novel-m0630-5p;novel-m0641-5p
Unigene005333	Unigene005333_01	PREDICTED: F-box protein At5g03100-like [Jatropha curcas]	-	-	-	-	-	-	-	novel-m0093-3p
Unigene005366	Unigene005366_01	--	-	-	-	-	-	-	-	novel-m0397-5p
Unigene005382	Unigene005382_01	PREDICTED: F-box protein At5g03100-like [Jatropha curcas]	-	-	-	-	-	-	-	novel-m0092-5p
Unigene005395	Unigene005395_01	PREDICTED: zinc finger CCHC domain-containing protein 10-like [Camelina sativa]	-	-	-	-	-	-	-	MIR535-z
Unigene005437	Unigene005437_01	PREDICTED: serine carboxypeptidase-like [Sesamum indicum]	-	-	-	-	GO:0005737//cytoplasm;GO:0044424//intracellular part;GO:0044444//cytoplasmic part;GO:0044464//cell part;GO:0043226//organelle;GO:0043229//intracellular organelle;GO:0043231//intracellular membrane-bounded organelle;GO:0005622//intracellular;GO:0043227//membrane-bounded organelle;GO:0005623//cell	-	-	novel-m0603-3p
Unigene005448	Unigene005448_01	--	-	-	-	-	-	-	-	novel-m0523-3p
Unigene005459	Unigene005459_01	--	-	-	-	-	-	-	-	novel-m0397-5p
Unigene005472	Unigene005472_01	--	-	-	-	-	-	-	-	novel-m0092-5p;novel-m0494-3p
Unigene005480	Unigene005480_01	--	-	-	-	-	-	-	-	MIR1446-x
Unigene005499	Unigene005499_02	LTR retrotransposon-like protein [Rhodiola fastigiata]	-	-	-	-	-	-	-	MIR6293-x;MIR7747-x
Unigene005512	Unigene005512_06	PREDICTED: actin-related protein 2 isoform X1 [Jatropha curcas]	-	-	-	-	GO:0043226//organelle;GO:0005622//intracellular;GO:0005856//cytoskeleton;GO:0043232//intracellular non-membrane-bounded organelle;GO:0005623//cell;GO:0044424//intracellular part;GO:0015629//actin cytoskeleton;GO:0044464//cell part;GO:0043228//non-membrane-bounded organelle;GO:0043229//intracellular organelle	GO:0032550//purine ribonucleoside binding;GO:0097159//organic cyclic compound binding;GO:0005488//binding;GO:0036094//small molecule binding;GO:0097367//carbohydrate derivative binding;GO:0001883//purine nucleoside binding;GO:0032549//ribonucleoside binding;GO:1901363//heterocyclic compound binding;GO:0001882//nucleoside binding	GO:0016043//cellular component organization;GO:0044087//regulation of cellular component biogenesis;GO:0048856//anatomical structure development;GO:0050789//regulation of biological process;GO:0032271//regulation of protein polymerization;GO:0007010//cytoskeleton organization;GO:0065008//regulation of biological quality;GO:0008064//regulation of actin polymerization or depolymerization;GO:0051128…	MIR5563-x
Unigene005526	Unigene005526_05	PREDICTED: TMV resistance protein N-like isoform X2 [Jatropha curcas]	-	-	-	-	-	-	-	novel-m0610-3p
Unigene005539	Unigene005539_01	--	-	-	-	-	-	-	-	novel-m0031-3p;novel-m0031-5p;novel-m0118-5p;novel-m0213-5p;novel-m0565-5p
Unigene005540	Unigene005540_02	--	-	-	-	-	-	-	-	novel-m0031-3p;novel-m0031-5p;novel-m0118-5p;novel-m0212-5p;novel-m0213-5p;novel-m0214-5p;novel-m0565-5p
Unigene005541	Unigene005541_01	--	-	-	-	-	-	-	-	novel-m0031-3p;novel-m0031-5p;novel-m0118-5p;novel-m0212-5p;novel-m0213-5p;novel-m0214-5p;novel-m0565-5p
Unigene005542	Unigene005542_01	--	-	-	-	-	-	-	-	novel-m0031-3p;novel-m0031-5p;novel-m0118-5p;novel-m0212-5p;novel-m0214-5p;novel-m0565-5p
Unigene005543	Unigene005543_01	--	-	-	-	-	-	-	-	novel-m0031-3p;novel-m0031-5p;novel-m0118-5p;novel-m0212-5p;novel-m0214-5p;novel-m0565-5p
Unigene005578	Unigene005578_01	PREDICTED: peptidyl-prolyl cis-trans isomerase FKBP16-4, chloroplastic [Nelumbo nucifera]	-	-	-	-	GO:0044434//chloroplast part;GO:0044464//cell part;GO:0043231//intracellular membrane-bounded organelle;GO:0043226//organelle;GO:0044422//organelle part;GO:0043229//intracellular organelle;GO:0009534//chloroplast thylakoid;GO:0009536//plastid;GO:0005737//cytoplasm;GO:0005623//cell;GO:0044424//intracellular part;GO:0009579//thylakoid;GO:0031984//organelle subcompartment;GO:0031976//plastid thylako…	-	-	MIR8569-y
Unigene005587	Unigene005587_02	DNA-directed RNA polymerase subunit beta, partial [Medicago truncatula]	Metabolism	Energy metabolism	ko00190//Oxidative phosphorylation;ko00195//Photosynthesis	K02111	GO:0044425//membrane part;GO:0043226//organelle;GO:0032991//macromolecular complex;GO:0044434//chloroplast part;GO:0009536//plastid;GO:0005623//cell;GO:0033178//proton-transporting two-sector ATPase complex, catalytic domain;GO:0043231//intracellular membrane-bounded organelle;GO:0044435//plastid part;GO:0043229//intracellular organelle;GO:0009534//chloroplast thylakoid;GO:0031984//organelle subc…	GO:0022892//substrate-specific transporter activity;GO:0042623//ATPase activity, coupled;GO:1901363//heterocyclic compound binding;GO:0022853//active ion transmembrane transporter activity;GO:0097159//organic cyclic compound binding;GO:0005215//transporter activity;GO:0032550//purine ribonucleoside binding;GO:0022857//transmembrane transporter activity;GO:0017111//nucleoside-triphosphatase activi…	GO:1902578//single-organism localization;GO:0044765//single-organism transport;GO:0044763//single-organism cellular process;GO:0055086//nucleobase-containing small molecule metabolic process;GO:0009167//purine ribonucleoside monophosphate metabolic process;GO:0015988//energy coupled proton transmembrane transport, against electrochemical gradient;GO:0046034//ATP metabolic process;GO:1902600//hydr…	MIR863-x;MIR9726-y
Unigene005588	Unigene005588_01	PREDICTED: proline-rich receptor-like protein kinase PERK4 [Nelumbo nucifera]	-	-	-	-	-	-	-	MIR5225-x
Unigene005601	Unigene005601_06	PREDICTED: early nodulin-like protein 2 [Jatropha curcas]	-	-	-	-	-	-	-	novel-m0315-5p
Unigene005614	Unigene005614_02	--	-	-	-	-	-	-	-	MIR1134-z
Unigene005615	Unigene005615_03	PREDICTED: chorismate mutase 1, chloroplastic [Jatropha curcas]	Metabolism	Amino acid metabolism;Global and Overview	ko01230//Biosynthesis of amino acids;ko00400//Phenylalanine, tyrosine and tryptophan biosynthesis	K01850	-	-	GO:0019752//carboxylic acid metabolic process;GO:0008152//metabolic process;GO:0009987//cellular process;GO:0044237//cellular metabolic process;GO:0044281//small molecule metabolic process;GO:0044699//single-organism process;GO:0043436//oxoacid metabolic process;GO:0071704//organic substance metabolic process;GO:0044763//single-organism cellular process;GO:0006082//organic acid metabolic process;…	MIR2938-y
Unigene005621	Unigene005621_03	PREDICTED: dentin sialophosphoprotein-like isoform X1 [Cucumis melo]	Genetic Information Processing	Folding, sorting and degradation	ko03018//RNA degradation	K10643	-	-	-	novel-m0200-5p;novel-m0201-5p
Unigene005624	Unigene005624_01	--	-	-	-	-	-	-	-	novel-m0200-5p;novel-m0201-5p
Unigene005625	Unigene005625_05	retroelement pol polyprotein-like [Arabidopsis thaliana]	-	-	-	-	-	-	-	novel-m0032-5p
Unigene005639	Unigene005639_06	--	-	-	-	-	-	-	-	novel-m0043-3p
Unigene005650	Unigene005650_04	PREDICTED: probable methyltransferase PMT18 isoform X2 [Jatropha curcas]	-	-	-	-	GO:0031224//intrinsic component of membrane;GO:0044425//membrane part;GO:0016020//membrane	GO:0003824//catalytic activity	GO:0008152//metabolic process	MIR384-x;MIR394-x
Unigene005663	Unigene005663_07	--	-	-	-	-	-	-	-	MIR1134-z
Unigene005673	Unigene005673_01	--	-	-	-	-	-	-	-	MIR8663-x
Unigene005687	Unigene005687_02	PREDICTED: ATP-dependent helicase ULS1 [Prunus mume]	-	-	-	-	-	-	-	novel-m0126-3p;novel-m0178-3p
Unigene005689	Unigene005689_11	PREDICTED: uncharacterized protein LOC105162368 [Sesamum indicum]	-	-	-	-	-	-	-	MIR5632-y
Unigene005692	Unigene005692_01	PREDICTED: protein BREAST CANCER SUSCEPTIBILITY 1 homolog [Jatropha curcas]	-	-	-	-	-	-	GO:0044238//primary metabolic process;GO:0007275//multicellular organism development;GO:0032502//developmental process;GO:0071704//organic substance metabolic process;GO:0048507//meristem development;GO:0044707//single-multicellular organism process;GO:0044260//cellular macromolecule metabolic process;GO:0009888//tissue development;GO:0043170//macromolecule metabolic process;GO:0048856//anatomica…	MIR4243-x
Unigene005695	Unigene005695_01	PREDICTED: NPL4-like protein 1 [Jatropha curcas]	Genetic Information Processing	Folding, sorting and degradation	ko04141//Protein processing in endoplasmic reticulum	K14015	-	-	-	MIR156-z
Unigene005699	Unigene005699_04	ubiquitin-like protein SMT3 [Cannabis sativa]	Genetic Information Processing	Translation	ko03013//RNA transport	K12160	-	-	-	MIR7747-x;novel-m0496-5p
Unigene005707	Unigene005707_01	--	-	-	-	-	-	-	-	novel-m0168-5p
Unigene005709	Unigene005709_02	--	-	-	-	-	-	-	-	MIR2655-x
Unigene005721	Unigene005721_01	--	-	-	-	-	-	-	-	MIR1134-z;MIR159-y;MIR6138-x
Unigene005728	Unigene005728_03	PREDICTED: peptidyl-prolyl cis-trans isomerase FKBP42 [Vitis vinifera]	-	-	-	-	GO:0016020//membrane	GO:0003824//catalytic activity	GO:0048367//shoot system development;GO:0099402//plant organ development;GO:0048856//anatomical structure development;GO:0032501//multicellular organismal process;GO:0044767//single-organism developmental process;GO:0007275//multicellular organism development;GO:0048731//system development;GO:0044707//single-multicellular organism process;GO:0032502//developmental process;GO:0048827//phyllome dev…	MIR1863-y;novel-m0152-3p;novel-m0243-3p
Unigene005729	Unigene005729_07	PREDICTED: peptidyl-prolyl cis-trans isomerase FKBP42 isoform X1 [Jatropha curcas]	-	-	-	-	GO:0016020//membrane	GO:0003824//catalytic activity	GO:0044767//single-organism developmental process;GO:0007275//multicellular organism development;GO:0099402//plant organ development;GO:0044707//single-multicellular organism process;GO:0048731//system development;GO:0048827//phyllome development;GO:0032501//multicellular organismal process;GO:0032502//developmental process;GO:0048367//shoot system development;GO:0048856//anatomical structure dev…	novel-m0134-3p
Unigene005730	Unigene005730_02	PREDICTED: TMV resistance protein N-like isoform X5 [Populus euphratica]	-	-	-	-	-	-	-	MIR8022-x
Unigene005731	Unigene005731_05	PREDICTED: TMV resistance protein N-like isoform X4 [Populus euphratica]	-	-	-	-	-	-	-	novel-m0037-3p;novel-m0056-5p
Unigene005733	Unigene005733_01	PREDICTED: TMV resistance protein N-like isoform X5 [Populus euphratica]	-	-	-	-	-	-	-	MIR8022-x
Unigene005739	Unigene005739_04	PREDICTED: transposon Tf2-1 polyprotein isoform X1 [Zea mays]	-	-	-	-	-	-	-	MIR398-x
Unigene005745	Unigene005745_05	PHD finger 21B [Gossypium arboreum]	-	-	-	-	-	-	-	MIR847-x
Unigene005752	Unigene005752_02	PREDICTED: probable copper-transporting ATPase HMA5 [Jatropha curcas]	-	-	-	-	GO:0031224//intrinsic component of membrane;GO:0044425//membrane part;GO:0016020//membrane	GO:0008324//cation transmembrane transporter activity;GO:0043167//ion binding;GO:0022892//substrate-specific transporter activity;GO:0003824//catalytic activity;GO:0005488//binding;GO:0043169//cation binding;GO:0015075//ion transmembrane transporter activity;GO:0046872//metal ion binding;GO:0046914//transition metal ion binding;GO:0022891//substrate-specific transmembrane transporter activity;GO:…	GO:0051234//establishment of localization;GO:0098754//detoxification;GO:0061687//detoxification of inorganic compound;GO:0010038//response to metal ion;GO:0006811//ion transport;GO:0051179//localization;GO:0006812//cation transport;GO:0050896//response to stimulus;GO:0009636//response to toxic substance;GO:0010035//response to inorganic substance;GO:0006810//transport;GO:0042221//response to chem…	MIR9654-y
Unigene005758	Unigene005758_03	PREDICTED: FAD-linked sulfhydryl oxidase ERV1 [Jatropha curcas]	-	-	-	-	-	GO:0005488//binding;GO:0016670//oxidoreductase activity, acting on a sulfur group of donors, oxygen as acceptor;GO:1901363//heterocyclic compound binding;GO:0036094//small molecule binding;GO:0005515//protein binding;GO:0000166//nucleotide binding;GO:0016667//oxidoreductase activity, acting on a sulfur group of donors;GO:0003824//catalytic activity;GO:0016491//oxidoreductase activity;GO:0097159//…	GO:0044710//single-organism metabolic process;GO:0044699//single-organism process;GO:0008152//metabolic process	MIR7726-x
Unigene005763	Unigene005763_06	PREDICTED: probable serine/threonine-protein kinase At1g09600 [Jatropha curcas]	-	-	-	-	-	GO:0004672//protein kinase activity;GO:0016773//phosphotransferase activity, alcohol group as acceptor;GO:0016740//transferase activity;GO:0016772//transferase activity, transferring phosphorus-containing groups;GO:0003824//catalytic activity;GO:0016301//kinase activity	GO:0008152//metabolic process;GO:0006793//phosphorus metabolic process;GO:0009987//cellular process;GO:0006796//phosphate-containing compound metabolic process;GO:0044237//cellular metabolic process	novel-m0091-3p
Unigene005767	Unigene005767_01	--	-	-	-	-	-	-	-	novel-m0033-5p
Unigene005768	Unigene005768_01	--	-	-	-	-	-	-	-	novel-m0033-5p
Unigene005769	Unigene005769_01	--	-	-	-	-	-	-	-	novel-m0033-5p
Unigene005770	Unigene005770_01	--	-	-	-	-	-	-	-	novel-m0033-5p
Unigene005771	Unigene005771_11	--	-	-	-	-	-	-	-	novel-m0033-5p
Unigene005772	Unigene005772_02	--	-	-	-	-	-	-	-	novel-m0033-5p
Unigene005792	Unigene005792_05	PREDICTED: F-box/FBD/LRR-repeat protein At1g13570-like [Jatropha curcas]	-	-	-	-	-	-	-	MIR9654-y
Unigene005795	Unigene005795_09	PREDICTED: serine/threonine-protein kinase 19 [Pyrus x bretschneideri]	-	-	-	-	-	-	-	novel-m0438-3p
Unigene005797	Unigene005797_02	PREDICTED: BTB/POZ and MATH domain-containing protein 4 isoform X1 [Jatropha curcas]	-	-	-	-	-	-	-	MIR397-x;novel-m0049-3p
Unigene005799	Unigene005799_04	Mitochondrial substrate carrier family protein isoform 1 [Theobroma cacao]	-	-	-	-	-	-	-	MIR7814-x
Unigene005801	Unigene005801_01	--	-	-	-	-	-	-	-	novel-m0177-3p;novel-m0279-3p;novel-m0327-5p;novel-m0358-5p;novel-m0433-5p;novel-m0473-5p;novel-m0496-5p
Unigene005807	Unigene005807_04	PREDICTED: armadillo repeat-containing protein 6 [Jatropha curcas]	-	-	-	-	-	-	-	novel-m0579-5p
Unigene005829	Unigene005829_11	BnaAnng35970D [Brassica napus]	-	-	-	-	-	-	-	MIR474-x;MIR535-z
Unigene005830	Unigene005830_01	dna-directed rna polymerase subunit alpha [Gossypium arboreum]	-	-	-	-	-	-	-	MIR535-z
Unigene005835	Unigene005835_03	PREDICTED: 60S ribosomal protein L35a-1-like [Gossypium raimondii]	Genetic Information Processing	Translation	ko03010//Ribosome	K02917	GO:0044464//cell part;GO:0044424//intracellular part;GO:1990904//ribonucleoprotein complex;GO:0032991//macromolecular complex;GO:0005622//intracellular;GO:0005623//cell;GO:0030529//intracellular ribonucleoprotein complex	-	GO:0071704//organic substance metabolic process;GO:0043170//macromolecule metabolic process;GO:0010467//gene expression;GO:0008152//metabolic process	MIR7747-x
Unigene005836	Unigene005836_02	PREDICTED: E3 ubiquitin-protein ligase ORTHRUS 2 [Jatropha curcas]	-	-	-	-	-	GO:0043169//cation binding;GO:0005515//protein binding;GO:0043167//ion binding;GO:0005488//binding	-	novel-m0670-5p
Unigene005838	Unigene005838_01	PREDICTED: E3 ubiquitin-protein ligase ORTHRUS 2 [Jatropha curcas]	-	-	-	-	-	GO:0043169//cation binding;GO:0043167//ion binding;GO:0005488//binding;GO:0005515//protein binding	-	MIR9897-y;novel-m0670-5p
Unigene005842	Unigene005842_01	PREDICTED: E3 ubiquitin protein ligase RIE1 [Jatropha curcas]	-	-	-	-	GO:0044425//membrane part;GO:0031224//intrinsic component of membrane;GO:0016020//membrane	GO:0043169//cation binding;GO:0043167//ion binding;GO:0005488//binding;GO:0046914//transition metal ion binding;GO:0046872//metal ion binding	-	MIR1134-z
Unigene005869	Unigene005869_05	--	-	-	-	-	-	-	-	novel-m0210-3p
Unigene005873	Unigene005873_02	--	-	-	-	-	-	-	-	MIR7726-x
Unigene005874	Unigene005874_01	--	-	-	-	-	-	-	-	novel-m0024-3p
Unigene005883	Unigene005883_02	membrane bound O-acyl transferase family protein [Populus trichocarpa]	-	-	-	-	-	-	-	novel-m0648-5p
Unigene005888	Unigene005888_03	PREDICTED: serine/threonine-protein kinase PBS1 [Jatropha curcas]	-	-	-	-	-	GO:0016772//transferase activity, transferring phosphorus-containing groups;GO:0032550//purine ribonucleoside binding;GO:0016740//transferase activity;GO:0005488//binding;GO:1901363//heterocyclic compound binding;GO:0003824//catalytic activity;GO:0001883//purine nucleoside binding;GO:0097367//carbohydrate derivative binding;GO:0016773//phosphotransferase activity, alcohol group as acceptor;GO:003…	GO:0009987//cellular process;GO:0006464//cellular protein modification process;GO:0044237//cellular metabolic process;GO:0043170//macromolecule metabolic process;GO:0036211//protein modification process;GO:0044238//primary metabolic process;GO:0006793//phosphorus metabolic process;GO:0006796//phosphate-containing compound metabolic process;GO:0044267//cellular protein metabolic process;GO:0008152…	novel-m0376-3p
Unigene005896	Unigene005896_04	PREDICTED: BTB/POZ domain-containing protein At3g05675-like isoform X2 [Jatropha curcas]	-	-	-	-	-	-	-	novel-m0666-3p
Unigene005899	Unigene005899_03	PREDICTED: TBC1 domain family member 13 [Jatropha curcas]	-	-	-	-	-	-	-	novel-m0348-3p
Unigene005905	Unigene005905_02	PREDICTED: serine/threonine-protein kinase PEPKR2 [Jatropha curcas]	-	-	-	-	-	GO:0016772//transferase activity, transferring phosphorus-containing groups;GO:0016301//kinase activity;GO:0016773//phosphotransferase activity, alcohol group as acceptor;GO:0016740//transferase activity;GO:0004672//protein kinase activity;GO:0003824//catalytic activity	GO:0006793//phosphorus metabolic process;GO:0009987//cellular process;GO:0008152//metabolic process;GO:0006796//phosphate-containing compound metabolic process;GO:0044237//cellular metabolic process	MIR829-x
Unigene005906	Unigene005906_01	PREDICTED: serine/threonine-protein kinase PEPKR2 [Prunus mume]	-	-	-	-	-	GO:0016772//transferase activity, transferring phosphorus-containing groups;GO:0016740//transferase activity;GO:0036094//small molecule binding;GO:0001882//nucleoside binding;GO:0004672//protein kinase activity;GO:0005488//binding;GO:0032550//purine ribonucleoside binding;GO:0016301//kinase activity;GO:0097159//organic cyclic compound binding;GO:0001883//purine nucleoside binding;GO:0003824//cata…	GO:0071704//organic substance metabolic process;GO:0044237//cellular metabolic process;GO:0043412//macromolecule modification;GO:0043170//macromolecule metabolic process;GO:0006464//cellular protein modification process;GO:0044260//cellular macromolecule metabolic process;GO:0008152//metabolic process;GO:0044238//primary metabolic process;GO:0009987//cellular process;GO:0006793//phosphorus metabo…	novel-m0191-3p;novel-m0326-3p
Unigene005908	Unigene005908_03	PREDICTED: serine/threonine-protein kinase PEPKR2 [Jatropha curcas]	-	-	-	-	-	GO:0032550//purine ribonucleoside binding;GO:0003824//catalytic activity;GO:0097367//carbohydrate derivative binding;GO:0004672//protein kinase activity;GO:0036094//small molecule binding;GO:0016301//kinase activity;GO:0032549//ribonucleoside binding;GO:0005488//binding;GO:0016740//transferase activity;GO:0097159//organic cyclic compound binding;GO:0001883//purine nucleoside binding;GO:1901363//h…	GO:0044237//cellular metabolic process;GO:0043170//macromolecule metabolic process;GO:0006464//cellular protein modification process;GO:0009987//cellular process;GO:0006793//phosphorus metabolic process;GO:0043412//macromolecule modification;GO:0071704//organic substance metabolic process;GO:0036211//protein modification process;GO:0044238//primary metabolic process;GO:0008152//metabolic process;…	MIR535-z
Unigene005914	Unigene005914_01	--	-	-	-	-	-	-	-	MIR7534-x
Unigene005915	Unigene005915_01	--	-	-	-	-	-	-	-	novel-m0043-3p
Unigene005917	Unigene005917_10	ARC5 protein [Manihot esculenta]	-	-	-	-	GO:0042579//microbody;GO:0044422//organelle part;GO:0098805//whole membrane;GO:0009527//plastid outer membrane;GO:0005622//intracellular;GO:0005737//cytoplasm;GO:0005623//cell;GO:0043226//organelle;GO:0019867//outer membrane;GO:0044435//plastid part;GO:0031968//organelle outer membrane;GO:0098588//bounding membrane of organelle;GO:0044444//cytoplasmic part;GO:0044424//intracellular part;GO:004217…	GO:0016817//hydrolase activity, acting on acid anhydrides;GO:0097367//carbohydrate derivative binding;GO:0097159//organic cyclic compound binding;GO:0016818//hydrolase activity, acting on acid anhydrides, in phosphorus-containing anhydrides;GO:0036094//small molecule binding;GO:0017111//nucleoside-triphosphatase activity;GO:0032550//purine ribonucleoside binding;GO:0005488//binding;GO:0032549//ri…	GO:0006996//organelle organization;GO:0009657//plastid organization;GO:0009658//chloroplast organization;GO:0009987//cellular process;GO:0016043//cellular component organization;GO:0007031//peroxisome organization;GO:0071840//cellular component organization or biogenesis	MIR5632-y
Unigene005924	Unigene005924_06	PREDICTED: acyltransferase-like protein At3g26840, chloroplastic isoform X2 [Nicotiana tomentosiformis]	-	-	-	-	-	-	-	novel-m0121-5p;novel-m0177-3p;novel-m0279-3p;novel-m0280-5p;novel-m0327-5p;novel-m0358-5p;novel-m0421-5p;novel-m0433-5p;novel-m0460-5p;novel-m0461-5p;novel-m0473-5p;novel-m0496-5p
Unigene005933	Unigene005933_04	PREDICTED: UDP-D-apiose/UDP-D-xylose synthase 2 [Jatropha curcas]	Metabolism	Carbohydrate metabolism	ko00520//Amino sugar and nucleotide sugar metabolism	K12449	GO:0044464//cell part;GO:0005622//intracellular;GO:0005737//cytoplasm;GO:0044424//intracellular part;GO:0005623//cell;GO:0044444//cytoplasmic part	GO:0016831//carboxy-lyase activity;GO:0003824//catalytic activity;GO:0000166//nucleotide binding;GO:0097159//organic cyclic compound binding;GO:0048037//cofactor binding;GO:1901265//nucleoside phosphate binding;GO:1901363//heterocyclic compound binding;GO:0036094//small molecule binding;GO:0016829//lyase activity;GO:0005488//binding;GO:0016830//carbon-carbon lyase activity	GO:0008152//metabolic process;GO:1901360//organic cyclic compound metabolic process;GO:0006139//nucleobase-containing compound metabolic process;GO:0016043//cellular component organization;GO:0009987//cellular process;GO:0034641//cellular nitrogen compound metabolic process;GO:0046483//heterocycle metabolic process;GO:0044237//cellular metabolic process;GO:0006807//nitrogen compound metabolic pro…	MIR7814-x
Unigene005950	Unigene005950_01	--	-	-	-	-	-	-	-	novel-m0052-3p
Unigene005952	Unigene005952_02	PREDICTED: phosphoenolpyruvate carboxylase 4-like [Populus euphratica]	Metabolism	Carbohydrate metabolism;Global and Overview;Energy metabolism	ko01200//Carbon metabolism;ko00620//Pyruvate metabolism;ko00710//Carbon fixation in photosynthetic organisms	K01595	-	GO:0003824//catalytic activity;GO:0016829//lyase activity;GO:0016831//carboxy-lyase activity;GO:0016830//carbon-carbon lyase activity;GO:0004611//phosphoenolpyruvate carboxykinase activity	GO:0044763//single-organism cellular process;GO:0044281//small molecule metabolic process;GO:0019752//carboxylic acid metabolic process;GO:0044699//single-organism process;GO:0009987//cellular process;GO:0044237//cellular metabolic process;GO:0072350//tricarboxylic acid metabolic process;GO:0006101//citrate metabolic process;GO:0043436//oxoacid metabolic process;GO:0071704//organic substance meta…	novel-m0278-5p
Unigene005956	Unigene005956_01	Telomere repeat-binding protein 4 [Morus notabilis]	-	-	-	-	-	-	-	MIR6483-y
Unigene005958	Unigene005958_03	PREDICTED: myb-related protein 3R-1 [Jatropha curcas]	-	-	-	-	-	-	-	novel-m0435-3p
Unigene005964	Unigene005964_09	--	-	-	-	-	-	-	-	MIR535-y;MIR535-z
Unigene005969	Unigene005969_05	Enolase [Gossypium arboreum]	-	-	-	-	-	-	-	MIR847-x;novel-m0337-5p
Unigene005971	Unigene005971_07	XS domain protein [Medicago truncatula]	-	-	-	-	-	-	-	MIR8022-x
Unigene005980	Unigene005980_01	PREDICTED: filament-like plant protein 7 isoform X2 [Fragaria vesca subsp. vesca]	-	-	-	-	-	-	-	MIR1446-x;novel-m0669-5p
Unigene005981	Unigene005981_07	PREDICTED: cullin-4 [Jatropha curcas]	Genetic Information Processing	Replication and repair;Folding, sorting and degradation	ko04120//Ubiquitin mediated proteolysis;ko03420//Nucleotide excision repair	K10609	GO:0005622//intracellular;GO:0043227//membrane-bounded organelle;GO:0043229//intracellular organelle;GO:0044424//intracellular part;GO:0044444//cytoplasmic part;GO:0000151//ubiquitin ligase complex;GO:0043226//organelle;GO:0005623//cell;GO:0005737//cytoplasm;GO:1902494//catalytic complex;GO:0043234//protein complex;GO:0031461//cullin-RING ubiquitin ligase complex;GO:0044464//cell part;GO:0032991/…	GO:0005515//protein binding;GO:0005488//binding;GO:0044389//ubiquitin-like protein ligase binding;GO:0019899//enzyme binding	GO:0009057//macromolecule catabolic process;GO:0071704//organic substance metabolic process;GO:0043632//modification-dependent macromolecule catabolic process;GO:0009743//response to carbohydrate;GO:0009756//carbohydrate mediated signaling;GO:0048856//anatomical structure development;GO:0036211//protein modification process;GO:0071322//cellular response to carbohydrate stimulus;GO:0051603//proteo…	MIR7693-y
Unigene005982	Unigene005982_01	--	-	-	-	-	-	-	-	MIR1863-y;MIR2092-y;novel-m0077-5p;novel-m0078-5p;novel-m0187-3p;novel-m0243-3p
Unigene005984	Unigene005984_01	Os03g0786800, partial [Oryza sativa Japonica Group]	Genetic Information Processing	Replication and repair;Folding, sorting and degradation	ko04120//Ubiquitin mediated proteolysis;ko03420//Nucleotide excision repair	K10609	-	-	-	novel-m0291-5p;novel-m0292-5p
Unigene005996	Unigene005996_01	--	-	-	-	-	-	-	-	novel-m0043-3p
Unigene006008	Unigene006008_03	PREDICTED: DNA gyrase subunit B, chloroplastic/mitochondrial-like [Jatropha curcas]	-	-	-	-	GO:0043232//intracellular non-membrane-bounded organelle;GO:0044464//cell part;GO:0044424//intracellular part;GO:0043226//organelle;GO:0005622//intracellular;GO:0043229//intracellular organelle;GO:0009536//plastid;GO:0005623//cell;GO:0043227//membrane-bounded organelle;GO:0043231//intracellular membrane-bounded organelle;GO:0005737//cytoplasm;GO:0043228//non-membrane-bounded organelle;GO:0044444/…	GO:0017111//nucleoside-triphosphatase activity;GO:0016818//hydrolase activity, acting on acid anhydrides, in phosphorus-containing anhydrides;GO:0001883//purine nucleoside binding;GO:0016462//pyrophosphatase activity;GO:0016787//hydrolase activity;GO:0036094//small molecule binding;GO:0043167//ion binding;GO:0016853//isomerase activity;GO:0097159//organic cyclic compound binding;GO:0003824//catal…	GO:0008152//metabolic process;GO:0009987//cellular process;GO:0071704//organic substance metabolic process;GO:0090304//nucleic acid metabolic process;GO:1901360//organic cyclic compound metabolic process;GO:0044238//primary metabolic process;GO:0044260//cellular macromolecule metabolic process;GO:0006807//nitrogen compound metabolic process;GO:0006139//nucleobase-containing compound metabolic pro…	MIR6138-x
Unigene006010	Unigene006010_03	--	-	-	-	-	-	-	-	MIR845-y
Unigene006011	Unigene006011_01	--	-	-	-	-	-	-	-	MIR8180-y
Unigene006012	Unigene006012_02	--	-	-	-	-	-	-	-	MIR845-y
Unigene006014	Unigene006014_03	--	-	-	-	-	-	-	-	MIR7783-y
Unigene006025	Unigene006025_01	Tetratricopeptide repeat-like superfamily protein [Theobroma cacao]	-	-	-	-	-	-	-	MIR1134-z;MIR8022-x
Unigene006027	Unigene006027_02	PREDICTED: general transcription factor IIH subunit 2 [Jatropha curcas]	Genetic Information Processing	Replication and repair;Transcription	ko03420//Nucleotide excision repair;ko03022//Basal transcription factors	K03142	GO:0061695//transferase complex, transferring phosphorus-containing groups;GO:0005622//intracellular;GO:0044464//cell part;GO:0000428//DNA-directed RNA polymerase complex;GO:0005634//nucleus;GO:1990234//transferase complex;GO:0032991//macromolecular complex;GO:0005623//cell;GO:0044428//nuclear part;GO:0005654//nucleoplasm;GO:0044451//nucleoplasm part;GO:0070013//intracellular organelle lumen;GO:0…	GO:0046914//transition metal ion binding;GO:0046872//metal ion binding;GO:0005488//binding;GO:0043169//cation binding;GO:0043167//ion binding	GO:0046483//heterocycle metabolic process;GO:0006366//transcription from RNA polymerase II promoter;GO:0044260//cellular macromolecule metabolic process;GO:0006974//cellular response to DNA damage stimulus;GO:0050896//response to stimulus;GO:0033554//cellular response to stress;GO:0019438//aromatic compound biosynthetic process;GO:0090304//nucleic acid metabolic process;GO:0044238//primary metabo…	MIR8551-y
Unigene006028	Unigene006028_02	PREDICTED: general transcription factor IIH subunit 2 [Jatropha curcas]	Genetic Information Processing	Replication and repair;Transcription	ko03420//Nucleotide excision repair;ko03022//Basal transcription factors	K03142	GO:0044464//cell part;GO:0005654//nucleoplasm;GO:0044424//intracellular part;GO:0061695//transferase complex, transferring phosphorus-containing groups;GO:0043234//protein complex;GO:0044446//intracellular organelle part;GO:0032991//macromolecular complex;GO:0043233//organelle lumen;GO:0016591//DNA-directed RNA polymerase II, holoenzyme;GO:0055029//nuclear DNA-directed RNA polymerase complex;GO:0…	GO:0043167//ion binding;GO:0046914//transition metal ion binding;GO:0005488//binding;GO:0046872//metal ion binding;GO:0043169//cation binding	GO:0009059//macromolecule biosynthetic process;GO:0019438//aromatic compound biosynthetic process;GO:0034645//cellular macromolecule biosynthetic process;GO:0034654//nucleobase-containing compound biosynthetic process;GO:0044260//cellular macromolecule metabolic process;GO:0033554//cellular response to stress;GO:1901362//organic cyclic compound biosynthetic process;GO:0006366//transcription from …	MIR8551-y
Unigene006033	Unigene006033_04	Os11g0247800 [Oryza sativa Japonica Group]	-	-	-	-	-	-	-	MIR6483-y
Unigene006042	Unigene006042_01	--	-	-	-	-	-	-	-	MIR845-y
Unigene006046	Unigene006046_02	BnaAnng33220D [Brassica napus]	-	-	-	-	-	-	-	MIR2092-y
Unigene006053	Unigene006053_01	PREDICTED: probable LRR receptor-like serine/threonine-protein kinase At1g74360 [Jatropha curcas]	-	-	-	-	GO:0031224//intrinsic component of membrane;GO:0016020//membrane;GO:0044425//membrane part	GO:0032550//purine ribonucleoside binding;GO:0016772//transferase activity, transferring phosphorus-containing groups;GO:0097159//organic cyclic compound binding;GO:0003824//catalytic activity;GO:0016301//kinase activity;GO:0005488//binding;GO:0016773//phosphotransferase activity, alcohol group as acceptor;GO:0097367//carbohydrate derivative binding;GO:0001883//purine nucleoside binding;GO:001674…	GO:0019538//protein metabolic process;GO:0044267//cellular protein metabolic process;GO:0006793//phosphorus metabolic process;GO:0044260//cellular macromolecule metabolic process;GO:0043412//macromolecule modification;GO:0071704//organic substance metabolic process;GO:0044237//cellular metabolic process;GO:0006796//phosphate-containing compound metabolic process;GO:0006464//cellular protein modif…	novel-m0531-3p
Unigene006062	Unigene006062_01	PREDICTED: probable 1-acylglycerol-3-phosphate O-acyltransferase isoform X4 [Elaeis guineensis]	-	-	-	-	-	-	-	novel-m0323-3p;novel-m0432-3p;novel-m0492-5p;novel-m0623-3p
Unigene006063	Unigene006063_01	lysophosphatidic acid acyltransferase [Arabidopsis thaliana]	-	-	-	-	GO:0044424//intracellular part;GO:0005623//cell;GO:0005622//intracellular;GO:0044464//cell part	GO:0071617//lysophospholipid acyltransferase activity;GO:0016746//transferase activity, transferring acyl groups;GO:0016788//hydrolase activity, acting on ester bonds;GO:0016298//lipase activity;GO:0016747//transferase activity, transferring acyl groups other than amino-acyl groups;GO:0003824//catalytic activity;GO:0016740//transferase activity;GO:0004620//phospholipase activity;GO:0016787//hydro…	GO:0050801//ion homeostasis;GO:0065008//regulation of biological quality;GO:0044710//single-organism metabolic process;GO:0065007//biological regulation;GO:0048878//chemical homeostasis;GO:0044238//primary metabolic process;GO:0071704//organic substance metabolic process;GO:0019637//organophosphate metabolic process;GO:0044699//single-organism process;GO:0044763//single-organism cellular process;…	novel-m0323-3p;novel-m0432-3p;novel-m0492-5p;novel-m0623-3p
Unigene006068	Unigene006068_02	PREDICTED: UPF0400 protein C337.03 [Jatropha curcas]	-	-	-	-	-	-	-	MIR845-x;MIR845-y;MIR845-z;novel-m0445-3p
Unigene006076	Unigene006076_01	--	-	-	-	-	-	-	-	novel-m0124-3p;novel-m0134-3p;novel-m0244-3p;novel-m0259-3p;novel-m0269-3p;novel-m0270-3p;novel-m0271-3p;novel-m0307-3p;novel-m0334-3p;novel-m0350-3p;novel-m0361-3p;novel-m0386-3p;novel-m0387-3p;novel-m0498-3p;novel-m0499-3p;novel-m0526-3p
Unigene006077	Unigene006077_01	--	-	-	-	-	-	-	-	novel-m0070-5p;novel-m0099-5p;novel-m0101-5p;novel-m0129-5p;novel-m0210-3p;novel-m0244-3p;novel-m0259-3p;novel-m0269-3p;novel-m0307-3p;novel-m0334-3p;novel-m0350-3p;novel-m0361-5p;novel-m0386-3p;novel-m0387-3p;novel-m0394-5p;novel-m0481-5p;novel-m0490-5p;novel-m0498-3p;novel-m0499-3p;novel-m0526-3p;novel-m0590-5p
Unigene006078	Unigene006078_01	Acyltransferase-like protein [Morus notabilis]	-	-	-	-	-	GO:0016746//transferase activity, transferring acyl groups;GO:0003824//catalytic activity;GO:0016740//transferase activity	-	novel-m0034-5p;novel-m0039-3p;novel-m0125-5p;novel-m0351-5p;novel-m0361-5p;novel-m0363-3p;novel-m0406-5p;novel-m0538-5p;novel-m0541-5p;novel-m0572-5p;novel-m0616-5p;novel-m0629-5p;novel-m0672-5p
Unigene006079	Unigene006079_06	PREDICTED: acyltransferase-like protein At1g54570, chloroplastic isoform X2 [Jatropha curcas]	-	-	-	-	-	GO:0016746//transferase activity, transferring acyl groups;GO:0003824//catalytic activity;GO:0016740//transferase activity	-	MIR535-z
Unigene006099	Unigene006099_01	PREDICTED: LOW QUALITY PROTEIN: retrovirus-related Pol polyprotein from transposon TNT 1-94 [Cucumis sativus]	-	-	-	-	-	-	-	novel-m0252-5p;novel-m0491-5p
Unigene006102	Unigene006102_02	Aldehyde oxidase 4 [Glycine soja]	Metabolism	Metabolism of terpenoids and polyketides	ko00906//Carotenoid biosynthesis	K09842	-	-	-	novel-m0191-3p;novel-m0326-3p
Unigene006110	Unigene006110_01	PREDICTED: bifunctional purple acid phosphatase 26-like [Gossypium raimondii]	-	-	-	-	GO:0005622//intracellular;GO:0005618//cell wall;GO:0043231//intracellular membrane-bounded organelle;GO:0044464//cell part;GO:0071944//cell periphery;GO:0005737//cytoplasm;GO:0030312//external encapsulating structure;GO:0043229//intracellular organelle;GO:0044424//intracellular part;GO:0005623//cell;GO:0043226//organelle;GO:0044444//cytoplasmic part;GO:0043227//membrane-bounded organelle	GO:0043167//ion binding;GO:0005488//binding;GO:0003824//catalytic activity;GO:0043169//cation binding	GO:0009987//cellular process;GO:0006793//phosphorus metabolic process;GO:0006796//phosphate-containing compound metabolic process;GO:0098771//inorganic ion homeostasis;GO:0055081//anion homeostasis;GO:0042592//homeostatic process;GO:0048878//chemical homeostasis;GO:0044237//cellular metabolic process;GO:0072505//divalent inorganic anion homeostasis;GO:0008152//metabolic process;GO:0050801//ion ho…	novel-m0180-5p
Unigene006121	Unigene006121_04	PREDICTED: RNA-binding protein 24-B isoform X2 [Populus euphratica]	-	-	-	-	-	GO:0097159//organic cyclic compound binding;GO:0005488//binding	-	MIR5563-x;MIR8177-x
Unigene006124	Unigene006124_02	PREDICTED: tetratricopeptide repeat protein 7B isoform X1 [Jatropha curcas]	-	-	-	-	-	-	-	novel-m0467-3p
Unigene006128	Unigene006128_01	--	-	-	-	-	-	-	-	novel-m0191-3p;novel-m0326-3p
Unigene006134	Unigene006134_04	integral membrane family protein [Populus trichocarpa]	-	-	-	-	-	-	-	MIR7814-x
Unigene006138	Unigene006138_01	PREDICTED: lysM domain receptor-like kinase 3 [Jatropha curcas]	-	-	-	-	GO:0044425//membrane part;GO:0016020//membrane;GO:0031224//intrinsic component of membrane	GO:0003824//catalytic activity;GO:0016773//phosphotransferase activity, alcohol group as acceptor;GO:1901363//heterocyclic compound binding;GO:0097159//organic cyclic compound binding;GO:0004672//protein kinase activity;GO:0016301//kinase activity;GO:0001883//purine nucleoside binding;GO:0032549//ribonucleoside binding;GO:0005488//binding;GO:0016772//transferase activity, transferring phosphorus-…	GO:0006952//defense response;GO:0044699//single-organism process;GO:0044238//primary metabolic process;GO:0009755//hormone-mediated signaling pathway;GO:0070887//cellular response to chemical stimulus;GO:1901701//cellular response to oxygen-containing compound;GO:0050794//regulation of cellular process;GO:0097306//cellular response to alcohol;GO:0071495//cellular response to endogenous stimulus;G…	novel-m0612-3p
Unigene006141	Unigene006141_04	BnaA07g06140D [Brassica napus]	-	-	-	-	-	-	-	MIR5641-y
Unigene006155	Unigene006155_01	PREDICTED: diphosphomevalonate decarboxylase-like [Populus euphratica]	Metabolism	Metabolism of terpenoids and polyketides	ko00900//Terpenoid backbone biosynthesis	K01597	GO:0044464//cell part;GO:0044424//intracellular part;GO:0005623//cell;GO:0044444//cytoplasmic part;GO:0005622//intracellular;GO:0005737//cytoplasm	GO:1901363//heterocyclic compound binding;GO:0016740//transferase activity;GO:0097367//carbohydrate derivative binding;GO:0001883//purine nucleoside binding;GO:0005488//binding;GO:0001882//nucleoside binding;GO:0003824//catalytic activity;GO:0016829//lyase activity;GO:0097159//organic cyclic compound binding;GO:0032549//ribonucleoside binding;GO:0036094//small molecule binding;GO:0016830//carbon-…	GO:0044237//cellular metabolic process;GO:0009987//cellular process;GO:0006790//sulfur compound metabolic process;GO:0006084//acetyl-CoA metabolic process;GO:0044255//cellular lipid metabolic process;GO:0044699//single-organism process;GO:0006637//acyl-CoA metabolic process;GO:0006793//phosphorus metabolic process;GO:0008152//metabolic process;GO:0006796//phosphate-containing compound metabolic p…	MIR394-y
Unigene006157	Unigene006157_03	Protein TIC 62, chloroplastic [Gossypium arboreum]	-	-	-	-	GO:0044464//cell part;GO:0043228//non-membrane-bounded organelle;GO:0031984//organelle subcompartment;GO:0043232//intracellular non-membrane-bounded organelle;GO:0005694//chromosome;GO:0043231//intracellular membrane-bounded organelle;GO:0044434//chloroplast part;GO:0044444//cytoplasmic part;GO:0009507//chloroplast;GO:0044446//intracellular organelle part;GO:0005623//cell;GO:0009536//plastid;GO:0…	-	-	MIR7814-x
Unigene006183	Unigene006183_01	Nug1, nuclear ribosome-associated GTPase [Ectocarpus siliculosus]	Genetic Information Processing	Translation	ko03008//Ribosome biogenesis in eukaryotes	K14538	-	-	-	novel-m0164-3p
Unigene006188	Unigene006188_01	Os08g0389500 [Oryza sativa Japonica Group]	-	-	-	-	-	-	-	MIR894-x
Unigene006202	Unigene006202_01	--	-	-	-	-	-	-	-	MIR2275-x
Unigene006216	Unigene006216_01	--	-	-	-	-	-	-	-	novel-m0444-3p
Unigene006217	Unigene006217_01	--	-	-	-	-	-	-	-	novel-m0444-3p
Unigene006236	Unigene006236_01	--	-	-	-	-	-	-	-	novel-m0412-5p
Unigene006239	Unigene006239_01	dihydropteroate synthetase [Thalassiosira pseudonana CCMP1335]	Metabolism	Metabolism of cofactors and vitamins	ko00790//Folate biosynthesis	K13941	-	-	-	MIR395-x
Unigene006241	Unigene006241_01	PREDICTED: formin-like protein 6 [Musa acuminata subsp. malaccensis]	-	-	-	-	-	-	-	MIR8175-y
Unigene006256	Unigene006256_01	Highly similar to Ta1-3 polyprotein [Arabidopsis thaliana]	-	-	-	-	-	-	-	novel-m0006-3p
Unigene006274	Unigene006274_01	RNA-directed DNA polymerase (Reverse transcriptase); Ribonuclease H; Endonuclease/exonuclease/phosphatase [Medicago truncatula]	-	-	-	-	-	-	-	MIR6138-x
Unigene006275	Unigene006275_02	sucrose transporter 2A [Hevea brasiliensis]	-	-	-	-	GO:0016020//membrane;GO:0031224//intrinsic component of membrane;GO:0044425//membrane part	GO:0015144//carbohydrate transmembrane transporter activity;GO:0022857//transmembrane transporter activity;GO:1901476//carbohydrate transporter activity;GO:0015154//disaccharide transmembrane transporter activity;GO:0051119//sugar transmembrane transporter activity;GO:0015157//oligosaccharide transmembrane transporter activity;GO:0022892//substrate-specific transporter activity;GO:0022891//substr…	GO:0044699//single-organism process;GO:1902578//single-organism localization;GO:0009987//cellular process;GO:0015772//oligosaccharide transport;GO:0051234//establishment of localization;GO:0044763//single-organism cellular process;GO:0015766//disaccharide transport;GO:0051179//localization;GO:0044765//single-organism transport;GO:0071702//organic substance transport;GO:0008643//carbohydrate trans…	MIR9897-y
Unigene006277	Unigene006277_04	PREDICTED: chloride channel protein CLC-e isoform X2 [Populus euphratica]	-	-	-	-	GO:0044425//membrane part;GO:0031224//intrinsic component of membrane;GO:0016020//membrane	GO:0005253//anion channel activity;GO:0022857//transmembrane transporter activity;GO:0015103//inorganic anion transmembrane transporter activity;GO:0022892//substrate-specific transporter activity;GO:0022891//substrate-specific transmembrane transporter activity;GO:0005254//chloride channel activity;GO:0008509//anion transmembrane transporter activity;GO:0022838//substrate-specific channel activi…	GO:0051049//regulation of transport;GO:0050789//regulation of biological process;GO:0065007//biological regulation;GO:0034765//regulation of ion transmembrane transport;GO:0051234//establishment of localization;GO:0051179//localization;GO:0006810//transport;GO:0032879//regulation of localization;GO:0043269//regulation of ion transport;GO:0006811//ion transport;GO:0006820//anion transport;GO:00156…	MIR2275-x
Unigene006282	Unigene006282_01	--	-	-	-	-	-	-	-	MIR7747-x
Unigene006283	Unigene006283_01	PREDICTED: RNA-directed DNA polymerase from mobile element jockey-like [Glycine max]	-	-	-	-	-	-	-	MIR5059-x;MIR7747-x
Unigene006287	Unigene006287_01	--	-	-	-	-	-	-	-	MIR7534-x
Unigene006289	Unigene006289_01	GAG-POL precursor [Vitis vinifera]	-	-	-	-	-	-	-	novel-m0304-3p
Unigene006310	Unigene006310_03	Protein EMSY [Gossypium arboreum]	-	-	-	-	-	-	-	MIR530-x
Unigene006320	Unigene006320_05	PREDICTED: probable ATP-dependent RNA helicase DHX35 isoform X1 [Jatropha curcas]	-	-	-	-	-	GO:0016462//pyrophosphatase activity;GO:0032550//purine ribonucleoside binding;GO:0017111//nucleoside-triphosphatase activity;GO:0036094//small molecule binding;GO:0016787//hydrolase activity;GO:0042623//ATPase activity, coupled;GO:0097367//carbohydrate derivative binding;GO:1901363//heterocyclic compound binding;GO:0003824//catalytic activity;GO:0001883//purine nucleoside binding;GO:0016818//hyd…	-	novel-m0247-5p
Unigene006324	Unigene006324_03	Sequence-specific DNA binding transcription factors [Theobroma cacao]	-	-	-	-	-	-	-	MIR7783-y
Unigene006332	Unigene006332_03	PREDICTED: imidazoleglycerol-phosphate dehydratase [Jatropha curcas]	Metabolism	Global and Overview;Amino acid metabolism	ko01230//Biosynthesis of amino acids;ko00340//Histidine metabolism	K01693	-	GO:0016836//hydro-lyase activity;GO:0003824//catalytic activity;GO:0016829//lyase activity;GO:0016835//carbon-oxygen lyase activity	GO:0009987//cellular process;GO:0019752//carboxylic acid metabolic process;GO:0044763//single-organism cellular process;GO:0071704//organic substance metabolic process;GO:0043436//oxoacid metabolic process;GO:0008152//metabolic process;GO:0044699//single-organism process;GO:0044237//cellular metabolic process;GO:0006547//histidine metabolic process;GO:0044238//primary metabolic process;GO:1901564…	MIR398-z
Unigene006357	Unigene006357_05	PREDICTED: probable disease resistance protein At5g66900 [Jatropha curcas]	-	-	-	-	-	-	-	MIR7693-y;MIR8175-y
Unigene006364	Unigene006364_02	PREDICTED: F-box only protein 6 [Jatropha curcas]	-	-	-	-	-	-	-	MIR384-x;MIR394-x
Unigene006366	Unigene006366_01	Fbox protein isoform 3 [Theobroma cacao]	-	-	-	-	-	-	GO:0044700//single organism signaling;GO:0032870//cellular response to hormone stimulus;GO:0065007//biological regulation;GO:0070887//cellular response to chemical stimulus;GO:0044699//single-organism process;GO:0048367//shoot system development;GO:0032502//developmental process;GO:0009653//anatomical structure morphogenesis;GO:0050794//regulation of cellular process;GO:0007154//cell communicatio…	MIR384-x;MIR394-x
Unigene006371	Unigene006371_06	OSIGBa0114M03.4 [Oryza sativa Indica Group]	-	-	-	-	-	-	-	MIR1863-y;MIR7782-y;MIR7783-y;MIR845-y;MIR845-z
Unigene006376	Unigene006376_03	PREDICTED: ubiquitin-like-specific protease ESD4 [Jatropha curcas]	-	-	-	-	-	-	-	novel-m0071-5p;novel-m0072-5p;novel-m0073-5p
Unigene006377	Unigene006377_08	--	-	-	-	-	-	-	-	novel-m0243-3p
Unigene006381	Unigene006381_10	--	-	-	-	-	-	-	-	novel-m0391-5p
Unigene006383	Unigene006383_01	PREDICTED: protein DAMAGED DNA-BINDING 2 isoform X2 [Phoenix dactylifera]	Genetic Information Processing	Folding, sorting and degradation;Replication and repair	ko04120//Ubiquitin mediated proteolysis;ko03420//Nucleotide excision repair	K10140	-	-	-	novel-m0248-5p
Unigene006384	Unigene006384_01	--	-	-	-	-	-	-	-	novel-m0037-3p;novel-m0056-5p;novel-m0483-5p
Unigene006385	Unigene006385_01	--	-	-	-	-	-	-	-	novel-m0037-3p;novel-m0056-5p;novel-m0483-5p
Unigene006388	Unigene006388_02	Mucin-related protein [Theobroma cacao]	-	-	-	-	-	-	-	novel-m0037-3p;novel-m0056-5p;novel-m0483-5p;novel-m0636-5p
Unigene006389	Unigene006389_02	--	-	-	-	-	-	-	-	novel-m0037-3p;novel-m0056-5p;novel-m0483-5p
Unigene006390	Unigene006390_01	Plasma membrane-like protein isoform 1 [Theobroma cacao]	-	-	-	-	-	-	-	novel-m0411-5p
Unigene006391	Unigene006391_01	Plasma membrane-like protein isoform 1 [Theobroma cacao]	-	-	-	-	-	-	-	novel-m0180-5p
Unigene006399	Unigene006399_01	TIR-NBS-LRR type disease resistance protein [Populus trichocarpa]	-	-	-	-	-	-	-	MIR482-z;MIR7783-y;MIR9408-y
Unigene006401	Unigene006401_05	PREDICTED: ABC transporter B family member 28 isoform X1 [Eucalyptus grandis]	-	-	-	-	-	-	-	novel-m0486-5p;novel-m0507-3p
Unigene006409	Unigene006409_02	Oligopeptide transporter 4 -like protein [Gossypium arboreum]	-	-	-	-	GO:0016020//membrane;GO:0044425//membrane part;GO:0031224//intrinsic component of membrane	-	GO:0009987//cellular process;GO:0044763//single-organism cellular process;GO:0044699//single-organism process	novel-m0071-5p;novel-m0072-5p;novel-m0073-5p
Unigene006413	Unigene006413_04	probable glycerol-3-phosphate dehydrogenase [NAD(+)] 1, cytosolic [Jatropha curcas]	Metabolism	Lipid metabolism	ko00564//Glycerophospholipid metabolism	K00006	GO:0005622//intracellular;GO:0044424//intracellular part;GO:0005623//cell;GO:0044464//cell part;GO:0005737//cytoplasm;GO:0044444//cytoplasmic part	GO:0000166//nucleotide binding;GO:1901363//heterocyclic compound binding;GO:0046983//protein dimerization activity;GO:0097159//organic cyclic compound binding;GO:0005488//binding;GO:1901265//nucleoside phosphate binding;GO:0016491//oxidoreductase activity;GO:0016614//oxidoreductase activity, acting on CH-OH group of donors;GO:0036094//small molecule binding;GO:0003824//catalytic activity;GO:00055…	GO:0071704//organic substance metabolic process;GO:0006796//phosphate-containing compound metabolic process;GO:0006072//glycerol-3-phosphate metabolic process;GO:0006793//phosphorus metabolic process;GO:0044699//single-organism process;GO:1901135//carbohydrate derivative metabolic process;GO:0009987//cellular process;GO:0052646//alditol phosphate metabolic process;GO:0044238//primary metabolic pr…	MIR2119-y
Unigene006414	Unigene006414_03	probable glycerol-3-phosphate dehydrogenase [NAD(+)] 1, cytosolic [Jatropha curcas]	Metabolism	Lipid metabolism	ko00564//Glycerophospholipid metabolism	K00006	GO:0005622//intracellular;GO:0044464//cell part;GO:0044444//cytoplasmic part;GO:0005623//cell;GO:0005737//cytoplasm;GO:0044424//intracellular part	GO:0000166//nucleotide binding;GO:0005515//protein binding;GO:1901363//heterocyclic compound binding;GO:0036094//small molecule binding;GO:0016491//oxidoreductase activity;GO:1901265//nucleoside phosphate binding;GO:0003824//catalytic activity;GO:0016614//oxidoreductase activity, acting on CH-OH group of donors;GO:0097159//organic cyclic compound binding;GO:0005488//binding;GO:0046983//protein di…	GO:0006796//phosphate-containing compound metabolic process;GO:0044237//cellular metabolic process;GO:0008152//metabolic process;GO:0052646//alditol phosphate metabolic process;GO:0006072//glycerol-3-phosphate metabolic process;GO:0044238//primary metabolic process;GO:0006793//phosphorus metabolic process;GO:0009987//cellular process;GO:0071704//organic substance metabolic process;GO:0019637//org…	MIR2119-y
Unigene006415	Unigene006415_07	Leucine-rich repeat-containing protein 48 [Morus notabilis]	-	-	-	-	-	-	-	novel-m0119-3p
Unigene006416	Unigene006416_02	PREDICTED: myosin-10-like [Populus euphratica]	-	-	-	-	-	-	-	novel-m0080-3p
Unigene006418	Unigene006418_01	PREDICTED: myosin-11 [Jatropha curcas]	-	-	-	-	-	-	-	novel-m0080-3p
Unigene006420	Unigene006420_05	--	-	-	-	-	-	-	-	novel-m0509-3p
Unigene006424	Unigene006424_04	--	-	-	-	-	-	-	-	MIR5139-x;MIR8155-y
Unigene006429	Unigene006429_02	PREDICTED: F-box/LRR-repeat MAX2 homolog A [Jatropha curcas]	-	-	-	-	-	-	GO:0032502//developmental process;GO:0009628//response to abiotic stimulus;GO:0009653//anatomical structure morphogenesis;GO:0001101//response to acid chemical;GO:0044707//single-multicellular organism process;GO:0010035//response to inorganic substance;GO:0007275//multicellular organism development;GO:0006950//response to stress;GO:0044699//single-organism process;GO:0050896//response to stimulu…	MIR172-y;novel-m0390-5p
Unigene006434	Unigene006434_01	PREDICTED: HD domain-containing protein 2 isoform X2 [Jatropha curcas]	-	-	-	-	-	-	-	MIR9726-y
Unigene006447	Unigene006447_04	membrane alanylamino-peptidase [Medicago truncatula var. truncatula]	Metabolism	Metabolism of other amino acids	ko00480//Glutathione metabolism	K01256	-	GO:0070011//peptidase activity, acting on L-amino acid peptides;GO:0005488//binding;GO:0046872//metal ion binding;GO:0043169//cation binding;GO:0016787//hydrolase activity;GO:0043167//ion binding;GO:0003824//catalytic activity;GO:0046914//transition metal ion binding;GO:0008233//peptidase activity	-	novel-m0411-5p
Unigene006450	Unigene006450_12	PREDICTED: U-box domain-containing protein 62-like [Jatropha curcas]	-	-	-	-	-	-	-	MIR2275-x
Unigene006477	Unigene006477_04	PREDICTED: translation factor GUF1 homolog, chloroplastic isoform X1 [Jatropha curcas]	-	-	-	-	-	GO:0016462//pyrophosphatase activity;GO:0016818//hydrolase activity, acting on acid anhydrides, in phosphorus-containing anhydrides;GO:0036094//small molecule binding;GO:0097367//carbohydrate derivative binding;GO:0003824//catalytic activity;GO:0001882//nucleoside binding;GO:1901363//heterocyclic compound binding;GO:0032549//ribonucleoside binding;GO:0016787//hydrolase activity;GO:0001883//purine…	-	MIR846-x
Unigene006484	Unigene006484_01	PREDICTED: formin-like protein 14-like isoform X1 [Citrus sinensis]	-	-	-	-	-	-	-	novel-m0442-3p
Unigene006485	Unigene006485_01	PREDICTED: pumilio homolog 1-like isoform X1 [Jatropha curcas]	-	-	-	-	-	-	-	MIR535-z;MIR5641-y
Unigene006491	Unigene006491_05	PREDICTED: topless-related protein 3 isoform X1 [Jatropha curcas]	-	-	-	-	-	-	-	MIR6483-y;MIR7732-x
Unigene006492	Unigene006492_01	PREDICTED: topless-related protein 3 isoform X2 [Jatropha curcas]	-	-	-	-	-	-	-	MIR7732-x
Unigene006493	Unigene006493_01	PREDICTED: protein argonaute 2-like isoform X2 [Jatropha curcas]	-	-	-	-	-	-	-	novel-m0225-5p
Unigene006494	Unigene006494_01	PREDICTED: protein argonaute 2-like isoform X1 [Jatropha curcas]	-	-	-	-	-	-	-	MIR5077-x;MIR8026-x;novel-m0225-5p
Unigene006506	Unigene006506_02	PREDICTED: zinc finger CCCH domain-containing protein 44 [Jatropha curcas]	-	-	-	-	-	-	-	MIR829-x
Unigene006513	Unigene006513_03	PREDICTED: U11/U12 small nuclear ribonucleoprotein 48 kDa protein-like isoform X2 [Jatropha curcas]	-	-	-	-	-	-	-	MIR1446-x;MIR2275-x
Unigene006517	Unigene006517_04	OSJNBa0081G05.10 [Oryza sativa Japonica Group]	-	-	-	-	-	-	-	novel-m0244-3p;novel-m0269-3p
Unigene006567	Unigene006567_01	--	-	-	-	-	-	-	-	novel-m0038-5p;novel-m0039-3p;novel-m0101-5p;novel-m0125-5p;novel-m0270-3p;novel-m0271-3p;novel-m0302-5p;novel-m0308-5p;novel-m0351-5p;novel-m0361-5p;novel-m0362-5p;novel-m0394-5p;novel-m0406-5p;novel-m0481-5p;novel-m0572-5p;novel-m0590-5p;novel-m0598-5p;novel-m0629-5p
Unigene006568	Unigene006568_05	PREDICTED: monogalactosyldiacylglycerol synthase, chloroplastic [Jatropha curcas]	Metabolism	Lipid metabolism	ko00561//Glycerolipid metabolism	K03715	-	GO:0003824//catalytic activity;GO:0016740//transferase activity;GO:0016757//transferase activity, transferring glycosyl groups	-	novel-m0263-3p
Unigene006570	Unigene006570_02	PREDICTED: monogalactosyldiacylglycerol synthase, chloroplastic [Jatropha curcas]	Metabolism	Lipid metabolism	ko00561//Glycerolipid metabolism	K03715	GO:0031967//organelle envelope;GO:0016020//membrane;GO:0043226//organelle;GO:0043227//membrane-bounded organelle;GO:0044424//intracellular part;GO:0019866//organelle inner membrane;GO:0043229//intracellular organelle;GO:0005623//cell;GO:0044444//cytoplasmic part;GO:0031090//organelle membrane;GO:0005737//cytoplasm;GO:0044464//cell part;GO:0009526//plastid envelope;GO:0044435//plastid part;GO:0009…	GO:0035250//UDP-galactosyltransferase activity;GO:0008194//UDP-glycosyltransferase activity;GO:0016740//transferase activity;GO:0008378//galactosyltransferase activity;GO:0016758//transferase activity, transferring hexosyl groups;GO:0016757//transferase activity, transferring glycosyl groups;GO:0003824//catalytic activity	GO:1901135//carbohydrate derivative metabolic process;GO:0006629//lipid metabolic process;GO:0006643//membrane lipid metabolic process;GO:0044699//single-organism process;GO:0071704//organic substance metabolic process;GO:0044710//single-organism metabolic process;GO:0044238//primary metabolic process;GO:0006664//glycolipid metabolic process;GO:0044237//cellular metabolic process;GO:0009987//cell…	novel-m0375-3p
Unigene006577	Unigene006577_02	PREDICTED: 5-methyltetrahydropteroyltriglutamate--homocysteine methyltransferase [Jatropha curcas]	Metabolism	Metabolism of other amino acids;Global and Overview;Amino acid metabolism	ko01230//Biosynthesis of amino acids;ko00270//Cysteine and methionine metabolism;ko00450//Selenocompound metabolism	K00549	-	GO:0005488//binding;GO:0043169//cation binding;GO:0046914//transition metal ion binding;GO:0043167//ion binding;GO:0046872//metal ion binding	GO:0009058//biosynthetic process;GO:1901564//organonitrogen compound metabolic process;GO:0016053//organic acid biosynthetic process;GO:0044237//cellular metabolic process;GO:0044281//small molecule metabolic process;GO:1901576//organic substance biosynthetic process;GO:0006807//nitrogen compound metabolic process;GO:0009987//cellular process;GO:0044272//sulfur compound biosynthetic process;GO:00…	MIR7732-x
Unigene006589	Unigene006589_02	PREDICTED: chaperone protein ClpB4, mitochondrial [Jatropha curcas]	-	-	-	-	GO:0005623//cell;GO:0044424//intracellular part;GO:0044464//cell part;GO:0005622//intracellular	GO:0001882//nucleoside binding;GO:1901363//heterocyclic compound binding;GO:0032549//ribonucleoside binding;GO:0036094//small molecule binding;GO:0097367//carbohydrate derivative binding;GO:0001883//purine nucleoside binding;GO:0097159//organic cyclic compound binding;GO:0032550//purine ribonucleoside binding;GO:0005488//binding	GO:0019538//protein metabolic process;GO:0050896//response to stimulus;GO:0071704//organic substance metabolic process;GO:0043170//macromolecule metabolic process;GO:0044238//primary metabolic process;GO:0006950//response to stress;GO:0008152//metabolic process;GO:0006508//proteolysis	novel-m0071-5p;novel-m0072-5p;novel-m0073-5p
Unigene006591	Unigene006591_07	PREDICTED: clustered mitochondria protein homolog [Jatropha curcas]	-	-	-	-	-	-	-	MIR472-y
Unigene006603	Unigene006603_03	OSIGBa0136B09.4 [Oryza sativa Indica Group]	-	-	-	-	-	-	-	MIR397-x
Unigene006607	Unigene006607_03	PREDICTED: WPP domain-associated protein [Populus euphratica]	-	-	-	-	-	-	-	MIR7693-y
Unigene006609	Unigene006609_01	PREDICTED: cytokinin dehydrogenase 6 [Jatropha curcas]	Metabolism	Metabolism of terpenoids and polyketides	ko00908//Zeatin biosynthesis	K00279	GO:0031224//intrinsic component of membrane;GO:0044425//membrane part;GO:0016020//membrane	GO:0036094//small molecule binding;GO:1901265//nucleoside phosphate binding;GO:0097159//organic cyclic compound binding;GO:1901363//heterocyclic compound binding;GO:0000166//nucleotide binding;GO:0005488//binding;GO:0003824//catalytic activity;GO:0016645//oxidoreductase activity, acting on the CH-NH group of donors;GO:0016491//oxidoreductase activity	GO:0009987//cellular process;GO:0008152//metabolic process;GO:0044237//cellular metabolic process;GO:0044710//single-organism metabolic process;GO:0044699//single-organism process;GO:0006725//cellular aromatic compound metabolic process	novel-m0606-3p
Unigene006614	Unigene006614_01	PREDICTED: pleiotropic drug resistance protein 2-like isoform X7 [Jatropha curcas]	-	-	-	-	GO:0016020//membrane;GO:0031224//intrinsic component of membrane;GO:0044425//membrane part	GO:0003824//catalytic activity;GO:0097159//organic cyclic compound binding;GO:1901363//heterocyclic compound binding;GO:0001883//purine nucleoside binding;GO:0016462//pyrophosphatase activity;GO:0016818//hydrolase activity, acting on acid anhydrides, in phosphorus-containing anhydrides;GO:0036094//small molecule binding;GO:0016787//hydrolase activity;GO:0005488//binding;GO:0017111//nucleoside-tri…	GO:0051179//localization;GO:0051234//establishment of localization	MIR1134-z
Unigene006617	Unigene006617_03	--	-	-	-	-	-	-	-	novel-m0174-5p
Unigene006633	Unigene006633_01	--	-	-	-	-	-	-	-	novel-m0039-3p;novel-m0070-5p;novel-m0124-3p;novel-m0134-3p;novel-m0231-3p;novel-m0244-3p;novel-m0259-3p;novel-m0269-3p;novel-m0307-3p;novel-m0334-3p;novel-m0350-3p;novel-m0386-3p;novel-m0387-3p;novel-m0394-5p;novel-m0498-3p;novel-m0499-3p;novel-m0526-3p;novel-m0590-5p
Unigene006634	Unigene006634_01	--	-	-	-	-	-	-	-	novel-m0294-5p;novel-m0528-3p
Unigene006652	Unigene006652_01	Protein sel-1 like 2 [Glycine soja]	Genetic Information Processing	Folding, sorting and degradation	ko04141//Protein processing in endoplasmic reticulum	K14026	-	-	-	novel-m0103-3p
Unigene006658	Unigene006658_01	--	-	-	-	-	-	-	-	MIR535-z
Unigene006659	Unigene006659_01	--	-	-	-	-	-	-	-	novel-m0213-5p
Unigene006660	Unigene006660_01	--	-	-	-	-	-	-	-	novel-m0252-5p;novel-m0491-5p
Unigene006661	Unigene006661_01	PREDICTED: uncharacterized protein LOC105635730 [Jatropha curcas]	-	-	-	-	-	-	-	novel-m0252-5p;novel-m0491-5p
Unigene006663	Unigene006663_01	--	-	-	-	-	-	-	-	MIR6483-y
Unigene006683	Unigene006683_01	--	-	-	-	-	-	-	-	MIR6138-x
Unigene006690	Unigene006690_02	predicted protein [Arabidopsis lyrata subsp. lyrata]	-	-	-	-	-	-	-	novel-m0024-3p
Unigene006691	Unigene006691_02	--	-	-	-	-	-	-	-	novel-m0024-3p
Unigene006692	Unigene006692_02	PREDICTED: probable disease resistance protein At5g63020 [Jatropha curcas]	Organismal Systems	Environmental adaptation	ko04626//Plant-pathogen interaction	K13459	-	-	-	novel-m0103-3p
Unigene006693	Unigene006693_01	--	-	-	-	-	-	-	-	novel-m0055-5p
Unigene006714	Unigene006714_01	--	-	-	-	-	-	-	-	MIR535-z;novel-m0594-5p
Unigene006718	Unigene006718_01	PREDICTED: phosphoribosylaminoimidazole carboxylase, chloroplastic-like isoform X2 [Nicotiana tomentosiformis]	Metabolism	Nucleotide metabolism	ko00230//Purine metabolism	K11808	GO:0009536//plastid;GO:0043229//intracellular organelle;GO:0044444//cytoplasmic part;GO:0005737//cytoplasm;GO:0043231//intracellular membrane-bounded organelle;GO:0044424//intracellular part;GO:0005622//intracellular;GO:0005623//cell;GO:0043227//membrane-bounded organelle;GO:0043226//organelle;GO:0044464//cell part	GO:0097159//organic cyclic compound binding;GO:0043169//cation binding;GO:0001883//purine nucleoside binding;GO:0032549//ribonucleoside binding;GO:0005488//binding;GO:0043167//ion binding;GO:0032550//purine ribonucleoside binding;GO:0001882//nucleoside binding;GO:1901363//heterocyclic compound binding;GO:0016829//lyase activity;GO:0036094//small molecule binding;GO:0003824//catalytic activity;GO:…	GO:0008152//metabolic process;GO:0006796//phosphate-containing compound metabolic process;GO:0006188//IMP biosynthetic process;GO:0072521//purine-containing compound metabolic process;GO:0009167//purine ribonucleoside monophosphate metabolic process;GO:1901135//carbohydrate derivative metabolic process;GO:1901566//organonitrogen compound biosynthetic process;GO:1901564//organonitrogen compound me…	MIR1134-z
Unigene006739	Unigene006739_01	conserved unknown protein [Ectocarpus siliculosus]	-	-	-	-	-	-	-	MIR8643-x;MIR9654-y
Unigene006763	Unigene006763_01	--	-	-	-	-	-	-	-	novel-m0277-3p
Unigene006767	Unigene006767_01	--	-	-	-	-	-	-	-	novel-m0231-3p
Unigene006801	Unigene006801_01	PREDICTED: RING-H2 finger protein ATL63 [Jatropha curcas]	-	-	-	-	-	-	-	MIR1446-x
Unigene006820	Unigene006820_01	beta-amyrin synthase [Euphorbia tirucalli]	Metabolism	Metabolism of terpenoids and polyketides	ko00909//Sesquiterpenoid and triterpenoid biosynthesis	K15813	-	GO:0003824//catalytic activity;GO:0031559//oxidosqualene cyclase activity;GO:0016866//intramolecular transferase activity;GO:0016853//isomerase activity	GO:0044249//cellular biosynthetic process;GO:0016114//terpenoid biosynthetic process;GO:0008610//lipid biosynthetic process;GO:0006629//lipid metabolic process;GO:0006721//terpenoid metabolic process;GO:0006722//triterpenoid metabolic process;GO:0044237//cellular metabolic process;GO:0009987//cellular process;GO:1901576//organic substance biosynthetic process;GO:0071704//organic substance metabol…	MIR535-z
Unigene006826	Unigene006826_01	--	-	-	-	-	-	-	-	novel-m0637-5p
Unigene006837	Unigene006837_01	--	-	-	-	-	-	-	-	MIR8022-x;novel-m0677-3p
Unigene006842	Unigene006842_01	--	-	-	-	-	-	-	-	MIR2275-x
Unigene006888	Unigene006888_03	PREDICTED: CDP-diacylglycerol--serine O-phosphatidyltransferase 1 isoform X2 [Jatropha curcas]	Metabolism	Lipid metabolism	ko00564//Glycerophospholipid metabolism	K08730	-	-	-	novel-m0136-3p
Unigene006893	Unigene006893_03	PREDICTED: DNA replication ATP-dependent helicase/nuclease DNA2 [Jatropha curcas]	Genetic Information Processing	Replication and repair	ko03030//DNA replication	K10742	-	GO:0008094//DNA-dependent ATPase activity;GO:0016462//pyrophosphatase activity;GO:0016817//hydrolase activity, acting on acid anhydrides;GO:0016893//endonuclease activity, active with either ribo- or deoxyribonucleic acids and producing 5'-phosphomonoesters;GO:0004519//endonuclease activity;GO:0042623//ATPase activity, coupled;GO:0004520//endodeoxyribonuclease activity;GO:0004536//deoxyribonuclea…	GO:0006725//cellular aromatic compound metabolic process;GO:0071704//organic substance metabolic process;GO:0090304//nucleic acid metabolic process;GO:0046483//heterocycle metabolic process;GO:0008152//metabolic process;GO:0044238//primary metabolic process;GO:0006259//DNA metabolic process;GO:0009987//cellular process;GO:1901360//organic cyclic compound metabolic process;GO:0043170//macromolecul…	novel-m0211-3p
Unigene006896	Unigene006896_01	subtilase family protein [Populus trichocarpa]	-	-	-	-	GO:0016020//membrane	GO:0008233//peptidase activity;GO:0003824//catalytic activity;GO:0016787//hydrolase activity	-	MIR5563-x
Unigene006898	Unigene006898_01	--	-	-	-	-	-	-	-	novel-m0397-5p
Unigene006905	Unigene006905_02	PREDICTED: uncharacterized protein LOC105641863 isoform X2 [Jatropha curcas]	-	-	-	-	-	-	-	MIR1446-x;novel-m0396-3p
Unigene006908	Unigene006908_01	PREDICTED: 60S ribosomal protein L12 [Vitis vinifera]	Genetic Information Processing	Translation	ko03010//Ribosome	K02870	-	-	-	MIR9897-y
Unigene006909	Unigene006909_01	PREDICTED: 60S ribosomal protein L12 [Malus domestica]	Genetic Information Processing	Translation	ko03010//Ribosome	K02870	GO:1990904//ribonucleoprotein complex;GO:0032991//macromolecular complex;GO:0044464//cell part;GO:0005622//intracellular;GO:0005623//cell;GO:0044424//intracellular part;GO:0030529//intracellular ribonucleoprotein complex	-	GO:0071704//organic substance metabolic process;GO:0010467//gene expression;GO:0043170//macromolecule metabolic process;GO:0008152//metabolic process	MIR9897-y
Unigene006910	Unigene006910_04	PREDICTED: 60S ribosomal protein L12 [Malus domestica]	Genetic Information Processing	Translation	ko03010//Ribosome	K02870	GO:0032991//macromolecular complex;GO:0005623//cell;GO:0030529//intracellular ribonucleoprotein complex;GO:1990904//ribonucleoprotein complex;GO:0005622//intracellular;GO:0044424//intracellular part;GO:0044464//cell part	-	GO:0010467//gene expression;GO:0043170//macromolecule metabolic process;GO:0071704//organic substance metabolic process;GO:0008152//metabolic process	MIR9897-y
Unigene006912	Unigene006912_03	PREDICTED: probable plastid-lipid-associated protein 6, chloroplastic [Cucumis melo]	-	-	-	-	GO:0016020//membrane;GO:0044464//cell part;GO:0009536//plastid;GO:0009507//chloroplast;GO:0005623//cell;GO:0044434//chloroplast part;GO:0043227//membrane-bounded organelle;GO:0044435//plastid part;GO:0005737//cytoplasm;GO:0005622//intracellular;GO:0043226//organelle;GO:0043231//intracellular membrane-bounded organelle;GO:0044444//cytoplasmic part;GO:0009579//thylakoid;GO:0043229//intracellular or…	-	-	MIR845-y;novel-m0040-3p
Unigene006913	Unigene006913_01	PREDICTED: copia protein isoform X1 [Beta vulgaris subsp. vulgaris]	-	-	-	-	-	-	-	novel-m0040-3p
Unigene006918	Unigene006918_01	PREDICTED: inactive leucine-rich repeat receptor-like protein kinase CORYNE [Jatropha curcas]	-	-	-	-	GO:0044425//membrane part;GO:0031224//intrinsic component of membrane;GO:0016020//membrane	GO:0016740//transferase activity;GO:0036094//small molecule binding;GO:0001882//nucleoside binding;GO:0032549//ribonucleoside binding;GO:0005102//receptor binding;GO:0003824//catalytic activity;GO:0097367//carbohydrate derivative binding;GO:0005515//protein binding;GO:0019899//enzyme binding;GO:0001883//purine nucleoside binding;GO:0016772//transferase activity, transferring phosphorus-containing…	GO:0006793//phosphorus metabolic process;GO:0006796//phosphate-containing compound metabolic process;GO:0044260//cellular macromolecule metabolic process;GO:0032501//multicellular organismal process;GO:0008152//metabolic process;GO:0007275//multicellular organism development;GO:0048507//meristem development;GO:0048856//anatomical structure development;GO:0044702//single organism reproductive proc…	MIR5185-y
Unigene006942	Unigene006942_01	F-box/kelch-repeat protein [Morus notabilis]	-	-	-	-	-	-	-	MIR4243-x
Unigene006944	Unigene006944_02	PREDICTED: F-box protein At3g07870-like [Jatropha curcas]	-	-	-	-	-	-	-	novel-m0052-3p
Unigene006945	Unigene006945_01	--	-	-	-	-	-	-	-	novel-m0052-3p
Unigene006955	Unigene006955_01	PREDICTED: pentatricopeptide repeat-containing protein At3g22470, mitochondrial-like [Phoenix dactylifera]	-	-	-	-	-	-	-	novel-m0225-5p
Unigene006959	Unigene006959_01	PHD and RING finger domain-containing protein 1 [Glycine soja]	-	-	-	-	-	-	-	MIR535-z
Unigene006971	Unigene006971_17	--	-	-	-	-	-	-	-	MIR5015-x
Unigene006981	Unigene006981_04	PREDICTED: probable thiol methyltransferase 2 isoform X2 [Populus euphratica]	-	-	-	-	-	GO:0016740//transferase activity;GO:0003824//catalytic activity	-	MIR7752-y
Unigene006982	Unigene006982_01	PREDICTED: probable thiol methyltransferase 2 [Jatropha curcas]	-	-	-	-	-	-	-	MIR7752-y
Unigene006983	Unigene006983_01	--	-	-	-	-	-	-	-	MIR7752-y
Unigene006990	Unigene006990_02	--	-	-	-	-	-	-	-	novel-m0134-3p;novel-m0164-3p;novel-m0244-3p;novel-m0269-3p;novel-m0270-3p;novel-m0271-3p;novel-m0334-3p;novel-m0350-3p;novel-m0361-3p;novel-m0386-3p;novel-m0387-3p;novel-m0498-3p;novel-m0499-3p;novel-m0526-3p;novel-m0626-3p;novel-m0628-3p
Unigene007001	Unigene007001_01	--	-	-	-	-	-	-	-	novel-m0041-3p;novel-m0041-5p
Unigene007018	Unigene007018_06	RRNA intron-encoded homing endonuclease [Medicago truncatula]	-	-	-	-	-	-	-	MIR894-x
Unigene007022	Unigene007022_02	hypothetical protein JCGZ_22458 [Jatropha curcas]	-	-	-	-	-	-	-	MIR2275-x
Unigene007033	Unigene007033_03	Homeobox HD1 [Gossypium arboreum]	-	-	-	-	-	-	-	novel-m0086-5p
Unigene007043	Unigene007043_01	Xyloglucan endotransglucosylase/hydrolase [Medicago truncatula]	-	-	-	-	GO:0071944//cell periphery;GO:0005623//cell;GO:0005576//extracellular region;GO:0030312//external encapsulating structure;GO:0044464//cell part	GO:0003824//catalytic activity;GO:0016758//transferase activity, transferring hexosyl groups;GO:0016757//transferase activity, transferring glycosyl groups;GO:0016787//hydrolase activity;GO:0016740//transferase activity	GO:0044042//glucan metabolic process;GO:0016043//cellular component organization;GO:0044260//cellular macromolecule metabolic process;GO:0009987//cellular process;GO:0045229//external encapsulating structure organization;GO:0071840//cellular component organization or biogenesis;GO:0043170//macromolecule metabolic process;GO:0044238//primary metabolic process;GO:0044262//cellular carbohydrate meta…	MIR846-x
Unigene007048	Unigene007048_11	--	-	-	-	-	-	-	-	MIR159-y;MIR319-y;novel-m0516-5p;novel-m0556-3p
Unigene007052	Unigene007052_02	PREDICTED: tropinone reductase 1-like isoform X1 [Jatropha curcas]	Metabolism	Biosynthesis of other secondary metabolites	ko00960//Tropane, piperidine and pyridine alkaloid biosynthesis	K08081	-	-	GO:0008152//metabolic process;GO:0044699//single-organism process;GO:0044710//single-organism metabolic process	novel-m0666-3p
Unigene007074	Unigene007074_01	sensory histidine protein kinase [Physcomitrella patens]	-	-	-	-	GO:0044464//cell part;GO:0005623//cell	GO:0003824//catalytic activity;GO:0016772//transferase activity, transferring phosphorus-containing groups;GO:0016740//transferase activity;GO:0005515//protein binding;GO:0005488//binding	GO:0044763//single-organism cellular process;GO:0009725//response to hormone;GO:0050896//response to stimulus;GO:0007165//signal transduction;GO:0048367//shoot system development;GO:0007275//multicellular organism development;GO:0009987//cellular process;GO:0033993//response to lipid;GO:0042221//response to chemical;GO:0071704//organic substance metabolic process;GO:0009737//response to abscisic …	MIR5563-x;novel-m0634-5p
Unigene007105	Unigene007105_01	--	-	-	-	-	-	-	-	MIR2092-y
Unigene007115	Unigene007115_01	--	-	-	-	-	-	-	-	MIR4243-x
Unigene007118	Unigene007118_01	HMW glutenin subunit 1ByX [Triticum turgidum subsp. durum]	-	-	-	-	-	-	-	MIR172-y
Unigene007119	Unigene007119_01	mitochondrial cytochrome b2-like protein 1, partial [Karlodinium veneficum]	Metabolism;Cellular Processes	Carbohydrate metabolism;Transport and catabolism;Global and Overview	ko01200//Carbon metabolism;ko00630//Glyoxylate and dicarboxylate metabolism;ko04146//Peroxisome	K11517	-	GO:0003973//(S)-2-hydroxy-acid oxidase activity;GO:0003824//catalytic activity;GO:0016491//oxidoreductase activity;GO:0016614//oxidoreductase activity, acting on CH-OH group of donors;GO:0016899//oxidoreductase activity, acting on the CH-OH group of donors, oxygen as acceptor	-	MIR863-x
Unigene007139	Unigene007139_01	PREDICTED: phosphoinositide phosphatase SAC7-like [Pyrus x bretschneideri]	-	-	-	-	-	-	-	MIR7752-y
Unigene007168	Unigene007168_04	D-alanine--D-alanine ligase family protein isoform 1 [Theobroma cacao]	-	-	-	-	GO:0005622//intracellular;GO:0005623//cell;GO:0044444//cytoplasmic part;GO:0009536//plastid;GO:0043231//intracellular membrane-bounded organelle;GO:0044464//cell part;GO:0043227//membrane-bounded organelle;GO:0043226//organelle;GO:0043229//intracellular organelle;GO:0044424//intracellular part;GO:0005737//cytoplasm	GO:0005488//binding;GO:0043167//ion binding;GO:0043169//cation binding;GO:0016879//ligase activity, forming carbon-nitrogen bonds;GO:0016881//acid-amino acid ligase activity;GO:0003824//catalytic activity;GO:0016874//ligase activity	-	novel-m0416-5p
Unigene007189	Unigene007189_01	--	-	-	-	-	-	-	-	novel-m0043-3p
Unigene007190	Unigene007190_02	--	-	-	-	-	-	-	-	novel-m0043-3p
Unigene007200	Unigene007200_05	PREDICTED: B3 domain-containing protein At2g33720-like [Jatropha curcas]	-	-	-	-	-	-	-	MIR829-x;novel-m0125-5p;novel-m0160-5p;novel-m0210-5p;novel-m0231-3p;novel-m0276-3p;novel-m0351-5p;novel-m0363-3p;novel-m0394-5p;novel-m0406-5p;novel-m0490-5p;novel-m0538-5p;novel-m0541-5p;novel-m0616-5p;novel-m0629-5p;novel-m0630-5p;novel-m0672-5p
Unigene007201	Unigene007201_01	--	-	-	-	-	-	-	-	novel-m0125-5p;novel-m0160-5p;novel-m0276-3p;novel-m0351-5p;novel-m0406-5p;novel-m0629-5p
Unigene007206	Unigene007206_03	--	-	-	-	-	-	-	-	MIR394-y;novel-m0654-3p
Unigene007208	Unigene007208_01	--	-	-	-	-	-	-	-	novel-m0654-3p
Unigene007219	Unigene007219_01	PREDICTED: serine/arginine-rich splicing factor SR45 isoform X1 [Populus euphratica]	Genetic Information Processing	Translation	ko03013//RNA transport;ko03015//mRNA surveillance pathway	K14325	-	GO:0097159//organic cyclic compound binding;GO:0005488//binding	-	MIR9897-y
Unigene007220	Unigene007220_02	Os06g0163300 [Oryza sativa Japonica Group]	-	-	-	-	GO:0031224//intrinsic component of membrane;GO:0044425//membrane part;GO:0016020//membrane	-	-	MIR1446-x
Unigene007231	Unigene007231_01	--	-	-	-	-	-	-	-	novel-m0412-5p
Unigene007235	Unigene007235_02	--	-	-	-	-	-	-	-	novel-m0412-3p
Unigene007236	Unigene007236_01	--	-	-	-	-	-	-	-	novel-m0412-5p
Unigene007254	Unigene007254_01	--	-	-	-	-	-	-	-	MIR1134-z
Unigene007257	Unigene007257_11	PREDICTED: phragmoplast orienting kinesin-1 isoform X1 [Populus euphratica]	-	-	-	-	-	-	-	MIR2655-x
Unigene007261	Unigene007261_02	OSJNBa0006B20.7 [Oryza sativa Japonica Group]	-	-	-	-	-	-	-	MIR1863-y;MIR2938-y;MIR395-x;MIR7782-y;novel-m0045-3p
Unigene007262	Unigene007262_02	OSJNBa0006B20.7 [Oryza sativa Japonica Group]	-	-	-	-	-	-	-	MIR1863-y;MIR7783-y;MIR845-y;novel-m0046-5p;novel-m0047-3p;novel-m0048-5p
Unigene007270	Unigene007270_01	PREDICTED: pentatricopeptide repeat-containing protein At1g79490, mitochondrial [Jatropha curcas]	-	-	-	-	-	-	-	MIR9897-y
Unigene007291	Unigene007291_01	--	-	-	-	-	-	-	-	novel-m0049-3p
Unigene007295	Unigene007295_01	--	-	-	-	-	-	-	-	novel-m0049-3p
Unigene007301	Unigene007301_02	O-fucosyltransferase family protein isoform 1 [Theobroma cacao]	Metabolism	Glycan biosynthesis and metabolism	ko00514//Other types of O-glycan biosynthesis	K03691	GO:0031224//intrinsic component of membrane;GO:0016020//membrane;GO:0044425//membrane part	GO:0003824//catalytic activity;GO:0016740//transferase activity	-	MIR5225-x;novel-m0361-3p
Unigene007321	Unigene007321_01	--	-	-	-	-	-	-	-	novel-m0397-5p
Unigene007322	Unigene007322_01	PREDICTED: G-type lectin S-receptor-like serine/threonine-protein kinase SD2-5 [Nelumbo nucifera]	-	-	-	-	-	-	-	novel-m0050-5p
Unigene007323	Unigene007323_02	PREDICTED: G-type lectin S-receptor-like serine/threonine-protein kinase SD2-5 [Jatropha curcas]	-	-	-	-	-	-	-	novel-m0050-5p
Unigene007324	Unigene007324_06	PREDICTED: G-type lectin S-receptor-like serine/threonine-protein kinase SD2-5 [Jatropha curcas]	-	-	-	-	-	-	-	MIR7779-y;novel-m0050-3p;novel-m0050-5p
Unigene007355	Unigene007355_01	PREDICTED: 60S ribosomal protein L35a-1-like [Gossypium raimondii]	Genetic Information Processing	Translation	ko03010//Ribosome	K02917	-	-	-	novel-m0055-5p;novel-m0397-5p
Unigene007360	Unigene007360_01	--	-	-	-	-	-	-	-	novel-m0055-5p
Unigene007373	Unigene007373_01	--	-	-	-	-	-	-	-	novel-m0330-3p
Unigene007374	Unigene007374_03	PREDICTED: somatic embryogenesis receptor kinase 1-like isoform X2 [Jatropha curcas]	-	-	-	-	GO:0016020//membrane	GO:0004672//protein kinase activity;GO:0016301//kinase activity;GO:0016740//transferase activity;GO:0016773//phosphotransferase activity, alcohol group as acceptor;GO:0016772//transferase activity, transferring phosphorus-containing groups;GO:0003824//catalytic activity	GO:0009987//cellular process;GO:0006796//phosphate-containing compound metabolic process;GO:0008152//metabolic process;GO:0006793//phosphorus metabolic process;GO:0044237//cellular metabolic process	MIR6483-y
Unigene007391	Unigene007391_08	--	-	-	-	-	-	-	-	novel-m0071-5p;novel-m0072-5p;novel-m0073-5p
Unigene007399	Unigene007399_02	PREDICTED: exosome complex exonuclease RRP46 homolog [Jatropha curcas]	Genetic Information Processing	Folding, sorting and degradation	ko03018//RNA degradation	K12590	-	-	-	MIR6300-y
Unigene007408	Unigene007408_01	PREDICTED: YLP motif-containing protein 1 isoform X2 [Populus euphratica]	-	-	-	-	-	-	-	MIR1057-y
Unigene007417	Unigene007417_01	--	-	-	-	-	-	-	-	novel-m0140-3p;novel-m0205-5p;novel-m0415-3p;novel-m0438-5p;novel-m0439-5p;novel-m0486-5p;novel-m0512-5p;novel-m0639-5p
Unigene007425	Unigene007425_01	--	-	-	-	-	-	-	-	novel-m0478-3p
Unigene007433	Unigene007433_02	retrofit [Oryza longistaminata]	-	-	-	-	-	-	-	MIR1873-x;novel-m0212-5p;novel-m0214-5p
Unigene007438	Unigene007438_07	PREDICTED: protein KTI12 homolog [Populus euphratica]	-	-	-	-	-	-	-	novel-m0462-5p
Unigene007450	Unigene007450_01	--	-	-	-	-	-	-	-	MIR535-z
Unigene007478	Unigene007478_05	PREDICTED: 40S ribosomal protein S18 [Jatropha curcas]	Genetic Information Processing	Translation	ko03010//Ribosome	K02964	GO:0044424//intracellular part;GO:0030312//external encapsulating structure;GO:1990904//ribonucleoprotein complex;GO:0030054//cell junction;GO:0071944//cell periphery;GO:0044391//ribosomal subunit;GO:0044464//cell part;GO:0005773//vacuole;GO:0044422//organelle part;GO:0043231//intracellular membrane-bounded organelle;GO:0005737//cytoplasm;GO:0016020//membrane;GO:0005911//cell-cell junction;GO:004…	GO:0005198//structural molecule activity;GO:0097159//organic cyclic compound binding;GO:0005488//binding;GO:0003676//nucleic acid binding;GO:1901363//heterocyclic compound binding	GO:0006412//translation;GO:0009987//cellular process;GO:0034641//cellular nitrogen compound metabolic process;GO:0006518//peptide metabolic process;GO:0043603//cellular amide metabolic process;GO:0044267//cellular protein metabolic process;GO:0044238//primary metabolic process;GO:1901566//organonitrogen compound biosynthetic process;GO:0006807//nitrogen compound metabolic process;GO:0019538//prot…	novel-m0561-5p
Unigene007511	Unigene007511_03	PREDICTED: O-acyltransferase WSD1-like [Jatropha curcas]	-	-	-	-	-	-	-	MIR9897-y
Unigene007513	Unigene007513_02	PREDICTED: 14-3-3-like protein [Phoenix dactylifera]	-	-	-	-	-	-	-	novel-m0176-5p
Unigene007518	Unigene007518_06	Yae1 domain-containing 1 [Gossypium arboreum]	-	-	-	-	-	-	-	MIR829-x
Unigene007522	Unigene007522_01	PREDICTED: retrovirus-related Pol polyprotein from transposon TNT 1-94 [Jatropha curcas]	-	-	-	-	-	-	-	MIR846-x
Unigene007530	Unigene007530_01	beta-glucosidase [Phaeodactylum tricornutum CCAP 1055/1]	Metabolism	Carbohydrate metabolism	ko00500//Starch and sucrose metabolism;ko00520//Amino sugar and nucleotide sugar metabolism	K15920	-	-	-	MIR5563-x
Unigene007545	Unigene007545_01	rRNA biogenesis protein rrp5 [Ectocarpus siliculosus]	-	-	-	-	-	-	-	novel-m0253-3p
Unigene007549	Unigene007549_01	--	-	-	-	-	-	-	-	novel-m0181-3p
Unigene007555	Unigene007555_01	PREDICTED: L-Ala-D/L-amino acid epimerase isoform X2 [Jatropha curcas]	-	-	-	-	-	-	-	novel-m0355-3p
Unigene007562	Unigene007562_01	--	-	-	-	-	-	-	-	novel-m0043-3p
Unigene007564	Unigene007564_01	--	-	-	-	-	-	-	-	MIR7741-y
Unigene007573	Unigene007573_01	predicted protein [Physcomitrella patens]	-	-	-	-	-	-	-	MIR5211-x
Unigene007574	Unigene007574_01	--	-	-	-	-	-	-	-	novel-m0618-5p
Unigene007587	Unigene007587_01	--	-	-	-	-	-	-	-	novel-m0051-5p
Unigene007593	Unigene007593_01	--	-	-	-	-	-	-	-	MIR7693-y
Unigene007646	Unigene007646_01	retroelement pol polyprotein-like [Arabidopsis thaliana]	-	-	-	-	-	-	-	novel-m0093-3p
Unigene007649	Unigene007649_01	PREDICTED: pentatricopeptide repeat-containing protein At1g33350 [Jatropha curcas]	-	-	-	-	-	-	-	novel-m0174-5p
Unigene007681	Unigene007681_01	Ras-GTPase-activating protein-binding protein, putative [Ricinus communis]	-	-	-	-	-	-	-	novel-m0023-5p;novel-m0168-5p;novel-m0225-5p;novel-m0316-5p;novel-m0322-5p;novel-m0644-5p
Unigene007683	Unigene007683_01	Ras-GTPase-activating protein-binding protein, putative [Ricinus communis]	-	-	-	-	-	-	-	novel-m0168-5p;novel-m0225-5p;novel-m0322-5p
Unigene007702	Unigene007702_09	PREDICTED: receptor-like protein kinase HERK 1 isoform X2 [Jatropha curcas]	-	-	-	-	GO:0044425//membrane part;GO:0031224//intrinsic component of membrane;GO:0016020//membrane	GO:0005488//binding;GO:0001883//purine nucleoside binding;GO:0097159//organic cyclic compound binding;GO:0004672//protein kinase activity;GO:0097367//carbohydrate derivative binding;GO:0016301//kinase activity;GO:0036094//small molecule binding;GO:0001882//nucleoside binding;GO:0003824//catalytic activity;GO:0032549//ribonucleoside binding;GO:1901363//heterocyclic compound binding;GO:0016772//tra…	GO:0008152//metabolic process;GO:0006793//phosphorus metabolic process;GO:0009987//cellular process;GO:0043412//macromolecule modification;GO:0006796//phosphate-containing compound metabolic process;GO:0036211//protein modification process;GO:0044267//cellular protein metabolic process;GO:0071704//organic substance metabolic process;GO:0044238//primary metabolic process;GO:0044237//cellular metab…	MIR5632-y
Unigene007716	Unigene007716_14	PREDICTED: methylcrotonoyl-CoA carboxylase subunit alpha, mitochondrial [Jatropha curcas]	Metabolism	Amino acid metabolism	ko00280//Valine, leucine and isoleucine degradation	K01968	-	GO:0097159//organic cyclic compound binding;GO:0005488//binding;GO:0043167//ion binding;GO:0003824//catalytic activity;GO:0016874//ligase activity;GO:0016879//ligase activity, forming carbon-nitrogen bonds;GO:0032549//ribonucleoside binding;GO:0043169//cation binding;GO:0097367//carbohydrate derivative binding;GO:1901363//heterocyclic compound binding;GO:0032550//purine ribonucleoside binding;GO:…	GO:0008152//metabolic process;GO:0036211//protein modification process;GO:0071704//organic substance metabolic process;GO:0043412//macromolecule modification;GO:0044237//cellular metabolic process;GO:0019538//protein metabolic process;GO:0006464//cellular protein modification process;GO:0044267//cellular protein metabolic process;GO:0044260//cellular macromolecule metabolic process;GO:0009987//ce…	MIR829-x
Unigene007717	Unigene007717_01	PREDICTED: heat stress transcription factor A-4a-like [Jatropha curcas]	-	-	-	-	-	-	-	MIR7741-y
Unigene007718	Unigene007718_02	PREDICTED: heat stress transcription factor A-4a-like [Jatropha curcas]	-	-	-	-	-	-	-	MIR7741-y
Unigene007719	Unigene007719_04	PREDICTED: MACPF domain-containing protein NSL1 [Jatropha curcas]	-	-	-	-	-	-	-	MIR7693-y
Unigene007721	Unigene007721_02	PREDICTED: MATE efflux family protein 5-like isoform X3 [Populus euphratica]	-	-	-	-	-	-	-	MIR2655-x
Unigene007723	Unigene007723_08	PREDICTED: probable LRR receptor-like serine/threonine-protein kinase At5g10290 [Jatropha curcas]	-	-	-	-	GO:0016020//membrane	-	GO:0009987//cellular process;GO:0006793//phosphorus metabolic process;GO:0006796//phosphate-containing compound metabolic process;GO:0008152//metabolic process;GO:0044237//cellular metabolic process	novel-m0026-5p;novel-m0294-5p;novel-m0482-5p;novel-m0528-3p
Unigene007725	Unigene007725_08	PREDICTED: IAA-alanine resistance protein 1 isoform X1 [Jatropha curcas]	-	-	-	-	-	-	GO:0051234//establishment of localization;GO:0006810//transport;GO:0044699//single-organism process;GO:0051179//localization;GO:1902578//single-organism localization;GO:0044765//single-organism transport	MIR7747-x
Unigene007731	Unigene007731_01	--	-	-	-	-	-	-	-	novel-m0323-3p;novel-m0432-3p;novel-m0492-5p;novel-m0623-3p
Unigene007732	Unigene007732_01	--	-	-	-	-	-	-	-	novel-m0323-3p;novel-m0432-3p;novel-m0492-5p;novel-m0623-3p
Unigene007738	Unigene007738_01	--	-	-	-	-	-	-	-	MIR845-y
Unigene007740	Unigene007740_01	PREDICTED: BTB/POZ domain-containing protein At3g08570-like [Jatropha curcas]	-	-	-	-	-	-	-	novel-m0034-5p;novel-m0038-5p;novel-m0302-5p;novel-m0308-5p;novel-m0362-5p;novel-m0572-5p;novel-m0598-5p
Unigene007766	Unigene007766_03	At2g46910/F14M4.26 [Arabidopsis thaliana]	-	-	-	-	-	-	-	novel-m0054-5p;novel-m0177-3p;novel-m0279-3p;novel-m0327-5p;novel-m0431-3p;novel-m0473-5p
Unigene007767	Unigene007767_01	PREDICTED: cytochrome P450 716B1-like [Populus euphratica]	-	-	-	-	-	-	-	novel-m0054-5p;novel-m0431-3p
Unigene007777	Unigene007777_04	hypothetical protein RCOM_0318150 [Ricinus communis]	-	-	-	-	-	-	-	novel-m0400-5p
Unigene007781	Unigene007781_01	conserved hypothetical protein [Ricinus communis]	-	-	-	-	-	-	-	MIR7782-y
Unigene007801	Unigene007801_03	PREDICTED: probable receptor-like protein kinase At5g18500 [Jatropha curcas]	-	-	-	-	GO:0016020//membrane;GO:0031224//intrinsic component of membrane;GO:0044425//membrane part	GO:0097159//organic cyclic compound binding;GO:1901363//heterocyclic compound binding;GO:0001882//nucleoside binding;GO:0001883//purine nucleoside binding;GO:0005488//binding;GO:0032549//ribonucleoside binding;GO:0097367//carbohydrate derivative binding;GO:0016772//transferase activity, transferring phosphorus-containing groups;GO:0004672//protein kinase activity;GO:0016740//transferase activity;…	GO:0006796//phosphate-containing compound metabolic process;GO:0044238//primary metabolic process;GO:0044237//cellular metabolic process;GO:0044260//cellular macromolecule metabolic process;GO:0043412//macromolecule modification;GO:0006793//phosphorus metabolic process;GO:0071704//organic substance metabolic process;GO:0009987//cellular process;GO:0006464//cellular protein modification process;GO…	MIR535-z
Unigene007805	Unigene007805_02	PREDICTED: pentatricopeptide repeat-containing protein At3g59040 [Jatropha curcas]	-	-	-	-	-	-	-	MIR396-x
Unigene007811	Unigene007811_01	PREDICTED: transcription factor TCP3-like [Jatropha curcas]	-	-	-	-	-	-	-	novel-m0071-5p;novel-m0072-5p;novel-m0073-5p
Unigene007812	Unigene007812_02	--	-	-	-	-	-	-	-	MIR5563-x
Unigene007813	Unigene007813_05	PREDICTED: malate dehydrogenase, glyoxysomal isoform X1 [Jatropha curcas]	Metabolism	Amino acid metabolism;Global and Overview;Carbohydrate metabolism;Energy metabolism	ko01200//Carbon metabolism;ko00620//Pyruvate metabolism;ko00630//Glyoxylate and dicarboxylate metabolism;ko00020//Citrate cycle (TCA cycle);ko00710//Carbon fixation in photosynthetic organisms;ko00270//Cysteine and methionine metabolism	K00026	GO:0044424//intracellular part;GO:0043227//membrane-bounded organelle;GO:0043229//intracellular organelle;GO:0043231//intracellular membrane-bounded organelle;GO:0005622//intracellular;GO:0005777//peroxisome;GO:0043226//organelle;GO:0009536//plastid;GO:0044444//cytoplasmic part;GO:0005623//cell;GO:0044464//cell part;GO:0005737//cytoplasm;GO:0042579//microbody	GO:0016491//oxidoreductase activity;GO:0016615//malate dehydrogenase activity;GO:0003824//catalytic activity;GO:0016614//oxidoreductase activity, acting on CH-OH group of donors	GO:0046395//carboxylic acid catabolic process;GO:0043094//cellular metabolic compound salvage;GO:0044281//small molecule metabolic process;GO:0008152//metabolic process;GO:0006631//fatty acid metabolic process;GO:0071704//organic substance metabolic process;GO:0044699//single-organism process;GO:0009056//catabolic process;GO:0009058//biosynthetic process;GO:0044248//cellular catabolic process;GO:…	MIR5563-x;novel-m0071-5p;novel-m0072-5p;novel-m0073-5p
Unigene007814	Unigene007814_01	PREDICTED: malate dehydrogenase, glyoxysomal-like [Malus domestica]	Metabolism	Energy metabolism;Carbohydrate metabolism;Amino acid metabolism;Global and Overview	ko01200//Carbon metabolism;ko00620//Pyruvate metabolism;ko00630//Glyoxylate and dicarboxylate metabolism;ko00020//Citrate cycle (TCA cycle);ko00710//Carbon fixation in photosynthetic organisms;ko00270//Cysteine and methionine metabolism	K00026	GO:0043229//intracellular organelle;GO:0005622//intracellular;GO:0042579//microbody;GO:0043226//organelle;GO:0043227//membrane-bounded organelle;GO:0044424//intracellular part;GO:0043231//intracellular membrane-bounded organelle;GO:0005737//cytoplasm;GO:0044464//cell part;GO:0005623//cell;GO:0009536//plastid;GO:0044444//cytoplasmic part	GO:0016491//oxidoreductase activity;GO:0016615//malate dehydrogenase activity;GO:0003824//catalytic activity;GO:0016614//oxidoreductase activity, acting on CH-OH group of donors	GO:0044763//single-organism cellular process;GO:1901575//organic substance catabolic process;GO:0009056//catabolic process;GO:0044710//single-organism metabolic process;GO:0071704//organic substance metabolic process;GO:0009058//biosynthetic process;GO:0019752//carboxylic acid metabolic process;GO:0044699//single-organism process;GO:0044237//cellular metabolic process;GO:0072329//monocarboxylic a…	MIR5563-x;novel-m0071-5p;novel-m0072-5p;novel-m0073-5p
Unigene007815	Unigene007815_01	--	-	-	-	-	-	-	-	novel-m0071-5p;novel-m0072-5p;novel-m0073-5p
Unigene007846	Unigene007846_02	--	-	-	-	-	-	-	-	novel-m0088-5p
Unigene007848	Unigene007848_06	SKP1-like protein 21 isoform 2 [Theobroma cacao]	-	-	-	-	-	-	-	MIR1446-x
Unigene007849	Unigene007849_01	--	-	-	-	-	-	-	-	MIR1446-x
Unigene007862	Unigene007862_01	--	-	-	-	-	-	-	-	novel-m0527-3p
Unigene007875	Unigene007875_04	PREDICTED: type I inositol 1,4,5-trisphosphate 5-phosphatase CVP2-like [Jatropha curcas]	-	-	-	-	-	-	GO:0044238//primary metabolic process;GO:0044237//cellular metabolic process;GO:0071704//organic substance metabolic process;GO:0006629//lipid metabolic process;GO:0019637//organophosphate metabolic process;GO:0044763//single-organism cellular process;GO:0009987//cellular process;GO:0006796//phosphate-containing compound metabolic process;GO:0044699//single-organism process;GO:0046486//glycerolip…	novel-m0385-5p
Unigene007877	Unigene007877_01	hypothetical protein JCGZ_08619 [Jatropha curcas]	-	-	-	-	-	-	-	novel-m0416-5p
Unigene007878	Unigene007878_01	--	-	-	-	-	-	-	-	MIR1863-y;MIR1871-y;MIR5139-x;MIR7783-y;MIR8155-y;novel-m0152-3p;novel-m0187-3p
Unigene007879	Unigene007879_01	PREDICTED: LOW QUALITY PROTEIN: aldo-keto reductase family 1 member C2-like [Malus domestica]	-	-	-	-	-	-	-	MIR1863-y;MIR1871-y;MIR5139-x;MIR7783-y;MIR8155-y;novel-m0152-3p;novel-m0187-3p
Unigene007887	Unigene007887_02	PREDICTED: pentatricopeptide repeat-containing protein At1g30610, chloroplastic [Jatropha curcas]	-	-	-	-	-	-	-	MIR164-x
Unigene007897	Unigene007897_01	--	-	-	-	-	-	-	-	novel-m0388-3p
Unigene007903	Unigene007903_01	--	-	-	-	-	-	-	-	MIR1024-y
Unigene007904	Unigene007904_01	--	-	-	-	-	-	-	-	MIR1024-y
Unigene007929	Unigene007929_02	PREDICTED: DEAD-box ATP-dependent RNA helicase 22 isoform X1 [Jatropha curcas]	-	-	-	-	GO:0044424//intracellular part;GO:0043226//organelle;GO:0043229//intracellular organelle;GO:0043231//intracellular membrane-bounded organelle;GO:0005737//cytoplasm;GO:0005623//cell;GO:0009536//plastid;GO:0043227//membrane-bounded organelle;GO:0044444//cytoplasmic part;GO:0005622//intracellular;GO:0044464//cell part	GO:0097159//organic cyclic compound binding;GO:0016462//pyrophosphatase activity;GO:0036094//small molecule binding;GO:0001882//nucleoside binding;GO:0032549//ribonucleoside binding;GO:0003824//catalytic activity;GO:0001883//purine nucleoside binding;GO:0032550//purine ribonucleoside binding;GO:0016787//hydrolase activity;GO:0016818//hydrolase activity, acting on acid anhydrides, in phosphorus-co…	-	novel-m0027-5p;novel-m0123-5p;novel-m0395-5p;novel-m0593-5p
Unigene007930	Unigene007930_02	PREDICTED: transposon Tf2-1 polyprotein isoform X1 [Zea mays]	-	-	-	-	-	-	-	MIR5139-x;MIR8155-y
Unigene007931	Unigene007931_01	--	-	-	-	-	-	-	-	novel-m0648-5p
Unigene007932	Unigene007932_05	hypothetical protein SELMODRAFT_406182 [Selaginella moellendorffii]	-	-	-	-	-	-	-	novel-m0330-3p
Unigene007940	Unigene007940_01	--	-	-	-	-	-	-	-	novel-m0102-3p;novel-m0354-3p;novel-m0371-3p
Unigene007945	Unigene007945_02	PREDICTED: transcription factor TCP7-like [Jatropha curcas]	-	-	-	-	-	-	-	MIR5054-y
Unigene007947	Unigene007947_01	PREDICTED: transcription factor TCP7-like [Jatropha curcas]	-	-	-	-	-	-	-	MIR5054-y
Unigene007964	Unigene007964_18	PREDICTED: beta-glucosidase 11-like isoform X1 [Jatropha curcas]	Metabolism	Biosynthesis of other secondary metabolites;Metabolism of other amino acids;Carbohydrate metabolism	ko00500//Starch and sucrose metabolism;ko00940//Phenylpropanoid biosynthesis;ko00460//Cyanoamino acid metabolism	K01188	-	-	-	MIR5185-y;MIR6106-y
Unigene007974	Unigene007974_05	Long chain base2 isoform 2 [Theobroma cacao]	Metabolism	Lipid metabolism	ko00600//Sphingolipid metabolism	K00654	GO:0005623//cell;GO:0042175//nuclear outer membrane-endoplasmic reticulum membrane network;GO:0043231//intracellular membrane-bounded organelle;GO:0012505//endomembrane system;GO:0031224//intrinsic component of membrane;GO:0044464//cell part;GO:0044425//membrane part;GO:0044424//intracellular part;GO:0005622//intracellular;GO:0044444//cytoplasmic part;GO:0009536//plastid;GO:0043227//membrane-boun…	GO:0005488//binding;GO:0016408//C-acyltransferase activity;GO:0043167//ion binding;GO:0043168//anion binding;GO:0016409//palmitoyltransferase activity;GO:0016454//C-palmitoyltransferase activity;GO:0016740//transferase activity;GO:0016746//transferase activity, transferring acyl groups;GO:0003824//catalytic activity;GO:0016747//transferase activity, transferring acyl groups other than amino-acyl …	GO:0007275//multicellular organism development;GO:0044710//single-organism metabolic process;GO:0012501//programmed cell death;GO:0044237//cellular metabolic process;GO:0009639//response to red or far red light;GO:0006670//sphingosine metabolic process;GO:0046519//sphingoid metabolic process;GO:1901615//organic hydroxy compound metabolic process;GO:0009628//response to abiotic stimulus;GO:0048856…	novel-m0361-3p
Unigene007978	Unigene007978_08	drought-inducible protein [Manihot esculenta]	Cellular Processes	Transport and catabolism	ko04144//Endocytosis	K19366	-	-	-	MIR8180-y
Unigene007993	Unigene007993_01	PREDICTED: CDK5RAP3-like protein [Jatropha curcas]	-	-	-	-	-	-	-	MIR2275-x
Unigene007994	Unigene007994_03	PREDICTED: CDK5RAP3-like protein [Jatropha curcas]	-	-	-	-	-	-	-	MIR2275-x
Unigene007998	Unigene007998_01	Vacuolar protein sorting-associated protein YPR157W [Theobroma cacao]	-	-	-	-	-	-	-	novel-m0639-5p
Unigene008008	Unigene008008_07	PREDICTED: cycloartenol synthase [Jatropha curcas]	Metabolism	Lipid metabolism	ko00100//Steroid biosynthesis	K01853	GO:0043229//intracellular organelle;GO:0044425//membrane part;GO:0043227//membrane-bounded organelle;GO:0005622//intracellular;GO:0043231//intracellular membrane-bounded organelle;GO:0043226//organelle;GO:0044424//intracellular part;GO:0005623//cell;GO:0044464//cell part;GO:0016020//membrane;GO:0031224//intrinsic component of membrane	GO:0003824//catalytic activity;GO:0016853//isomerase activity;GO:0031559//oxidosqualene cyclase activity;GO:0016866//intramolecular transferase activity	GO:0048856//anatomical structure development;GO:0006722//triterpenoid metabolic process;GO:0010685//tetracyclic triterpenoid metabolic process;GO:0071840//cellular component organization or biogenesis;GO:0009987//cellular process;GO:0009657//plastid organization;GO:1901576//organic substance biosynthetic process;GO:0044238//primary metabolic process;GO:0007275//multicellular organism development;…	MIR6483-y
Unigene008060	Unigene008060_02	--	-	-	-	-	-	-	-	novel-m0651-5p
Unigene008065	Unigene008065_01	--	-	-	-	-	-	-	-	novel-m0651-5p
Unigene008067	Unigene008067_01	--	-	-	-	-	-	-	-	novel-m0651-5p
Unigene008068	Unigene008068_06	PREDICTED: probable WRKY transcription factor 31 [Jatropha curcas]	-	-	-	-	-	-	-	MIR1134-z
Unigene008069	Unigene008069_07	BnaC05g41510D [Brassica napus]	-	-	-	-	-	-	-	novel-m0680-5p
Unigene008074	Unigene008074_01	--	-	-	-	-	-	-	-	novel-m0093-3p;novel-m0134-3p;novel-m0172-3p;novel-m0244-3p;novel-m0259-3p;novel-m0269-3p;novel-m0307-3p;novel-m0334-3p;novel-m0350-3p;novel-m0386-3p;novel-m0387-3p;novel-m0498-3p;novel-m0499-3p;novel-m0526-3p;novel-m0664-3p
Unigene008075	Unigene008075_01	RNA-directed DNA polymerase (Reverse transcriptase) [Medicago truncatula]	-	-	-	-	-	-	-	novel-m0055-5p;novel-m0397-5p
Unigene008076	Unigene008076_04	Ras-related small GTP-binding protein [Arabidopsis thaliana]	Genetic Information Processing	Folding, sorting and degradation	ko04141//Protein processing in endoplasmic reticulum	K07953	GO:0005623//cell;GO:0044464//cell part	-	GO:0006810//transport;GO:0051179//localization;GO:0033036//macromolecule localization;GO:0008104//protein localization;GO:0045184//establishment of protein localization;GO:0071702//organic substance transport;GO:0051234//establishment of localization;GO:0015031//protein transport	novel-m0397-5p
Unigene008105	Unigene008105_01	--	-	-	-	-	-	-	-	novel-m0295-5p
Unigene008109	Unigene008109_01	--	-	-	-	-	-	-	-	novel-m0102-3p;novel-m0371-3p
Unigene008118	Unigene008118_03	--	-	-	-	-	-	-	-	MIR2119-y
Unigene008122	Unigene008122_08	PREDICTED: proton pump-interactor 1 [Jatropha curcas]	-	-	-	-	GO:0031224//intrinsic component of membrane;GO:0016020//membrane;GO:0044425//membrane part	-	GO:0006812//cation transport;GO:1902578//single-organism localization;GO:0006811//ion transport;GO:0015672//monovalent inorganic cation transport;GO:0006810//transport;GO:0044699//single-organism process;GO:0051234//establishment of localization;GO:0051179//localization;GO:0006818//hydrogen transport;GO:0044765//single-organism transport;GO:0015992//proton transport	novel-m0168-5p;novel-m0225-5p;novel-m0252-5p;novel-m0491-5p
Unigene008152	Unigene008152_01	--	-	-	-	-	-	-	-	novel-m0294-5p;novel-m0528-3p
Unigene008160	Unigene008160_02	--	-	-	-	-	-	-	-	MIR5563-x
Unigene008161	Unigene008161_02	PREDICTED: F-box/LRR-repeat protein At1g67190-like isoform X2 [Populus euphratica]	-	-	-	-	-	-	-	MIR2938-y
Unigene008170	Unigene008170_02	retroelement pol polyprotein-like [Arabidopsis thaliana]	-	-	-	-	-	-	-	MIR1863-y;MIR5139-x;MIR7741-y;MIR8155-y;MIR8663-x;novel-m0077-5p;novel-m0078-5p
Unigene008174	Unigene008174_01	PREDICTED: PLASMODESMATA CALLOSE-BINDING PROTEIN 3 [Jatropha curcas]	-	-	-	-	-	-	-	MIR2118-y
Unigene008180	Unigene008180_03	PREDICTED: F-box/kelch-repeat protein SKIP11-like [Jatropha curcas]	-	-	-	-	-	-	-	MIR2275-x
Unigene008181	Unigene008181_02	--	-	-	-	-	-	-	-	novel-m0087-3p;novel-m0476-5p;novel-m0477-5p;novel-m0491-3p;novel-m0601-3p;novel-m0615-3p
Unigene008182	Unigene008182_02	PREDICTED: glucose-6-phosphate 1-dehydrogenase 4, chloroplastic [Jatropha curcas]	Metabolism	Global and Overview;Carbohydrate metabolism;Metabolism of other amino acids	ko01200//Carbon metabolism;ko00480//Glutathione metabolism;ko00030//Pentose phosphate pathway	K00036	-	GO:0036094//small molecule binding;GO:0097159//organic cyclic compound binding;GO:1901363//heterocyclic compound binding;GO:0003824//catalytic activity;GO:0000166//nucleotide binding;GO:1901265//nucleoside phosphate binding;GO:0005488//binding	GO:0006739//NADP metabolic process;GO:0019637//organophosphate metabolic process;GO:0044723//single-organism carbohydrate metabolic process;GO:0006807//nitrogen compound metabolic process;GO:0006733//oxidoreduction coenzyme metabolic process;GO:0008152//metabolic process;GO:0071704//organic substance metabolic process;GO:0005975//carbohydrate metabolic process;GO:0044238//primary metabolic proces…	MIR2275-x
Unigene008189	Unigene008189_02	PREDICTED: lysine-specific demethylase JMJ25 isoform X1 [Jatropha curcas]	-	-	-	-	-	-	-	MIR8022-x
Unigene008193	Unigene008193_11	PREDICTED: inositol-phosphate phosphatase [Jatropha curcas]	Environmental Information Processing;Metabolism	Signal transduction;Carbohydrate metabolism	ko04070//Phosphatidylinositol signaling system;ko00562//Inositol phosphate metabolism;ko00053//Ascorbate and aldarate metabolism	K10047	GO:0016020//membrane	GO:0070456//galactose-1-phosphate phosphatase activity;GO:0019203//carbohydrate phosphatase activity;GO:0052745//inositol phosphate phosphatase activity;GO:0042578//phosphoric ester hydrolase activity;GO:0016791//phosphatase activity;GO:0016788//hydrolase activity, acting on ester bonds;GO:0052834//inositol monophosphate phosphatase activity;GO:0003824//catalytic activity;GO:0016787//hydrolase ac…	GO:0008152//metabolic process;GO:0044281//small molecule metabolic process;GO:0044237//cellular metabolic process;GO:0044723//single-organism carbohydrate metabolic process;GO:0006082//organic acid metabolic process;GO:0046486//glycerolipid metabolic process;GO:0019752//carboxylic acid metabolic process;GO:0006767//water-soluble vitamin metabolic process;GO:0006644//phospholipid metabolic process…	novel-m0093-3p
Unigene008197	Unigene008197_01	--	-	-	-	-	-	-	-	novel-m0297-5p
Unigene008198	Unigene008198_02	PREDICTED: sialidase-like [Pyrus x bretschneideri]	-	-	-	-	-	-	-	MIR1863-y;MIR7782-y;MIR7783-y
Unigene008199	Unigene008199_02	--	-	-	-	-	-	-	-	novel-m0297-5p
Unigene008201	Unigene008201_01	--	-	-	-	-	-	-	-	novel-m0670-5p
Unigene008217	Unigene008217_01	--	-	-	-	-	-	-	-	novel-m0456-5p
Unigene008219	Unigene008219_01	--	-	-	-	-	-	-	-	novel-m0456-5p
Unigene008238	Unigene008238_07	PREDICTED: serine/threonine protein phosphatase 2A 55 kDa regulatory subunit B beta isoform-like [Jatropha curcas]	Genetic Information Processing	Translation	ko03015//mRNA surveillance pathway	K04354	-	-	-	novel-m0496-5p
Unigene008281	Unigene008281_01	--	-	-	-	-	-	-	-	MIR1024-y
Unigene008298	Unigene008298_04	PREDICTED: transcriptional corepressor LEUNIG [Jatropha curcas]	-	-	-	-	-	-	-	MIR859-x;novel-m0522-5p
Unigene008332	Unigene008332_06	PREDICTED: nucleic acid binding protein isoform X1 [Zea mays]	-	-	-	-	GO:0031224//intrinsic component of membrane;GO:0016020//membrane;GO:0044425//membrane part	GO:0097159//organic cyclic compound binding;GO:0005488//binding	-	MIR8026-x;novel-m0515-5p
Unigene008334	Unigene008334_04	PREDICTED: COP9 signalosome complex subunit 7 isoform X3 [Jatropha curcas]	-	-	-	-	-	-	-	MIR5015-x
Unigene008342	Unigene008342_03	PREDICTED: F-box/FBD/LRR-repeat protein At1g13570-like [Populus euphratica]	-	-	-	-	-	-	-	MIR8022-x
Unigene008348	Unigene008348_01	--	-	-	-	-	-	-	-	MIR6480-y;MIR8663-x;novel-m0077-5p;novel-m0078-5p;novel-m0152-3p;novel-m0187-3p
Unigene008360	Unigene008360_02	PREDICTED: protein TONSOKU isoform X1 [Jatropha curcas]	-	-	-	-	-	-	-	MIR7741-y
Unigene008364	Unigene008364_01	--	-	-	-	-	-	-	-	novel-m0576-3p
Unigene008371	Unigene008371_02	--	-	-	-	-	-	-	-	novel-m0102-3p;novel-m0354-3p;novel-m0371-3p;novel-m0377-5p;novel-m0500-5p;novel-m0501-5p
Unigene008372	Unigene008372_01	--	-	-	-	-	-	-	-	novel-m0500-5p;novel-m0501-5p
Unigene008378	Unigene008378_01	--	-	-	-	-	-	-	-	novel-m0554-5p
Unigene008381	Unigene008381_01	--	-	-	-	-	-	-	-	novel-m0225-5p
Unigene008407	Unigene008407_03	DmX-like protein 1 [Morus notabilis]	-	-	-	-	-	-	-	MIR2938-y;MIR863-x
Unigene008409	Unigene008409_09	PREDICTED: protein CAJ1 [Jatropha curcas]	-	-	-	-	-	-	-	novel-m0037-3p;novel-m0056-5p;novel-m0483-5p
Unigene008411	Unigene008411_02	PREDICTED: gamma-tubulin complex component 5-like isoform X2 [Jatropha curcas]	-	-	-	-	GO:0005623//cell;GO:0015630//microtubule cytoskeleton;GO:0044422//organelle part;GO:0005856//cytoskeleton;GO:0043232//intracellular non-membrane-bounded organelle;GO:0043226//organelle;GO:0044446//intracellular organelle part;GO:0044464//cell part;GO:0043228//non-membrane-bounded organelle;GO:0005622//intracellular;GO:0044424//intracellular part;GO:0043229//intracellular organelle;GO:0044430//cyt…	-	-	MIR846-x
Unigene008415	Unigene008415_01	PREDICTED: SEC1 family transport protein SLY1-like [Populus euphratica]	-	-	-	-	-	-	GO:0006810//transport;GO:0051234//establishment of localization;GO:0051179//localization	MIR5072-x
Unigene008418	Unigene008418_04	PREDICTED: eukaryotic translation initiation factor 2D isoform X1 [Jatropha curcas]	-	-	-	-	-	GO:0003723//RNA binding;GO:1901363//heterocyclic compound binding;GO:0005488//binding;GO:0003676//nucleic acid binding;GO:0097159//organic cyclic compound binding;GO:0008135//translation factor activity, RNA binding	GO:0006412//translation;GO:0010467//gene expression;GO:0044271//cellular nitrogen compound biosynthetic process;GO:0009987//cellular process;GO:1901576//organic substance biosynthetic process;GO:0006807//nitrogen compound metabolic process;GO:0006518//peptide metabolic process;GO:0071704//organic substance metabolic process;GO:1901566//organonitrogen compound biosynthetic process;GO:0044237//cell…	MIR5563-x
Unigene008473	Unigene008473_01	Os09g0128400 [Oryza sativa Japonica Group]	-	-	-	-	-	-	-	MIR7814-x
Unigene008477	Unigene008477_01	--	-	-	-	-	-	-	-	MIR7726-x
Unigene008478	Unigene008478_01	--	-	-	-	-	-	-	-	MIR7726-x
Unigene008499	Unigene008499_01	--	-	-	-	-	-	-	-	MIR7752-y
Unigene008507	Unigene008507_01	PREDICTED: protein PRD1 [Jatropha curcas]	-	-	-	-	GO:0016020//membrane;GO:0031224//intrinsic component of membrane;GO:0044425//membrane part	-	-	MIR6484-y
Unigene008514	Unigene008514_01	apocytochrome b (mitochondrion) [Bangia fuscopurpurea]	Metabolism	Energy metabolism	ko00190//Oxidative phosphorylation	K00412	GO:0005623//cell;GO:0016020//membrane;GO:0044424//intracellular part;GO:0031224//intrinsic component of membrane;GO:0044464//cell part;GO:0005622//intracellular;GO:0044425//membrane part	GO:0003824//catalytic activity	GO:0044237//cellular metabolic process;GO:0015980//energy derivation by oxidation of organic compounds;GO:0009987//cellular process;GO:0055114//oxidation-reduction process;GO:0008152//metabolic process;GO:0044699//single-organism process;GO:0022900//electron transport chain;GO:0044710//single-organism metabolic process;GO:0044763//single-organism cellular process;GO:0006091//generation of precurs…	MIR1446-x
Unigene008530	Unigene008530_01	--	-	-	-	-	-	-	-	MIR7814-x
Unigene008554	Unigene008554_03	--	-	-	-	-	-	-	-	novel-m0087-3p;novel-m0252-5p;novel-m0323-3p;novel-m0432-3p;novel-m0476-5p;novel-m0477-5p;novel-m0491-3p;novel-m0491-5p;novel-m0492-5p;novel-m0601-3p;novel-m0615-3p;novel-m0623-3p
Unigene008555	Unigene008555_03	hydroxyproline-rich glycoprotein family protein [Arabidopsis thaliana]	-	-	-	-	-	-	-	novel-m0087-3p;novel-m0323-3p;novel-m0432-3p;novel-m0476-5p;novel-m0477-5p;novel-m0491-3p;novel-m0492-5p;novel-m0601-3p;novel-m0615-3p;novel-m0623-3p
Unigene008556	Unigene008556_02	heavy-metal-associated domain-containing family protein [Populus trichocarpa]	-	-	-	-	-	-	-	MIR2655-x
Unigene008557	Unigene008557_02	PREDICTED: potassium transporter 5-like [Jatropha curcas]	-	-	-	-	GO:0044425//membrane part;GO:0016020//membrane;GO:0031224//intrinsic component of membrane	GO:0022891//substrate-specific transmembrane transporter activity;GO:0046873//metal ion transmembrane transporter activity;GO:0008324//cation transmembrane transporter activity;GO:0022890//inorganic cation transmembrane transporter activity;GO:0022857//transmembrane transporter activity;GO:0022892//substrate-specific transporter activity;GO:0015075//ion transmembrane transporter activity;GO:00052…	GO:0009987//cellular process;GO:0051234//establishment of localization;GO:0006811//ion transport;GO:0044763//single-organism cellular process;GO:0051179//localization;GO:0044765//single-organism transport;GO:0030001//metal ion transport;GO:0006810//transport;GO:0015672//monovalent inorganic cation transport;GO:1902578//single-organism localization;GO:0006813//potassium ion transport;GO:0006812//c…	MIR6106-y
Unigene008558	Unigene008558_01	--	-	-	-	-	-	-	-	MIR8663-x
Unigene008571	Unigene008571_01	--	-	-	-	-	-	-	-	MIR2655-x
Unigene008575	Unigene008575_01	PREDICTED: protein trichome berefringence-like 7 [Jatropha curcas]	-	-	-	-	-	-	-	MIR535-z
Unigene008576	Unigene008576_07	PREDICTED: small glutamine-rich tetratricopeptide repeat-containing protein alpha [Jatropha curcas]	-	-	-	-	-	-	-	novel-m0290-3p
Unigene008577	Unigene008577_05	glyceraldehyde-3-phosphate dehydrogenase [Arachis hypogaea]	Metabolism	Global and Overview;Energy metabolism	ko01200//Carbon metabolism;ko00710//Carbon fixation in photosynthetic organisms	K05298	-	GO:0000166//nucleotide binding;GO:0005488//binding;GO:0097159//organic cyclic compound binding;GO:1901265//nucleoside phosphate binding;GO:0016903//oxidoreductase activity, acting on the aldehyde or oxo group of donors;GO:1901363//heterocyclic compound binding;GO:0016491//oxidoreductase activity;GO:0036094//small molecule binding;GO:0003824//catalytic activity	GO:0044710//single-organism metabolic process;GO:0008152//metabolic process;GO:0044699//single-organism process	MIR863-x
Unigene008579	Unigene008579_02	PREDICTED: glyceraldehyde-3-phosphate dehydrogenase A, chloroplastic isoform X1 [Jatropha curcas]	Metabolism	Global and Overview;Energy metabolism	ko01200//Carbon metabolism;ko00710//Carbon fixation in photosynthetic organisms	K05298	-	-	-	novel-m0194-3p;novel-m0196-3p;novel-m0234-3p
Unigene008580	Unigene008580_08	PREDICTED: phosphatidylinositol transfer protein CSR1 isoform X1 [Jatropha curcas]	-	-	-	-	-	-	-	novel-m0568-3p
Unigene008581	Unigene008581_01	PREDICTED: phosphatidylinositol transfer protein CSR1 isoform X4 [Gossypium raimondii]	-	-	-	-	-	-	-	MIR6480-y
Unigene008583	Unigene008583_01	--	-	-	-	-	-	-	-	MIR6480-y
Unigene008588	Unigene008588_01	--	-	-	-	-	-	-	-	MIR6480-y;MIR8663-x;novel-m0077-5p;novel-m0078-5p;novel-m0152-3p;novel-m0187-3p
Unigene008596	Unigene008596_02	expressed protein [Oryza sativa Japonica Group]	-	-	-	-	-	-	-	novel-m0010-5p;novel-m0255-5p
Unigene008618	Unigene008618_01	PREDICTED: T-complex protein 1 subunit epsilon [Jatropha curcas]	-	-	-	-	GO:0005623//cell;GO:0005622//intracellular;GO:0016020//membrane;GO:0044424//intracellular part;GO:0005911//cell-cell junction;GO:0005737//cytoplasm;GO:0044464//cell part;GO:0030054//cell junction;GO:0044444//cytoplasmic part	GO:0097367//carbohydrate derivative binding;GO:0097159//organic cyclic compound binding;GO:0036094//small molecule binding;GO:0005488//binding;GO:0032549//ribonucleoside binding;GO:0032550//purine ribonucleoside binding;GO:1901363//heterocyclic compound binding;GO:0001882//nucleoside binding;GO:0005515//protein binding;GO:0001883//purine nucleoside binding	GO:0009987//cellular process	novel-m0264-5p
Unigene008635	Unigene008635_01	--	-	-	-	-	-	-	-	novel-m0220-3p;novel-m0265-3p
Unigene008641	Unigene008641_02	--	-	-	-	-	-	-	-	novel-m0127-3p;novel-m0520-3p
Unigene008642	Unigene008642_03	--	-	-	-	-	-	-	-	novel-m0453-3p;novel-m0454-3p
Unigene008644	Unigene008644_01	--	-	-	-	-	-	-	-	novel-m0453-3p;novel-m0454-3p
Unigene008646	Unigene008646_03	PREDICTED: tRNA pseudouridine synthase A, mitochondrial-like [Jatropha curcas]	-	-	-	-	-	-	-	MIR4243-x
Unigene008649	Unigene008649_01	PREDICTED: eukaryotic translation initiation factor 3 subunit F [Jatropha curcas]	Genetic Information Processing	Translation	ko03013//RNA transport	K03249	GO:0070993//translation preinitiation complex;GO:0005622//intracellular;GO:0005737//cytoplasm;GO:0044444//cytoplasmic part;GO:0044424//intracellular part;GO:0030529//intracellular ribonucleoprotein complex;GO:0043234//protein complex;GO:1990904//ribonucleoprotein complex;GO:0005623//cell;GO:0032991//macromolecular complex;GO:0044464//cell part	GO:0003676//nucleic acid binding;GO:0003723//RNA binding;GO:1901363//heterocyclic compound binding;GO:0097159//organic cyclic compound binding;GO:0005488//binding;GO:0008135//translation factor activity, RNA binding	GO:0043043//peptide biosynthetic process;GO:1901576//organic substance biosynthetic process;GO:1901566//organonitrogen compound biosynthetic process;GO:1901564//organonitrogen compound metabolic process;GO:0043603//cellular amide metabolic process;GO:0009987//cellular process;GO:0010467//gene expression;GO:0006518//peptide metabolic process;GO:0044237//cellular metabolic process;GO:0034645//cellu…	MIR1134-z
Unigene008669	Unigene008669_02	--	-	-	-	-	-	-	-	novel-m0057-3p;novel-m0236-3p
Unigene008670	Unigene008670_01	--	-	-	-	-	-	-	-	MIR6300-y;novel-m0153-5p
Unigene008673	Unigene008673_01	PREDICTED: dehydrogenase/reductase SDR family member 7 isoform X2 [Jatropha curcas]	-	-	-	-	-	-	GO:0044699//single-organism process;GO:0044710//single-organism metabolic process;GO:0008152//metabolic process	MIR846-x
Unigene008674	Unigene008674_09	PREDICTED: dehydrogenase/reductase SDR family member 7 [Fragaria vesca subsp. vesca]	-	-	-	-	-	-	-	MIR846-x
Unigene008680	Unigene008680_01	Next to BRCA1 protein 1 [Morus notabilis]	-	-	-	-	-	-	-	MIR863-x
Unigene008683	Unigene008683_09	ABC transporter family protein [Hevea brasiliensis]	-	-	-	-	GO:0043231//intracellular membrane-bounded organelle;GO:0005737//cytoplasm;GO:0044444//cytoplasmic part;GO:0043227//membrane-bounded organelle;GO:0005623//cell;GO:0044464//cell part;GO:0043229//intracellular organelle;GO:0009536//plastid;GO:0044424//intracellular part;GO:0043226//organelle;GO:0005622//intracellular	GO:0016787//hydrolase activity;GO:0097367//carbohydrate derivative binding;GO:0097159//organic cyclic compound binding;GO:0001883//purine nucleoside binding;GO:0032550//purine ribonucleoside binding;GO:0003824//catalytic activity;GO:0005488//binding;GO:0001882//nucleoside binding;GO:0016817//hydrolase activity, acting on acid anhydrides;GO:0017111//nucleoside-triphosphatase activity;GO:0032549//r…	GO:0010876//lipid localization;GO:0033036//macromolecule localization;GO:0051179//localization	MIR846-x
Unigene008699	Unigene008699_09	--	-	-	-	-	-	-	-	MIR4243-x
Unigene008716	Unigene008716_01	RecName: Full=Retrovirus-related Pol polyprotein from transposon TNT 1-94; Includes: RecName: Full=Protease; Includes: RecName: Full=Reverse transcriptase; Includes: RecName: Full=Endonuclease [Nicotiana tabacum]	-	-	-	-	-	GO:0004518//nuclease activity;GO:0003824//catalytic activity;GO:0016772//transferase activity, transferring phosphorus-containing groups;GO:0016788//hydrolase activity, acting on ester bonds;GO:0046872//metal ion binding;GO:0034061//DNA polymerase activity;GO:0008233//peptidase activity;GO:0016779//nucleotidyltransferase activity;GO:0016740//transferase activity;GO:0070011//peptidase activity, ac…	GO:1901360//organic cyclic compound metabolic process;GO:0071897//DNA biosynthetic process;GO:0009058//biosynthetic process;GO:0090304//nucleic acid metabolic process;GO:0009059//macromolecule biosynthetic process;GO:0006259//DNA metabolic process;GO:0034654//nucleobase-containing compound biosynthetic process;GO:0009987//cellular process;GO:0046483//heterocycle metabolic process;GO:0044271//cell…	MIR1511-y;MIR1863-y;MIR5139-x;MIR7783-y;MIR8155-y;MIR845-x;MIR845-y;MIR845-z;novel-m0444-3p;novel-m0445-3p
Unigene008721	Unigene008721_01	SENESCENCE-RELATED GENE 1 family protein [Populus trichocarpa]	-	-	-	-	-	GO:0043167//ion binding;GO:0043169//cation binding;GO:0005488//binding	GO:0008152//metabolic process;GO:0044699//single-organism process;GO:0044710//single-organism metabolic process	MIR8663-x
Unigene008722	Unigene008722_02	PREDICTED: protein SRG1-like [Jatropha curcas]	-	-	-	-	-	GO:0043167//ion binding;GO:0005488//binding;GO:0043169//cation binding	GO:0044699//single-organism process;GO:0008152//metabolic process;GO:0044710//single-organism metabolic process	novel-m0176-3p
Unigene008724	Unigene008724_07	ABC transporter C family member 8 [Gossypium arboreum]	-	-	-	-	-	-	-	novel-m0091-3p
Unigene008725	Unigene008725_01	PREDICTED: B3 domain-containing protein Os03g0620400-like [Jatropha curcas]	-	-	-	-	-	-	-	MIR7693-y
Unigene008743	Unigene008743_06	Copia protein, partial [Glycine soja]	-	-	-	-	-	-	-	MIR9897-y
Unigene008755	Unigene008755_03	PREDICTED: metallocarboxypeptidase A-like protein TRV_02598 [Jatropha curcas]	-	-	-	-	GO:0031224//intrinsic component of membrane;GO:0016020//membrane;GO:0044425//membrane part	GO:0005488//binding;GO:0043169//cation binding;GO:0008235//metalloexopeptidase activity;GO:0046872//metal ion binding;GO:0008238//exopeptidase activity;GO:0043167//ion binding;GO:0008237//metallopeptidase activity;GO:0008233//peptidase activity;GO:0070011//peptidase activity, acting on L-amino acid peptides;GO:0003824//catalytic activity;GO:0046914//transition metal ion binding;GO:0016787//hydrol…	GO:0019538//protein metabolic process;GO:0071704//organic substance metabolic process;GO:0043170//macromolecule metabolic process;GO:0008152//metabolic process;GO:0044238//primary metabolic process	MIR5072-x
Unigene008794	Unigene008794_01	gypsy/Ty-3 retroelement polyprotein; 69905-74404 [Arabidopsis thaliana]	-	-	-	-	-	-	-	MIR1863-y;MIR7782-y;MIR7783-y;MIR845-y;novel-m0444-3p
Unigene008829	Unigene008829_02	Hematological and neurological expressed 1-like protein [Theobroma cacao]	-	-	-	-	-	-	-	novel-m0578-3p
Unigene008841	Unigene008841_01	--	-	-	-	-	-	-	-	MIR5211-x
Unigene008849	Unigene008849_04	--	-	-	-	-	-	-	-	MIR5632-y
Unigene008853	Unigene008853_02	--	-	-	-	-	-	-	-	MIR2119-y
Unigene008859	Unigene008859_01	T4.15 [Malus x robusta]	-	-	-	-	-	-	-	novel-m0215-5p;novel-m0321-5p;novel-m0388-3p;novel-m0472-5p
Unigene008862	Unigene008862_03	ATP-dependent Clp protease regulatory subunit ClpX [Lilium longiflorum]	-	-	-	-	-	-	-	MIR159-y
Unigene008874	Unigene008874_01	PREDICTED: auxin-responsive protein IAA27-like isoform X1 [Jatropha curcas]	Environmental Information Processing	Signal transduction	ko04075//Plant hormone signal transduction	K14484	-	-	-	MIR9897-y
Unigene008877	Unigene008877_01	--	-	-	-	-	-	-	-	novel-m0136-3p
Unigene008878	Unigene008878_01	--	-	-	-	-	-	-	-	novel-m0033-5p
Unigene008892	Unigene008892_04	PREDICTED: probable beta-1,4-xylosyltransferase IRX9H [Jatropha curcas]	-	-	-	-	-	-	-	novel-m0266-5p
Unigene008902	Unigene008902_03	PREDICTED: glucosidase 2 subunit beta [Jatropha curcas]	Genetic Information Processing	Folding, sorting and degradation	ko04141//Protein processing in endoplasmic reticulum	K08288	-	-	-	MIR156-x
Unigene008905	Unigene008905_04	retroelement pol polyprotein-like [Arabidopsis thaliana]	-	-	-	-	-	-	-	MIR165-y;MIR166-x;MIR166-y;MIR166-z;MIR5168-y;novel-m0052-3p;novel-m0058-3p;novel-m0087-3p;novel-m0476-5p;novel-m0477-5p;novel-m0491-3p;novel-m0601-3p;novel-m0615-3p
Unigene008906	Unigene008906_05	--	-	-	-	-	-	-	-	MIR165-y;MIR166-x;MIR166-y;MIR166-z;MIR5168-y
Unigene008911	Unigene008911_07	--	-	-	-	-	-	-	-	novel-m0059-3p;novel-m0060-3p
Unigene008915	Unigene008915_02	PREDICTED: nuclear transcription factor Y subunit C-2 [Jatropha curcas]	-	-	-	-	GO:0005623//cell;GO:0005622//intracellular;GO:0044424//intracellular part;GO:0044464//cell part	GO:0046983//protein dimerization activity;GO:0005515//protein binding;GO:0005488//binding	GO:0032774//RNA biosynthetic process;GO:0008152//metabolic process;GO:0090304//nucleic acid metabolic process;GO:0006351//transcription, DNA-templated;GO:0009058//biosynthetic process;GO:0034641//cellular nitrogen compound metabolic process;GO:0044238//primary metabolic process;GO:0046483//heterocycle metabolic process;GO:0097659//nucleic acid-templated transcription;GO:0034645//cellular macromol…	MIR1134-z
Unigene008920	Unigene008920_09	--	-	-	-	-	-	-	-	novel-m0094-3p;novel-m0329-3p;novel-m0409-3p;novel-m0410-3p;novel-m0411-5p;novel-m0458-5p;novel-m0459-3p;novel-m0471-3p;novel-m0673-5p;novel-m0675-3p
Unigene008930	Unigene008930_03	--	-	-	-	-	-	-	-	MIR5072-x
Unigene008931	Unigene008931_01	--	-	-	-	-	-	-	-	MIR5072-x
Unigene008933	Unigene008933_02	PREDICTED: asparagine--tRNA ligase, cytoplasmic 1 [Jatropha curcas]	Genetic Information Processing	Translation	ko00970//Aminoacyl-tRNA biosynthesis	K01893	GO:0044464//cell part;GO:0005623//cell;GO:0005622//intracellular;GO:0044424//intracellular part	GO:0016874//ligase activity;GO:0097159//organic cyclic compound binding;GO:0003824//catalytic activity;GO:0001883//purine nucleoside binding;GO:0016875//ligase activity, forming carbon-oxygen bonds;GO:0001882//nucleoside binding;GO:0032549//ribonucleoside binding;GO:1901363//heterocyclic compound binding;GO:0016876//ligase activity, forming aminoacyl-tRNA and related compounds;GO:0032550//purine …	GO:1901360//organic cyclic compound metabolic process;GO:0043038//amino acid activation;GO:0006807//nitrogen compound metabolic process;GO:0044260//cellular macromolecule metabolic process;GO:0009987//cellular process;GO:0006725//cellular aromatic compound metabolic process;GO:0090304//nucleic acid metabolic process;GO:0044238//primary metabolic process;GO:0009058//biosynthetic process;GO:0043604…	MIR394-y
Unigene008942	Unigene008942_01	--	-	-	-	-	-	-	-	novel-m0603-3p
Unigene008969	Unigene008969_02	beta-tubulin 6, partial [Oryza sativa Indica Group]	Cellular Processes	Transport and catabolism	ko04145//Phagosome	K07375	GO:0044464//cell part;GO:0043229//intracellular organelle;GO:0005856//cytoskeleton;GO:0005622//intracellular;GO:0044424//intracellular part;GO:0043226//organelle;GO:0005623//cell;GO:0043228//non-membrane-bounded organelle;GO:0043232//intracellular non-membrane-bounded organelle;GO:0015630//microtubule cytoskeleton	GO:0016818//hydrolase activity, acting on acid anhydrides, in phosphorus-containing anhydrides;GO:0032550//purine ribonucleoside binding;GO:0016462//pyrophosphatase activity;GO:0097367//carbohydrate derivative binding;GO:0036094//small molecule binding;GO:0005198//structural molecule activity;GO:0097159//organic cyclic compound binding;GO:0017111//nucleoside-triphosphatase activity;GO:0016787//hy…	GO:0044699//single-organism process;GO:0009987//cellular process;GO:0044763//single-organism cellular process	MIR1134-z
Unigene008971	Unigene008971_01	beta-tubulin 3 [Salix arbutifolia]	Cellular Processes	Transport and catabolism	ko04145//Phagosome	K07375	GO:0005623//cell;GO:0043229//intracellular organelle;GO:0043228//non-membrane-bounded organelle;GO:0015630//microtubule cytoskeleton;GO:0044464//cell part;GO:0044424//intracellular part;GO:0005622//intracellular;GO:0043226//organelle;GO:0005856//cytoskeleton;GO:0043232//intracellular non-membrane-bounded organelle	GO:0036094//small molecule binding;GO:0005198//structural molecule activity;GO:0097367//carbohydrate derivative binding;GO:0032550//purine ribonucleoside binding;GO:0016818//hydrolase activity, acting on acid anhydrides, in phosphorus-containing anhydrides;GO:0003824//catalytic activity;GO:0001883//purine nucleoside binding;GO:0017111//nucleoside-triphosphatase activity;GO:0016817//hydrolase acti…	GO:0009987//cellular process;GO:0044699//single-organism process;GO:0044763//single-organism cellular process	MIR1134-z
Unigene008977	Unigene008977_02	RNA-directed DNA polymerase (Reverse transcriptase); Chromo; Zinc finger, CCHC-type; Peptidase aspartic, active site; Polynucleotidyl transferase, Ribonuclease H fold [Medicago truncatula]	-	-	-	-	-	-	-	novel-m0244-3p;novel-m0269-3p
Unigene008978	Unigene008978_02	PREDICTED: protein FAR1-RELATED SEQUENCE 9 [Jatropha curcas]	-	-	-	-	-	GO:0043167//ion binding;GO:0043169//cation binding;GO:0046914//transition metal ion binding;GO:0046872//metal ion binding;GO:0005488//binding	-	novel-m0169-3p
Unigene008983	Unigene008983_02	Polyprotein [Arabidopsis thaliana]	-	-	-	-	-	-	-	novel-m0397-5p
Unigene008992	Unigene008992_06	PREDICTED: L-Ala-D/L-amino acid epimerase isoform X1 [Jatropha curcas]	-	-	-	-	-	-	-	novel-m0355-3p
Unigene008993	Unigene008993_07	PREDICTED: myosin-12 [Jatropha curcas]	-	-	-	-	-	-	-	novel-m0263-3p
Unigene008995	Unigene008995_02	PREDICTED: LRR receptor-like serine/threonine-protein kinase FLS2 [Jatropha curcas]	Organismal Systems	Environmental adaptation	ko04626//Plant-pathogen interaction	K13420	GO:0043229//intracellular organelle;GO:0043227//membrane-bounded organelle;GO:0005622//intracellular;GO:0044444//cytoplasmic part;GO:0031224//intrinsic component of membrane;GO:0044464//cell part;GO:0016020//membrane;GO:0005737//cytoplasm;GO:0005623//cell;GO:0043226//organelle;GO:0043231//intracellular membrane-bounded organelle;GO:0044424//intracellular part;GO:0044425//membrane part;GO:0005773/…	GO:0005488//binding;GO:0003824//catalytic activity;GO:0097367//carbohydrate derivative binding;GO:0097159//organic cyclic compound binding;GO:0032549//ribonucleoside binding;GO:0032550//purine ribonucleoside binding;GO:0036094//small molecule binding;GO:1901363//heterocyclic compound binding;GO:0016772//transferase activity, transferring phosphorus-containing groups;GO:0001882//nucleoside binding…	GO:0043269//regulation of ion transport;GO:0071704//organic substance metabolic process;GO:0006950//response to stress;GO:0008152//metabolic process;GO:0009617//response to bacterium;GO:0022898//regulation of transmembrane transporter activity;GO:0044237//cellular metabolic process;GO:0016192//vesicle-mediated transport;GO:0009605//response to external stimulus;GO:0032412//regulation of ion trans…	MIR8663-x
Unigene009007	Unigene009007_02	PREDICTED: interactor of constitutive active ROPs 3 isoform X2 [Jatropha curcas]	-	-	-	-	-	-	-	MIR5641-y
Unigene009011	Unigene009011_04	PREDICTED: LOB domain-containing protein 37 [Jatropha curcas]	-	-	-	-	-	-	-	novel-m0061-3p
Unigene009014	Unigene009014_03	PREDICTED: interleukin enhancer-binding factor 3-B-like [Jatropha curcas]	-	-	-	-	-	-	-	MIR2275-x
Unigene009022	Unigene009022_01	--	-	-	-	-	-	-	-	MIR829-x
Unigene009024	Unigene009024_02	--	-	-	-	-	-	-	-	MIR829-x
Unigene009025	Unigene009025_04	sodium hydrogen antiporter family protein [Populus trichocarpa]	-	-	-	-	GO:0031224//intrinsic component of membrane;GO:0016020//membrane;GO:0044425//membrane part	-	GO:0044763//single-organism cellular process;GO:0009987//cellular process;GO:0044699//single-organism process	novel-m0210-3p
Unigene009043	Unigene009043_03	Tetratricopeptide repeat (TPR)-like superfamily protein isoform 1 [Theobroma cacao]	-	-	-	-	GO:0031224//intrinsic component of membrane;GO:0016020//membrane;GO:0044425//membrane part	-	-	novel-m0194-3p;novel-m0196-3p
Unigene009050	Unigene009050_06	PREDICTED: MATE efflux family protein 8-like [Jatropha curcas]	-	-	-	-	-	-	-	MIR7783-y;MIR845-y
Unigene009051	Unigene009051_02	PREDICTED: MATE efflux family protein 8-like [Jatropha curcas]	-	-	-	-	-	-	-	MIR535-z
Unigene009062	Unigene009062_02	--	-	-	-	-	-	-	-	MIR1863-y
Unigene009064	Unigene009064_01	PREDICTED: aspartate aminotransferase, mitochondrial [Jatropha curcas]	Metabolism	Biosynthesis of other secondary metabolites;Energy metabolism;Global and Overview;Amino acid metabolism	ko01200//Carbon metabolism;ko01230//Biosynthesis of amino acids;ko00710//Carbon fixation in photosynthetic organisms;ko00270//Cysteine and methionine metabolism;ko01210//2-Oxocarboxylic acid metabolism;ko00250//Alanine, aspartate and glutamate metabolism;ko00330//Arginine and proline metabolism;ko00400//Phenylalanine, tyrosine and tryptophan biosynthesis;ko00220//Arginine biosynthesis;ko00360//Ph…	K14455	GO:0043226//organelle;GO:0005622//intracellular;GO:0005623//cell;GO:0044424//intracellular part;GO:0043229//intracellular organelle;GO:0044464//cell part;GO:0043227//membrane-bounded organelle;GO:0043231//intracellular membrane-bounded organelle	GO:0070546//L-phenylalanine aminotransferase activity;GO:0008483//transaminase activity;GO:0005488//binding;GO:0016740//transferase activity;GO:0016769//transferase activity, transferring nitrogenous groups;GO:0043168//anion binding;GO:0043169//cation binding;GO:0003824//catalytic activity;GO:0046914//transition metal ion binding;GO:0043167//ion binding;GO:0046872//metal ion binding	GO:0071704//organic substance metabolic process;GO:0044281//small molecule metabolic process;GO:0043436//oxoacid metabolic process;GO:0044763//single-organism cellular process;GO:0006082//organic acid metabolic process;GO:0008152//metabolic process;GO:0019752//carboxylic acid metabolic process;GO:0009987//cellular process;GO:0044237//cellular metabolic process;GO:0044699//single-organism process;…	novel-m0275-3p;novel-m0675-3p
Unigene009081	Unigene009081_01	--	-	-	-	-	-	-	-	MIR7534-x
Unigene009082	Unigene009082_03	BnaA10g20540D [Brassica napus]	-	-	-	-	-	-	-	novel-m0468-5p
Unigene009087	Unigene009087_02	unnamed protein product [Chondrus crispus]	-	-	-	-	-	-	-	novel-m0062-5p
Unigene009090	Unigene009090_01	--	-	-	-	-	-	-	-	MIR6483-y
Unigene009098	Unigene009098_07	exostosin family protein [Populus trichocarpa]	-	-	-	-	-	-	-	MIR1531-y
Unigene009101	Unigene009101_04	2-C-methyl-D-erythritol 4-phosphate cytidylyltransferase [Gossypium arboreum]	-	-	-	-	-	-	-	MIR5147-y
Unigene009121	Unigene009121_01	PREDICTED: protein UPSTREAM OF FLC [Populus euphratica]	-	-	-	-	-	-	-	MIR535-z
Unigene009128	Unigene009128_02	PREDICTED: copia protein isoform X1 [Beta vulgaris subsp. vulgaris]	-	-	-	-	-	-	-	novel-m0563-3p
Unigene009129	Unigene009129_01	PREDICTED: protein NUCLEAR FUSION DEFECTIVE 4-like [Jatropha curcas]	-	-	-	-	GO:0044425//membrane part;GO:0016020//membrane;GO:0031224//intrinsic component of membrane	-	GO:0044699//single-organism process;GO:0009987//cellular process;GO:0044763//single-organism cellular process	MIR1134-z
Unigene009137	Unigene009137_01	--	-	-	-	-	-	-	-	novel-m0043-3p;novel-m0102-3p;novel-m0354-3p;novel-m0371-3p
Unigene009141	Unigene009141_08	PREDICTED: aldehyde dehydrogenase family 3 member H1 [Jatropha curcas]	Metabolism	Metabolism of other amino acids;Lipid metabolism;Amino acid metabolism;Carbohydrate metabolism	ko00010//Glycolysis / Gluconeogenesis;ko00620//Pyruvate metabolism;ko00280//Valine, leucine and isoleucine degradation;ko00561//Glycerolipid metabolism;ko00330//Arginine and proline metabolism;ko00410//beta-Alanine metabolism;ko00071//Fatty acid degradation;ko00040//Pentose and glucuronate interconversions;ko00053//Ascorbate and aldarate metabolism;ko00310//Lysine degradation;ko00380//Tryptophan …	K00128	GO:0043227//membrane-bounded organelle;GO:0005623//cell;GO:0044464//cell part;GO:0030054//cell junction;GO:0043226//organelle;GO:0043231//intracellular membrane-bounded organelle;GO:0005911//cell-cell junction;GO:0043229//intracellular organelle;GO:0044424//intracellular part;GO:0005622//intracellular	GO:0016491//oxidoreductase activity;GO:0003824//catalytic activity;GO:0016620//oxidoreductase activity, acting on the aldehyde or oxo group of donors, NAD or NADP as acceptor;GO:0016903//oxidoreductase activity, acting on the aldehyde or oxo group of donors	GO:0009987//cellular process;GO:0008152//metabolic process;GO:0044710//single-organism metabolic process;GO:0044237//cellular metabolic process;GO:0044699//single-organism process	novel-m0210-3p
Unigene009167	Unigene009167_05	PREDICTED: alkylated DNA repair protein alkB homolog 8 [Jatropha curcas]	-	-	-	-	-	-	-	novel-m0031-5p
Unigene009180	Unigene009180_20	PREDICTED: probable alpha-mannosidase I MNS5 [Populus euphratica]	Genetic Information Processing	Folding, sorting and degradation	ko04141//Protein processing in endoplasmic reticulum	K10084	GO:0043229//intracellular organelle;GO:0043227//membrane-bounded organelle;GO:0043226//organelle;GO:0043231//intracellular membrane-bounded organelle;GO:0005622//intracellular;GO:0005623//cell;GO:0044424//intracellular part;GO:0044464//cell part	GO:0046872//metal ion binding;GO:0016787//hydrolase activity;GO:0043167//ion binding;GO:0015923//mannosidase activity;GO:0004553//hydrolase activity, hydrolyzing O-glycosyl compounds;GO:0043169//cation binding;GO:0015924//mannosyl-oligosaccharide mannosidase activity;GO:0004559//alpha-mannosidase activity;GO:0016798//hydrolase activity, acting on glycosyl bonds;GO:0005488//binding;GO:0003824//cat…	GO:1901575//organic substance catabolic process;GO:0042221//response to chemical;GO:0008152//metabolic process;GO:0044238//primary metabolic process;GO:0044712//single-organism catabolic process;GO:0071704//organic substance metabolic process;GO:0019538//protein metabolic process;GO:0044699//single-organism process;GO:0009057//macromolecule catabolic process;GO:0036503//ERAD pathway;GO:0044710//s…	MIR1446-x
Unigene009183	Unigene009183_02	--	-	-	-	-	-	-	-	MIR394-y
Unigene009184	Unigene009184_03	--	-	-	-	-	-	-	-	novel-m0127-3p
Unigene009185	Unigene009185_05	37S ribosomal MRP17, mitochondrial [Gossypium arboreum]	Genetic Information Processing	Translation	ko03010//Ribosome	K02990	-	-	-	MIR9897-y
Unigene009193	Unigene009193_01	PREDICTED: stAR-related lipid transfer protein 7, mitochondrial [Populus euphratica]	-	-	-	-	GO:0016020//membrane;GO:0044425//membrane part;GO:0031224//intrinsic component of membrane	-	-	MIR6138-x
Unigene009198	Unigene009198_01	--	-	-	-	-	-	-	-	MIR2275-x
Unigene009201	Unigene009201_01	--	-	-	-	-	-	-	-	novel-m0047-3p
Unigene009206	Unigene009206_05	retroelement pol polyprotein-like [Arabidopsis thaliana]	-	-	-	-	-	-	-	MIR7783-y;MIR845-y
Unigene009208	Unigene009208_02	polypeptide with a gag-like domain [Petunia x hybrida]	-	-	-	-	-	-	-	MIR1863-y;MIR7783-y;novel-m0152-3p;novel-m0187-3p
Unigene009236	Unigene009236_01	--	-	-	-	-	-	-	-	MIR9897-y
Unigene009240	Unigene009240_01	--	-	-	-	-	-	-	-	MIR163-y
Unigene009250	Unigene009250_01	PS II oxygen-evolving complex 1 [Arabidopsis thaliana]	Metabolism	Energy metabolism	ko00195//Photosynthesis	K02716	GO:0009507//chloroplast;GO:0098796//membrane protein complex;GO:0009536//plastid;GO:0031224//intrinsic component of membrane;GO:0009579//thylakoid;GO:0031984//organelle subcompartment;GO:0043234//protein complex;GO:0044464//cell part;GO:0044444//cytoplasmic part;GO:0043226//organelle;GO:0005576//extracellular region;GO:0009521//photosystem;GO:0009534//chloroplast thylakoid;GO:0009570//chloroplast…	GO:1901363//heterocyclic compound binding;GO:0003676//nucleic acid binding;GO:0003727//single-stranded RNA binding;GO:0097159//organic cyclic compound binding;GO:0005488//binding;GO:0008187//poly-pyrimidine tract binding;GO:0016491//oxidoreductase activity;GO:0003723//RNA binding;GO:0003824//catalytic activity	GO:0055114//oxidation-reduction process;GO:0043412//macromolecule modification;GO:0010109//regulation of photosynthesis;GO:0065007//biological regulation;GO:0050896//response to stimulus;GO:0044763//single-organism cellular process;GO:0006464//cellular protein modification process;GO:0050794//regulation of cellular process;GO:0071704//organic substance metabolic process;GO:0044699//single-organis…	novel-m0263-3p
Unigene009261	Unigene009261_01	--	-	-	-	-	-	-	-	novel-m0496-5p
Unigene009273	Unigene009273_01	PREDICTED: RNA-binding protein Nova-1-like isoform X1 [Elaeis guineensis]	-	-	-	-	-	-	-	MIR9897-y
Unigene009275	Unigene009275_01	nuclear factor Y, subunit B11 [Arabidopsis thaliana]	Metabolism;Genetic Information Processing	Replication and repair;Nucleotide metabolism	ko00230//Purine metabolism;ko00240//Pyrimidine metabolism;ko03420//Nucleotide excision repair;ko03030//DNA replication;ko03410//Base excision repair	K02326	-	-	-	novel-m0006-3p
Unigene009288	Unigene009288_01	--	-	-	-	-	-	-	-	MIR1134-z
Unigene009309	Unigene009309_01	--	-	-	-	-	-	-	-	novel-m0379-5p
Unigene009311	Unigene009311_01	--	-	-	-	-	-	-	-	novel-m0275-3p
Unigene009340	Unigene009340_01	PREDICTED: ankyrin repeat-containing protein At3g12360-like isoform X2 [Citrus sinensis]	-	-	-	-	-	-	-	novel-m0346-3p
Unigene009344	Unigene009344_01	--	-	-	-	-	-	-	-	novel-m0570-3p
Unigene009375	Unigene009375_01	LINE-type retrotransposon LIb DNA [Ipomoea batatas]	-	-	-	-	-	-	-	MIR384-x;MIR394-x
Unigene009390	Unigene009390_01	--	-	-	-	-	-	-	-	novel-m0294-5p;novel-m0528-3p
Unigene009417	Unigene009417_01	--	-	-	-	-	-	-	-	MIR2092-y
Unigene009426	Unigene009426_01	PREDICTED: uncharacterized protein LOC104896168 [Beta vulgaris subsp. vulgaris]	-	-	-	-	-	-	-	novel-m0388-3p
Unigene009434	Unigene009434_01	PREDICTED: ABC transporter C family member 5 [Amborella trichopoda]	-	-	-	-	-	-	-	MIR829-x
Unigene009439	Unigene009439_01	--	-	-	-	-	-	-	-	novel-m0015-3p;novel-m0064-5p;novel-m0113-3p;novel-m0553-5p;novel-m0554-5p;novel-m0555-5p;novel-m0556-3p
Unigene009443	Unigene009443_01	--	-	-	-	-	-	-	-	MIR863-x
Unigene009458	Unigene009458_01	PREDICTED: probable caffeine synthase 4 isoform X1 [Jatropha curcas]	Metabolism	Lipid metabolism	ko00592//alpha-Linolenic acid metabolism	K08241	-	-	-	novel-m0275-3p
Unigene009506	Unigene009506_01	small subunit ribosomal protein S7e [Nannochloropsis gaditana CCMP526]	Genetic Information Processing	Translation	ko03010//Ribosome	K02993	GO:0044422//organelle part;GO:0043229//intracellular organelle;GO:0032991//macromolecular complex;GO:0005737//cytoplasm;GO:0005623//cell;GO:0043226//organelle;GO:0030529//intracellular ribonucleoprotein complex;GO:0043228//non-membrane-bounded organelle;GO:0043232//intracellular non-membrane-bounded organelle;GO:0044446//intracellular organelle part;GO:0005840//ribosome;GO:0043227//membrane-bound…	GO:0003723//RNA binding;GO:0005488//binding;GO:0003676//nucleic acid binding;GO:1901363//heterocyclic compound binding;GO:0097159//organic cyclic compound binding	GO:0043170//macromolecule metabolic process;GO:0010467//gene expression;GO:0071704//organic substance metabolic process;GO:0008152//metabolic process	MIR8180-y
Unigene009509	Unigene009509_01	PREDICTED: cation/H(+) antiporter 15-like [Populus euphratica]	-	-	-	-	GO:0016020//membrane	-	GO:0009987//cellular process;GO:0006812//cation transport;GO:0044699//single-organism process;GO:0044763//single-organism cellular process;GO:0051179//localization;GO:0006810//transport;GO:0051234//establishment of localization;GO:0006811//ion transport	MIR4243-x
Unigene009521	Unigene009521_01	PREDICTED: aldehyde dehydrogenase family 2 member C4-like [Nelumbo nucifera]	Metabolism	Biosynthesis of other secondary metabolites	ko00940//Phenylpropanoid biosynthesis	K12355	-	-	-	MIR7814-x
Unigene009553	Unigene009553_01	--	-	-	-	-	-	-	-	novel-m0397-5p
Unigene009555	Unigene009555_01	PREDICTED: DEAD-box ATP-dependent RNA helicase 7-like [Zea mays]	-	-	-	-	-	-	-	MIR863-x
Unigene009556	Unigene009556_01	--	-	-	-	-	-	-	-	MIR1134-z
Unigene009563	Unigene009563_01	DNA-directed RNA polymerase subunit beta, partial [Medicago truncatula]	Metabolism;Genetic Information Processing	Nucleotide metabolism;Transcription	ko00230//Purine metabolism;ko00240//Pyrimidine metabolism;ko03020//RNA polymerase	K03043	GO:0043226//organelle;GO:0043231//intracellular membrane-bounded organelle;GO:0005737//cytoplasm;GO:0005623//cell;GO:0005622//intracellular;GO:0043227//membrane-bounded organelle;GO:0043229//intracellular organelle;GO:0009536//plastid;GO:0044464//cell part;GO:0044444//cytoplasmic part;GO:0044424//intracellular part	GO:0005488//binding;GO:0097159//organic cyclic compound binding;GO:0016779//nucleotidyltransferase activity;GO:0001882//nucleoside binding;GO:0034062//RNA polymerase activity;GO:0016772//transferase activity, transferring phosphorus-containing groups;GO:0003824//catalytic activity;GO:0016740//transferase activity;GO:1901363//heterocyclic compound binding;GO:0097367//carbohydrate derivative bindin…	GO:0010467//gene expression;GO:0008152//metabolic process;GO:0043170//macromolecule metabolic process;GO:0071704//organic substance metabolic process	MIR5054-y
Unigene009573	Unigene009573_01	F5/8 type C domain protein [Ectocarpus siliculosus]	-	-	-	-	-	-	-	MIR2938-y
Unigene009576	Unigene009576_01	--	-	-	-	-	-	-	-	MIR535-z
Unigene009585	Unigene009585_01	phosphatase isoform 1 [Galdieria sulphuraria]	-	-	-	-	-	-	-	MIR2275-x
Unigene009586	Unigene009586_01	phosphatase isoform 2 [Galdieria sulphuraria]	-	-	-	-	GO:0005622//intracellular;GO:0044424//intracellular part;GO:0043228//non-membrane-bounded organelle;GO:0043227//membrane-bounded organelle;GO:0044464//cell part;GO:0044422//organelle part;GO:0098687//chromosomal region;GO:0005623//cell;GO:0044427//chromosomal part;GO:0043226//organelle;GO:0005694//chromosome;GO:0043231//intracellular membrane-bounded organelle;GO:0043232//intracellular non-membra…	GO:0004721//phosphoprotein phosphatase activity;GO:0003824//catalytic activity;GO:0004722//protein serine/threonine phosphatase activity;GO:0016788//hydrolase activity, acting on ester bonds;GO:0016791//phosphatase activity;GO:0042578//phosphoric ester hydrolase activity;GO:0016787//hydrolase activity	GO:0043412//macromolecule modification;GO:0044260//cellular macromolecule metabolic process;GO:0071704//organic substance metabolic process;GO:0006464//cellular protein modification process;GO:0036211//protein modification process;GO:0044238//primary metabolic process;GO:0009987//cellular process;GO:0008152//metabolic process;GO:0043170//macromolecule metabolic process;GO:0019538//protein metabol…	MIR2275-x
Unigene009609	Unigene009609_01	dtdp-glucose 4,6-dehydratase [Thalassiosira pseudonana CCMP1335]	Metabolism	Carbohydrate metabolism	ko00520//Amino sugar and nucleotide sugar metabolism	K12450	-	-	-	novel-m0525-5p
Unigene009614	Unigene009614_01	--	-	-	-	-	-	-	-	MIR8177-x
Unigene009622	Unigene009622_01	homoserine kinase [Nannochloropsis gaditana]	Metabolism	Amino acid metabolism;Global and Overview	ko01230//Biosynthesis of amino acids;ko00260//Glycine, serine and threonine metabolism	K00872	-	-	-	MIR863-x;novel-m0179-5p
Unigene009626	Unigene009626_01	--	-	-	-	-	-	-	-	novel-m0515-5p
Unigene009631	Unigene009631_01	PREDICTED: intracellular hyaluronan-binding protein 4-like [Brassica rapa]	-	-	-	-	-	-	-	MIR7767-x
Unigene009651	Unigene009651_01	BnaC01g24310D [Brassica napus]	-	-	-	-	-	-	-	novel-m0144-3p
Unigene009662	Unigene009662_01	Glucose-repressible alcohol dehydrogenase transcriptional effector CCR4 and related proteins (ISS) [Ostreococcus tauri]	Genetic Information Processing	Folding, sorting and degradation	ko03018//RNA degradation	K12603	-	-	-	MIR8022-x;MIR829-x
Unigene009671	Unigene009671_01	--	-	-	-	-	-	-	-	MIR7726-x
Unigene009743	Unigene009743_01	PREDICTED: MLO-like protein 1 [Jatropha curcas]	-	-	-	-	-	-	-	novel-m0338-3p
Unigene009744	Unigene009744_01	polyprotein [Sorghum bicolor]	-	-	-	-	-	-	-	novel-m0068-5p
Unigene009745	Unigene009745_01	--	-	-	-	-	-	-	-	novel-m0068-5p
Unigene009749	Unigene009749_01	PREDICTED: probable disease resistance protein At1g61190-like [Citrus sinensis]	-	-	-	-	-	-	-	MIR1448-y;MIR2118-y;MIR472-y;MIR482-y
Unigene009790	Unigene009790_01	PREDICTED: sugar transport protein 9-like isoform X7 [Brassica rapa]	-	-	-	-	-	-	-	MIR398-y
Unigene009803	Unigene009803_01	--	-	-	-	-	-	-	-	novel-m0076-3p;novel-m0247-3p;novel-m0295-5p;novel-m0438-3p
Unigene009813	Unigene009813_01	cytochrome P450 family protein [Populus trichocarpa]	-	-	-	-	GO:0044425//membrane part;GO:0031224//intrinsic component of membrane;GO:0016020//membrane	GO:0046914//transition metal ion binding;GO:0005488//binding;GO:1901363//heterocyclic compound binding;GO:0003824//catalytic activity;GO:0016491//oxidoreductase activity;GO:0043167//ion binding;GO:0046872//metal ion binding;GO:0043169//cation binding;GO:0097159//organic cyclic compound binding;GO:0046906//tetrapyrrole binding	GO:0008152//metabolic process;GO:0044699//single-organism process;GO:0044710//single-organism metabolic process	MIR482-x
Unigene009814	Unigene009814_01	--	-	-	-	-	-	-	-	novel-m0058-3p
Unigene009825	Unigene009825_01	PREDICTED: mucin-2-like [Jatropha curcas]	-	-	-	-	-	-	-	novel-m0253-3p
Unigene009831	Unigene009831_01	PREDICTED: probable cytosolic iron-sulfur protein assembly protein CIAO1 homolog isoform X4 [Zea mays]	-	-	-	-	-	-	-	MIR2092-y
Unigene009835	Unigene009835_01	--	-	-	-	-	-	-	-	MIR9897-y
Unigene009841	Unigene009841_01	PREDICTED: transcription initiation factor TFIID subunit 15b [Sesamum indicum]	-	-	-	-	-	-	-	novel-m0631-5p
Unigene009845	Unigene009845_01	PREDICTED: receptor homology region, transmembrane domain- and RING domain-containing protein 2-like [Beta vulgaris subsp. vulgaris]	-	-	-	-	-	-	-	MIR9897-y
Unigene009860	Unigene009860_01	--	-	-	-	-	-	-	-	MIR6293-x
Unigene009888	Unigene009888_01	vacuolar protein sorting protein [Medicago truncatula]	-	-	-	-	-	-	-	MIR2119-y
Unigene009889	Unigene009889_01	BnaC08g10940D [Brassica napus]	-	-	-	-	-	-	-	MIR2119-y
Unigene009899	Unigene009899_01	--	-	-	-	-	-	-	-	novel-m0572-5p
Unigene009900	Unigene009900_01	--	-	-	-	-	-	-	-	novel-m0125-5p;novel-m0351-5p;novel-m0363-3p;novel-m0406-5p;novel-m0538-5p;novel-m0541-5p;novel-m0616-5p;novel-m0629-5p;novel-m0672-5p
Unigene009906	Unigene009906_03	PREDICTED: serine/arginine-rich splicing factor SR30-like isoform X7 [Nicotiana tomentosiformis]	Genetic Information Processing	Transcription	ko03040//Spliceosome	K12890	-	-	-	novel-m0097-5p
Unigene009907	Unigene009907_01	PREDICTED: serine/arginine-rich splicing factor SR30-like isoform X2 [Elaeis guineensis]	Genetic Information Processing	Transcription	ko03040//Spliceosome	K12890	-	-	-	novel-m0097-5p
Unigene009911	Unigene009911_01	transcription factor [Capsicum annuum]	-	-	-	-	-	-	-	MIR846-x
Unigene009922	Unigene009922_01	--	-	-	-	-	-	-	-	MIR6034-y;MIR6483-y
Unigene009941	Unigene009941_01	--	-	-	-	-	-	-	-	novel-m0010-5p;novel-m0255-5p
Unigene009943	Unigene009943_01	--	-	-	-	-	-	-	-	MIR535-z
Unigene009964	Unigene009964_01	disease resistance protein At3g14460-like protein 1 [Vitis labrusca]	-	-	-	-	-	-	-	novel-m0198-3p;novel-m0199-3p
Unigene009968	Unigene009968_01	PREDICTED: myb-like protein X isoform X2 [Camelina sativa]	-	-	-	-	-	-	-	novel-m0390-5p
Unigene009973	Unigene009973_01	TPA: beta-hexosaminidase [Zea mays]	Metabolism	Glycan biosynthesis and metabolism;Carbohydrate metabolism	ko00520//Amino sugar and nucleotide sugar metabolism;ko00511//Other glycan degradation;ko00531//Glycosaminoglycan degradation;ko00603//Glycosphingolipid biosynthesis - globo series;ko00604//Glycosphingolipid biosynthesis - ganglio series	K12373	-	GO:0003824//catalytic activity	-	MIR5139-x;MIR6293-x;MIR8155-y
Unigene009978	Unigene009978_01	--	-	-	-	-	-	-	-	MIR6483-y
Unigene009993	Unigene009993_01	--	-	-	-	-	-	-	-	novel-m0253-3p
Unigene010002	Unigene010002_01	--	-	-	-	-	-	-	-	novel-m0039-3p;novel-m0210-5p
Unigene010009	Unigene010009_01	PREDICTED: cell division control protein 3-like [Pyrus x bretschneideri]	-	-	-	-	-	-	-	MIR5077-x;MIR9897-y
Unigene010015	Unigene010015_01	--	-	-	-	-	-	-	-	novel-m0087-3p;novel-m0323-3p;novel-m0432-3p;novel-m0476-5p;novel-m0477-5p;novel-m0491-3p;novel-m0492-5p;novel-m0601-3p;novel-m0615-3p;novel-m0623-3p
Unigene010020	Unigene010020_01	--	-	-	-	-	-	-	-	MIR5563-x
Unigene010035	Unigene010035_01	PREDICTED: zinc finger CCCH domain-containing protein 18 isoform X2 [Jatropha curcas]	-	-	-	-	-	-	-	MIR7534-x
Unigene010049	Unigene010049_01	PREDICTED: probable receptor-like protein kinase At1g67000, partial [Jatropha curcas]	-	-	-	-	-	-	-	novel-m0453-3p;novel-m0454-3p
Unigene010061	Unigene010061_01	--	-	-	-	-	-	-	-	novel-m0136-3p
Unigene010064	Unigene010064_02	PREDICTED: mulatexin-like [Citrus sinensis]	-	-	-	-	-	-	-	MIR9408-y;novel-m0455-5p
Unigene010085	Unigene010085_01	--	-	-	-	-	-	-	-	MIR8569-y
Unigene010093	Unigene010093_02	--	-	-	-	-	-	-	-	MIR7752-y
Unigene010096	Unigene010096_03	PREDICTED: probable beta-1,3-galactosyltransferase 11 [Gossypium raimondii]	-	-	-	-	-	-	-	MIR5225-x
Unigene010117	Unigene010117_02	--	-	-	-	-	-	-	-	MIR1134-z
Unigene010124	Unigene010124_18	PREDICTED: asparagine--tRNA ligase, chloroplastic/mitochondrial [Jatropha curcas]	Genetic Information Processing	Translation	ko00970//Aminoacyl-tRNA biosynthesis	K01893	GO:0044424//intracellular part;GO:0044464//cell part;GO:0005622//intracellular;GO:0005623//cell	GO:0032549//ribonucleoside binding;GO:0097367//carbohydrate derivative binding;GO:0016875//ligase activity, forming carbon-oxygen bonds;GO:0036094//small molecule binding;GO:1901363//heterocyclic compound binding;GO:0097159//organic cyclic compound binding;GO:0001883//purine nucleoside binding;GO:0016874//ligase activity;GO:0016876//ligase activity, forming aminoacyl-tRNA and related compounds;GO…	GO:0044267//cellular protein metabolic process;GO:0043043//peptide biosynthetic process;GO:0006418//tRNA aminoacylation for protein translation;GO:0043436//oxoacid metabolic process;GO:0046483//heterocycle metabolic process;GO:0044281//small molecule metabolic process;GO:0043170//macromolecule metabolic process;GO:0006399//tRNA metabolic process;GO:0044763//single-organism cellular process;GO:004…	MIR8022-x
Unigene010130	Unigene010130_01	PREDICTED: ALA-interacting subunit 3-like [Jatropha curcas]	-	-	-	-	-	-	-	MIR7732-x
Unigene010141	Unigene010141_01	--	-	-	-	-	-	-	-	novel-m0191-3p;novel-m0326-3p
Unigene010146	Unigene010146_01	BnaC04g05810D [Brassica napus]	-	-	-	-	-	-	-	novel-m0191-3p;novel-m0326-3p
Unigene010152	Unigene010152_02	--	-	-	-	-	-	-	-	novel-m0574-5p
Unigene010153	Unigene010153_03	DNA/RNA polymerases superfamily protein [Theobroma cacao]	-	-	-	-	-	-	-	novel-m0574-5p
Unigene010157	Unigene010157_02	ethylene-responsive family protein [Populus trichocarpa]	-	-	-	-	-	-	-	MIR396-y
Unigene010162	Unigene010162_01	--	-	-	-	-	-	-	-	novel-m0109-5p
Unigene010164	Unigene010164_01	--	-	-	-	-	-	-	-	novel-m0112-3p
Unigene010172	Unigene010172_01	PREDICTED: peptidyl-prolyl cis-trans isomerase CYP26-2, chloroplastic [Populus euphratica]	-	-	-	-	GO:0044424//intracellular part;GO:0043229//intracellular organelle;GO:0005622//intracellular;GO:0043226//organelle;GO:0043231//intracellular membrane-bounded organelle;GO:0009536//plastid;GO:0005623//cell;GO:0044464//cell part;GO:0044444//cytoplasmic part;GO:0005737//cytoplasm;GO:0043227//membrane-bounded organelle	GO:0016859//cis-trans isomerase activity;GO:0016853//isomerase activity;GO:0003824//catalytic activity	GO:0009987//cellular process	novel-m0245-3p
Unigene010174	Unigene010174_01	PREDICTED: UDP-glycosyltransferase 88A1-like [Gossypium raimondii]	-	-	-	-	-	GO:0016757//transferase activity, transferring glycosyl groups;GO:0003824//catalytic activity;GO:0016740//transferase activity	-	novel-m0055-5p
Unigene010176	Unigene010176_03	Copia protein, partial [Glycine soja]	-	-	-	-	-	-	-	MIR5147-y
Unigene010180	Unigene010180_01	PREDICTED: probable inactive leucine-rich repeat receptor-like protein kinase At1g66830 [Jatropha curcas]	-	-	-	-	GO:0044425//membrane part;GO:0031224//intrinsic component of membrane;GO:0016020//membrane	GO:0097159//organic cyclic compound binding;GO:0032549//ribonucleoside binding;GO:0001883//purine nucleoside binding;GO:0005488//binding;GO:1901363//heterocyclic compound binding;GO:0016772//transferase activity, transferring phosphorus-containing groups;GO:0001882//nucleoside binding;GO:0032550//purine ribonucleoside binding;GO:0097367//carbohydrate derivative binding;GO:0016740//transferase act…	GO:0006793//phosphorus metabolic process;GO:0044260//cellular macromolecule metabolic process;GO:0008152//metabolic process;GO:0044238//primary metabolic process;GO:0006464//cellular protein modification process;GO:0044237//cellular metabolic process;GO:0043412//macromolecule modification;GO:0071704//organic substance metabolic process;GO:0019538//protein metabolic process;GO:0009987//cellular pr…	MIR5015-x
Unigene010181	Unigene010181_01	--	-	-	-	-	-	-	-	novel-m0027-5p;novel-m0070-5p;novel-m0099-5p;novel-m0101-5p;novel-m0123-5p;novel-m0125-5p;novel-m0164-5p;novel-m0231-3p;novel-m0270-3p;novel-m0271-3p;novel-m0351-5p;novel-m0361-5p;novel-m0374-5p;novel-m0394-5p;novel-m0395-5p;novel-m0406-5p;novel-m0481-5p;novel-m0490-5p;novel-m0590-5p;novel-m0593-5p;novel-m0629-5p;novel-m0630-5p
Unigene010185	Unigene010185_01	PREDICTED: 30S ribosomal protein S17, chloroplastic-like [Jatropha curcas]	Genetic Information Processing	Translation	ko03010//Ribosome	K02961	GO:0005623//cell;GO:0030529//intracellular ribonucleoprotein complex;GO:1990904//ribonucleoprotein complex;GO:0044424//intracellular part;GO:0005622//intracellular;GO:0032991//macromolecular complex;GO:0044464//cell part	-	GO:0071704//organic substance metabolic process;GO:0008152//metabolic process;GO:0043170//macromolecule metabolic process;GO:0010467//gene expression	MIR535-z
Unigene010204	Unigene010204_01	retroelement pol polyprotein-like [Arabidopsis thaliana]	-	-	-	-	-	-	-	MIR1863-y;MIR7783-y
Unigene010208	Unigene010208_01	--	-	-	-	-	-	-	-	novel-m0313-5p
Unigene010209	Unigene010209_01	--	-	-	-	-	-	-	-	novel-m0313-5p
Unigene010227	Unigene010227_04	PREDICTED: ATPase 8, plasma membrane-type-like [Camelina sativa]	Metabolism	Energy metabolism	ko00190//Oxidative phosphorylation	K01535	-	-	-	MIR9726-y
Unigene010233	Unigene010233_02	--	-	-	-	-	-	-	-	novel-m0071-5p;novel-m0072-5p;novel-m0073-5p
Unigene010236	Unigene010236_01	--	-	-	-	-	-	-	-	novel-m0071-5p;novel-m0072-5p;novel-m0073-5p
Unigene010237	Unigene010237_01	--	-	-	-	-	-	-	-	novel-m0071-5p;novel-m0072-5p;novel-m0073-5p
Unigene010244	Unigene010244_02	--	-	-	-	-	-	-	-	MIR5632-y
Unigene010250	Unigene010250_01	--	-	-	-	-	-	-	-	novel-m0294-5p;novel-m0528-3p
Unigene010263	Unigene010263_01	--	-	-	-	-	-	-	-	MIR5059-x
Unigene010274	Unigene010274_01	glutathione S-transferase [Galdieria sulphuraria]	-	-	-	-	-	-	-	MIR5059-x
Unigene010286	Unigene010286_01	PREDICTED: phosphoglucan, water dikinase, chloroplastic-like [Populus euphratica]	-	-	-	-	-	-	-	MIR2275-x
Unigene010288	Unigene010288_01	--	-	-	-	-	-	-	-	novel-m0074-5p
Unigene010303	Unigene010303_01	--	-	-	-	-	-	-	-	novel-m0098-5p
Unigene010326	Unigene010326_01	conserved unknown protein [Ectocarpus siliculosus]	-	-	-	-	-	-	-	MIR6034-y
Unigene010339	Unigene010339_01	--	-	-	-	-	-	-	-	novel-m0568-3p
Unigene010360	Unigene010360_01	--	-	-	-	-	-	-	-	MIR5563-x
Unigene010382	Unigene010382_01	--	-	-	-	-	-	-	-	MIR7726-x
Unigene010384	Unigene010384_01	PREDICTED: exocyst complex component EXO70A1-like [Jatropha curcas]	-	-	-	-	-	-	GO:0051234//establishment of localization;GO:0016192//vesicle-mediated transport;GO:0051179//localization;GO:0006810//transport	novel-m0043-3p
Unigene010398	Unigene010398_01	--	-	-	-	-	-	-	-	MIR1446-x
Unigene010420	Unigene010420_01	--	-	-	-	-	-	-	-	MIR5632-y
Unigene010465	Unigene010465_01	--	-	-	-	-	-	-	-	MIR6034-y
Unigene010469	Unigene010469_01	FK506-binding protein 2 [Auxenochlorella protothecoides]	-	-	-	-	-	-	-	MIR9408-y
Unigene010493	Unigene010493_01	--	-	-	-	-	-	-	-	MIR9897-y
Unigene010496	Unigene010496_01	--	-	-	-	-	-	-	-	novel-m0075-3p
Unigene010499	Unigene010499_01	succinate dehydrogenase [Micromonas sp. RCC299]	Metabolism	Energy metabolism;Global and Overview;Carbohydrate metabolism	ko01200//Carbon metabolism;ko00190//Oxidative phosphorylation;ko00020//Citrate cycle (TCA cycle)	K00234	-	GO:0003824//catalytic activity;GO:0016491//oxidoreductase activity;GO:0016627//oxidoreductase activity, acting on the CH-CH group of donors	GO:0044710//single-organism metabolic process;GO:0044763//single-organism cellular process;GO:0044237//cellular metabolic process;GO:0008152//metabolic process;GO:0006091//generation of precursor metabolites and energy;GO:0044699//single-organism process;GO:0009987//cellular process	novel-m0133-5p
Unigene010505	Unigene010505_01	LOW QUALITY PROTEIN: protein translation factor SUI1 [Zea mays]	Genetic Information Processing	Translation	ko03013//RNA transport	K03113	-	-	GO:0044237//cellular metabolic process;GO:0034641//cellular nitrogen compound metabolic process;GO:1901576//organic substance biosynthetic process;GO:0009059//macromolecule biosynthetic process;GO:0044238//primary metabolic process;GO:0006807//nitrogen compound metabolic process;GO:0043604//amide biosynthetic process;GO:1901564//organonitrogen compound metabolic process;GO:0034645//cellular macro…	MIR7726-x
Unigene010524	Unigene010524_02	--	-	-	-	-	-	-	-	MIR2655-x
Unigene010542	Unigene010542_01	Bud13 [Nannochloropsis gaditana]	-	-	-	-	-	-	-	MIR858-y;novel-m0071-5p;novel-m0072-5p;novel-m0073-5p
Unigene010553	Unigene010553_01	--	-	-	-	-	-	-	-	MIR1863-y
Unigene010556	Unigene010556_01	F23N19.5 [Arabidopsis thaliana]	-	-	-	-	-	-	-	MIR5211-x
Unigene010561	Unigene010561_01	Os04g0560100 [Oryza sativa Japonica Group]	Metabolism	Lipid metabolism	ko00073//Cutin, suberine and wax biosynthesis	K15398	-	-	-	MIR3932-x
Unigene010595	Unigene010595_01	--	-	-	-	-	-	-	-	MIR1134-z
Unigene010635	Unigene010635_01	--	-	-	-	-	-	-	-	MIR5054-y
Unigene010641	Unigene010641_01	PREDICTED: serine/threonine-protein kinase At3g07070 [Nelumbo nucifera]	-	-	-	-	-	GO:0016740//transferase activity;GO:0016772//transferase activity, transferring phosphorus-containing groups;GO:0016301//kinase activity;GO:0003824//catalytic activity	-	MIR5015-x
Unigene010642	Unigene010642_02	PREDICTED: probable LRR receptor-like serine/threonine-protein kinase At1g53430-like [Solanum tuberosum]	-	-	-	-	-	GO:0016772//transferase activity, transferring phosphorus-containing groups;GO:0016740//transferase activity;GO:0003824//catalytic activity;GO:0016301//kinase activity	-	MIR5015-x
Unigene010644	Unigene010644_01	carnitine o-acetyltransferase [Phaeodactylum tricornutum CCAP 1055/1]	-	-	-	-	-	-	-	MIR863-x
Unigene010649	Unigene010649_01	PREDICTED: F-box protein At5g03100-like [Jatropha curcas]	-	-	-	-	-	-	-	novel-m0147-5p
Unigene010650	Unigene010650_01	PREDICTED: putative F-box/LRR-repeat protein At3g18150 [Jatropha curcas]	-	-	-	-	-	-	-	novel-m0147-5p
Unigene010651	Unigene010651_01	--	-	-	-	-	-	-	-	novel-m0147-5p
Unigene010661	Unigene010661_01	--	-	-	-	-	-	-	-	MIR535-z
Unigene010664	Unigene010664_01	--	-	-	-	-	-	-	-	novel-m0151-5p
Unigene010670	Unigene010670_03	PREDICTED: proline-rich 33 kDa extensin-related protein-like [Jatropha curcas]	-	-	-	-	-	-	-	MIR7741-y
Unigene010679	Unigene010679_01	PREDICTED: R3H domain-containing protein 4 isoform X2 [Solanum lycopersicum]	-	-	-	-	-	-	-	novel-m0220-3p;novel-m0265-3p
Unigene010691	Unigene010691_01	--	-	-	-	-	-	-	-	MIR7747-x
Unigene010692	Unigene010692_04	PREDICTED: disease resistance protein RGA2-like [Jatropha curcas]	-	-	-	-	-	-	-	novel-m0265-3p
Unigene010693	Unigene010693_01	Fom-2 family protein, partial [Populus trichocarpa]	-	-	-	-	-	-	-	MIR2938-y
Unigene010707	Unigene010707_01	PREDICTED: probable zinc metalloprotease EGY1, chloroplastic [Jatropha curcas]	-	-	-	-	-	-	-	MIR9897-y
Unigene010725	Unigene010725_01	PREDICTED: transcription factor TCP5-like [Jatropha curcas]	-	-	-	-	-	-	-	MIR7814-x;MIR863-x
Unigene010733	Unigene010733_06	H0322F07.9 [Oryza sativa Indica Group]	-	-	-	-	-	-	-	MIR6284-y
Unigene010734	Unigene010734_01	BnaA10g20410D [Brassica napus]	-	-	-	-	GO:0005623//cell;GO:0005622//intracellular;GO:0043231//intracellular membrane-bounded organelle;GO:0005794//Golgi apparatus;GO:0005737//cytoplasm;GO:0044444//cytoplasmic part;GO:0044464//cell part;GO:0044424//intracellular part;GO:0012505//endomembrane system;GO:0043227//membrane-bounded organelle;GO:0043229//intracellular organelle;GO:0043226//organelle	-	-	MIR2938-y
Unigene010736	Unigene010736_02	Exosome component 10 [Morus notabilis]	-	-	-	-	GO:0016020//membrane	GO:0016788//hydrolase activity, acting on ester bonds;GO:0004527//exonuclease activity;GO:0016787//hydrolase activity;GO:0004518//nuclease activity;GO:0003824//catalytic activity	GO:0009987//cellular process;GO:1901360//organic cyclic compound metabolic process;GO:0046483//heterocycle metabolic process;GO:0006725//cellular aromatic compound metabolic process;GO:0044237//cellular metabolic process;GO:0044238//primary metabolic process;GO:0071704//organic substance metabolic process;GO:0006807//nitrogen compound metabolic process;GO:0006139//nucleobase-containing compound m…	MIR2275-x;novel-m0076-3p;novel-m0247-3p;novel-m0438-3p;novel-m0439-5p;novel-m0511-5p
Unigene010737	Unigene010737_01	PREDICTED: pectinesterase-like [Populus euphratica]	Metabolism	Carbohydrate metabolism	ko00500//Starch and sucrose metabolism;ko00040//Pentose and glucuronate interconversions	K01051	-	GO:0016787//hydrolase activity;GO:0003824//catalytic activity	-	novel-m0169-3p
Unigene010746	Unigene010746_01	--	-	-	-	-	-	-	-	novel-m0603-3p
Unigene010757	Unigene010757_03	PREDICTED: F-box protein At5g03100-like [Jatropha curcas]	-	-	-	-	-	-	-	novel-m0092-5p
Unigene010784	Unigene010784_03	PREDICTED: photosystem II reaction center W protein, chloroplastic-like [Jatropha curcas]	Metabolism	Energy metabolism	ko00195//Photosynthesis	K02721	GO:0044425//membrane part;GO:0016020//membrane	-	-	novel-m0599-5p
Unigene010788	Unigene010788_07	PREDICTED: histidine-containing phosphotransfer protein 1-like [Populus euphratica]	Environmental Information Processing	Signal transduction	ko04075//Plant hormone signal transduction	K14490	GO:0044464//cell part;GO:0005623//cell	-	-	novel-m0397-5p
Unigene010790	Unigene010790_01	PREDICTED: disease resistance protein RPM1-like [Jatropha curcas]	Organismal Systems	Environmental adaptation	ko04626//Plant-pathogen interaction	K13457	-	-	-	MIR472-y
Unigene010805	Unigene010805_05	--	-	-	-	-	-	-	-	MIR1134-z
Unigene010815	Unigene010815_01	PREDICTED: mitogen-activated protein kinase kinase kinase NPK1 isoform X1 [Jatropha curcas]	-	-	-	-	GO:0005576//extracellular region	GO:0016740//transferase activity;GO:0032549//ribonucleoside binding;GO:0097367//carbohydrate derivative binding;GO:0004672//protein kinase activity;GO:1901363//heterocyclic compound binding;GO:0016773//phosphotransferase activity, alcohol group as acceptor;GO:0036094//small molecule binding;GO:0001883//purine nucleoside binding;GO:0097159//organic cyclic compound binding;GO:0016772//transferase a…	GO:0030865//cortical cytoskeleton organization;GO:0044260//cellular macromolecule metabolic process;GO:0006468//protein phosphorylation;GO:0019538//protein metabolic process;GO:0043412//macromolecule modification;GO:0044237//cellular metabolic process;GO:0006796//phosphate-containing compound metabolic process;GO:0044267//cellular protein metabolic process;GO:0043170//macromolecule metabolic proc…	MIR2119-y
Unigene010828	Unigene010828_02	PREDICTED: elongation factor Tu, mitochondrial [Jatropha curcas]	-	-	-	-	GO:0044464//cell part;GO:0005623//cell	GO:0016787//hydrolase activity;GO:0016818//hydrolase activity, acting on acid anhydrides, in phosphorus-containing anhydrides;GO:0001882//nucleoside binding;GO:0001883//purine nucleoside binding;GO:0016817//hydrolase activity, acting on acid anhydrides;GO:0016462//pyrophosphatase activity;GO:0003676//nucleic acid binding;GO:0008135//translation factor activity, RNA binding;GO:0036094//small molec…	GO:0009059//macromolecule biosynthetic process;GO:0034645//cellular macromolecule biosynthetic process;GO:0008152//metabolic process;GO:0044237//cellular metabolic process;GO:0071704//organic substance metabolic process;GO:0009987//cellular process;GO:1901564//organonitrogen compound metabolic process;GO:0009058//biosynthetic process;GO:0044267//cellular protein metabolic process;GO:0043043//pept…	MIR8663-x
Unigene010830	Unigene010830_01	NAD(P)-binding Rossmann-fold superfamily protein isoform 1 [Theobroma cacao]	-	-	-	-	GO:0044464//cell part;GO:0044424//intracellular part;GO:0044422//organelle part;GO:0009507//chloroplast;GO:0043229//intracellular organelle;GO:0005622//intracellular;GO:0043231//intracellular membrane-bounded organelle;GO:0009570//chloroplast stroma;GO:0044446//intracellular organelle part;GO:0044434//chloroplast part;GO:0005623//cell;GO:0043227//membrane-bounded organelle;GO:0044444//cytoplasmic…	-	-	MIR1134-z;MIR535-z
Unigene010835	Unigene010835_01	--	-	-	-	-	-	-	-	novel-m0518-5p
Unigene010837	Unigene010837_02	PREDICTED: gibberellin-regulated protein 1-like [Populus euphratica]	-	-	-	-	-	-	-	MIR7741-y
Unigene010838	Unigene010838_01	GAST-like gene product family protein [Populus trichocarpa]	-	-	-	-	-	-	-	MIR7741-y
Unigene010862	Unigene010862_02	BnaA01g25590D [Brassica napus]	-	-	-	-	-	-	-	MIR6483-y
Unigene010866	Unigene010866_01	--	-	-	-	-	-	-	-	novel-m0105-3p;novel-m0325-5p;novel-m0382-3p;novel-m0459-5p;novel-m0558-3p
Unigene010871	Unigene010871_03	--	-	-	-	-	-	-	-	novel-m0105-3p;novel-m0325-5p;novel-m0382-3p;novel-m0558-3p
Unigene010873	Unigene010873_01	--	-	-	-	-	-	-	-	novel-m0105-3p;novel-m0325-5p;novel-m0382-3p;novel-m0459-5p;novel-m0558-3p
Unigene010874	Unigene010874_01	--	-	-	-	-	-	-	-	novel-m0105-3p;novel-m0325-5p;novel-m0382-3p;novel-m0558-3p
Unigene010888	Unigene010888_04	PREDICTED: transcription repressor MYB6 [Jatropha curcas]	-	-	-	-	-	-	-	MIR1446-x
Unigene010891	Unigene010891_05	NBS-LRR resistance gene-like protein ARGH30 [Populus trichocarpa]	-	-	-	-	-	-	-	MIR5641-y
Unigene010895	Unigene010895_03	PREDICTED: aminoacyl tRNA synthase complex-interacting multifunctional protein 1 isoform X2 [Nicotiana tomentosiformis]	-	-	-	-	-	-	-	novel-m0077-5p;novel-m0078-5p;novel-m0152-3p;novel-m0187-3p;novel-m0288-3p
Unigene010906	Unigene010906_01	--	-	-	-	-	-	-	-	novel-m0168-5p;novel-m0225-5p;novel-m0316-5p;novel-m0322-5p;novel-m0404-5p;novel-m0595-3p;novel-m0621-5p;novel-m0644-5p
Unigene010907	Unigene010907_01	--	-	-	-	-	-	-	-	novel-m0191-3p;novel-m0316-5p;novel-m0322-5p;novel-m0326-3p;novel-m0404-5p;novel-m0595-3p;novel-m0603-3p;novel-m0621-5p;novel-m0644-5p
Unigene010908	Unigene010908_01	--	-	-	-	-	-	-	-	novel-m0595-3p
Unigene010909	Unigene010909_02	predicted protein [Arabidopsis lyrata subsp. lyrata]	-	-	-	-	-	-	-	novel-m0595-3p
Unigene010918	Unigene010918_02	PREDICTED: probable amino-acid acetyltransferase NAGS2, chloroplastic isoform X1 [Populus euphratica]	Metabolism	Amino acid metabolism;Global and Overview	ko01230//Biosynthesis of amino acids;ko01210//2-Oxocarboxylic acid metabolism;ko00220//Arginine biosynthesis	K14682	-	-	-	MIR2118-y
Unigene010920	Unigene010920_01	TIR-NBS type disease resistance protein [Populus trichocarpa]	-	-	-	-	-	-	-	MIR2275-x
Unigene010921	Unigene010921_02	TIR-NBS type disease resistance protein [Populus trichocarpa]	-	-	-	-	-	-	-	novel-m0404-5p;novel-m0621-5p
Unigene010931	Unigene010931_01	--	-	-	-	-	-	-	-	MIR1863-y;MIR7782-y;novel-m0077-5p;novel-m0078-5p;novel-m0152-3p;novel-m0187-3p
Unigene010932	Unigene010932_01	--	-	-	-	-	-	-	-	MIR1863-y;novel-m0077-5p;novel-m0078-5p;novel-m0152-3p;novel-m0187-3p
Unigene010933	Unigene010933_01	resistance gene analog NBS9 [Helianthus annuus]	-	-	-	-	-	-	-	novel-m0024-3p
Unigene010934	Unigene010934_01	--	-	-	-	-	-	-	-	MIR1863-y;MIR7782-y;novel-m0077-5p;novel-m0078-5p;novel-m0152-3p;novel-m0187-3p
Unigene010951	Unigene010951_04	8-amino-7-oxononanoate synthase [Theobroma cacao]	-	-	-	-	-	-	-	novel-m0259-3p;novel-m0307-3p
Unigene010965	Unigene010965_02	PREDICTED: bet1-like SNARE 1-2 [Jatropha curcas]	Genetic Information Processing	Folding, sorting and degradation	ko04130//SNARE interactions in vesicular transport	K08504	GO:0031224//intrinsic component of membrane;GO:0016020//membrane;GO:0044425//membrane part	-	-	novel-m0147-5p
Unigene010968	Unigene010968_04	PREDICTED: myb-related protein P [Jatropha curcas]	-	-	-	-	-	-	GO:0009813//flavonoid biosynthetic process;GO:1901576//organic substance biosynthetic process;GO:0008152//metabolic process;GO:0042440//pigment metabolic process;GO:0009058//biosynthetic process;GO:0046148//pigment biosynthetic process;GO:0071704//organic substance metabolic process;GO:0051553//flavone biosynthetic process;GO:0044699//single-organism process;GO:0044711//single-organism biosynthet…	MIR8663-x;novel-m0193-3p
Unigene010975	Unigene010975_02	--	-	-	-	-	-	-	-	MIR2275-x
Unigene010984	Unigene010984_01	PREDICTED: pentatricopeptide repeat-containing protein At5g04810, chloroplastic isoform X2 [Cucumis sativus]	-	-	-	-	-	-	-	MIR474-x
Unigene010985	Unigene010985_04	PREDICTED: pentatricopeptide repeat-containing protein At1g62930, chloroplastic-like [Populus euphratica]	-	-	-	-	-	-	-	MIR474-x;MIR8009-y;novel-m0027-5p;novel-m0123-5p;novel-m0395-5p;novel-m0493-5p;novel-m0593-5p
Unigene010994	Unigene010994_01	--	-	-	-	-	-	-	-	novel-m0071-5p;novel-m0072-5p;novel-m0073-5p
Unigene010995	Unigene010995_02	--	-	-	-	-	-	-	-	novel-m0079-3p;novel-m0452-3p;novel-m0658-3p
Unigene011002	Unigene011002_01	--	-	-	-	-	-	-	-	novel-m0220-3p
Unigene011019	Unigene011019_01	--	-	-	-	-	-	-	-	novel-m0191-3p;novel-m0326-3p
Unigene011032	Unigene011032_02	SAP-like protein BP-73 [Gossypium arboreum]	-	-	-	-	-	-	-	novel-m0024-3p
Unigene011052	Unigene011052_01	PREDICTED: DNA-directed RNA polymerase I subunit RPA12-like [Jatropha curcas]	Metabolism;Genetic Information Processing	Nucleotide metabolism;Transcription	ko00230//Purine metabolism;ko00240//Pyrimidine metabolism;ko03020//RNA polymerase	K03000	GO:0005634//nucleus;GO:0043229//intracellular organelle;GO:0044424//intracellular part;GO:0005622//intracellular;GO:0005623//cell;GO:0043226//organelle;GO:0016020//membrane;GO:0044464//cell part;GO:0043227//membrane-bounded organelle;GO:0043231//intracellular membrane-bounded organelle	-	-	novel-m0160-5p;novel-m0276-3p
Unigene011061	Unigene011061_01	--	-	-	-	-	-	-	-	novel-m0496-5p
Unigene011063	Unigene011063_01	--	-	-	-	-	-	-	-	novel-m0496-5p
Unigene011065	Unigene011065_05	PREDICTED: dnaJ protein homolog [Jatropha curcas]	Genetic Information Processing	Folding, sorting and degradation	ko04141//Protein processing in endoplasmic reticulum	K09503	GO:0016020//membrane	GO:0097159//organic cyclic compound binding;GO:0032549//ribonucleoside binding;GO:0001882//nucleoside binding;GO:0005488//binding;GO:0001883//purine nucleoside binding;GO:0043169//cation binding;GO:0036094//small molecule binding;GO:0032550//purine ribonucleoside binding;GO:0005515//protein binding;GO:0043167//ion binding;GO:1901363//heterocyclic compound binding;GO:0097367//carbohydrate derivati…	GO:0050896//response to stimulus;GO:0006950//response to stress;GO:0009987//cellular process	novel-m0177-3p;novel-m0279-3p;novel-m0327-5p;novel-m0473-5p;novel-m0496-5p
Unigene011074	Unigene011074_04	PREDICTED: indole-3-acetic acid-induced protein ARG7-like [Jatropha curcas]	-	-	-	-	-	-	-	MIR7747-x
Unigene011078	Unigene011078_01	Galactose mutarotase-like superfamily protein isoform 1 [Theobroma cacao]	Metabolism	Carbohydrate metabolism	ko00010//Glycolysis / Gluconeogenesis	K01792	-	GO:0003824//catalytic activity;GO:0005488//binding	GO:0044238//primary metabolic process;GO:0008152//metabolic process	MIR2655-x
Unigene011083	Unigene011083_03	Chlorophyll a-b binding protein [Medicago truncatula]	Metabolism	Energy metabolism	ko00196//Photosynthesis - antenna proteins	K08915	GO:0043229//intracellular organelle;GO:0044446//intracellular organelle part;GO:0031976//plastid thylakoid;GO:0044464//cell part;GO:0005623//cell;GO:0009521//photosystem;GO:0031984//organelle subcompartment;GO:0009536//plastid;GO:0098796//membrane protein complex;GO:0005737//cytoplasm;GO:0016020//membrane;GO:0043226//organelle;GO:0031224//intrinsic component of membrane;GO:0043227//membrane-bound…	GO:0046906//tetrapyrrole binding;GO:0043169//cation binding;GO:0043167//ion binding;GO:1901363//heterocyclic compound binding;GO:0097159//organic cyclic compound binding;GO:0005488//binding	GO:0044237//cellular metabolic process;GO:0019538//protein metabolic process;GO:0044267//cellular protein metabolic process;GO:0009987//cellular process;GO:0006091//generation of precursor metabolites and energy;GO:0044238//primary metabolic process;GO:0006464//cellular protein modification process;GO:0036211//protein modification process;GO:0071704//organic substance metabolic process;GO:0043170…	MIR2275-x
Unigene011088	Unigene011088_01	--	-	-	-	-	-	-	-	novel-m0191-3p;novel-m0326-3p
Unigene011127	Unigene011127_01	dead deah box rna [Nannochloropsis gaditana]	-	-	-	-	-	GO:0016817//hydrolase activity, acting on acid anhydrides;GO:0097159//organic cyclic compound binding;GO:0016787//hydrolase activity;GO:0016462//pyrophosphatase activity;GO:0003824//catalytic activity;GO:0017111//nucleoside-triphosphatase activity;GO:0016818//hydrolase activity, acting on acid anhydrides, in phosphorus-containing anhydrides;GO:0005488//binding;GO:1901363//heterocyclic compound bi…	-	MIR863-x
Unigene011140	Unigene011140_01	--	-	-	-	-	-	-	-	novel-m0607-5p
Unigene011141	Unigene011141_01	--	-	-	-	-	-	-	-	MIR6034-y
Unigene011160	Unigene011160_04	PREDICTED: tRNA-specific adenosine deaminase 1 isoform X2 [Jatropha curcas]	-	-	-	-	-	-	-	MIR7814-x
Unigene011169	Unigene011169_01	PREDICTED: phosphatidylserine decarboxylase proenzyme 1, mitochondrial isoform X1 [Jatropha curcas]	Metabolism	Lipid metabolism	ko00564//Glycerophospholipid metabolism	K01613	GO:0043229//intracellular organelle;GO:0044424//intracellular part;GO:0043227//membrane-bounded organelle;GO:0043226//organelle;GO:0005622//intracellular;GO:0005623//cell;GO:0044464//cell part;GO:0043231//intracellular membrane-bounded organelle	-	GO:0009987//cellular process;GO:0044238//primary metabolic process;GO:0006796//phosphate-containing compound metabolic process;GO:0006793//phosphorus metabolic process;GO:0006629//lipid metabolic process;GO:0044255//cellular lipid metabolic process;GO:0008152//metabolic process;GO:0044763//single-organism cellular process;GO:0044699//single-organism process;GO:0044237//cellular metabolic process;…	novel-m0030-3p
Unigene011176	Unigene011176_04	--	-	-	-	-	-	-	-	novel-m0135-5p
Unigene011178	Unigene011178_02	Benzoyl-CoA reductase subunit C [Gossypium arboreum]	-	-	-	-	-	-	-	novel-m0266-5p
Unigene011200	Unigene011200_02	PREDICTED: F-box/kelch-repeat protein At3g23880-like [Jatropha curcas]	-	-	-	-	-	-	-	MIR6138-x
Unigene011205	Unigene011205_02	PREDICTED: receptor-like protein 12 isoform X2 [Populus euphratica]	-	-	-	-	-	-	-	MIR2938-y
Unigene011207	Unigene011207_01	PREDICTED: receptor-like protein 12 isoform X2 [Populus euphratica]	-	-	-	-	-	-	-	MIR9897-y
Unigene011213	Unigene011213_04	--	-	-	-	-	-	-	-	novel-m0064-5p;novel-m0114-5p;novel-m0553-5p
Unigene011215	Unigene011215_01	Mitochondrial ATP synthase subunit G protein [Theobroma cacao]	Metabolism	Energy metabolism	ko00190//Oxidative phosphorylation	K02140	-	GO:0022892//substrate-specific transporter activity;GO:0015077//monovalent inorganic cation transmembrane transporter activity;GO:0005215//transporter activity;GO:0015075//ion transmembrane transporter activity;GO:0022890//inorganic cation transmembrane transporter activity;GO:0022891//substrate-specific transmembrane transporter activity;GO:0008324//cation transmembrane transporter activity;GO:0…	GO:0009156//ribonucleoside monophosphate biosynthetic process;GO:0009987//cellular process;GO:0006793//phosphorus metabolic process;GO:0071704//organic substance metabolic process;GO:0019637//organophosphate metabolic process;GO:0046034//ATP metabolic process;GO:0009260//ribonucleotide biosynthetic process;GO:0006725//cellular aromatic compound metabolic process;GO:0009142//nucleoside triphosphat…	novel-m0015-3p
Unigene011218	Unigene011218_04	PREDICTED: 4-coumarate--CoA ligase 2 [Jatropha curcas]	Metabolism	Metabolism of cofactors and vitamins;Biosynthesis of other secondary metabolites;Amino acid metabolism	ko00940//Phenylpropanoid biosynthesis;ko00130//Ubiquinone and other terpenoid-quinone biosynthesis;ko00360//Phenylalanine metabolism	K01904	-	GO:0003824//catalytic activity	-	novel-m0364-5p;novel-m0370-5p
Unigene011229	Unigene011229_02	PREDICTED: cleft lip and palate transmembrane protein 1 homolog [Jatropha curcas]	-	-	-	-	-	-	-	novel-m0545-3p
Unigene011230	Unigene011230_01	Cleft lip and palate transmembrane 1 [Gossypium arboreum]	-	-	-	-	GO:0031224//intrinsic component of membrane;GO:0044425//membrane part;GO:0016020//membrane	-	-	novel-m0545-3p
Unigene011238	Unigene011238_01	cysteine proteinase inhibitor [Glycine max]	-	-	-	-	-	-	-	MIR5139-x;MIR8155-y;novel-m0098-5p
Unigene011245	Unigene011245_01	--	-	-	-	-	-	-	-	novel-m0026-5p
Unigene011246	Unigene011246_01	--	-	-	-	-	-	-	-	novel-m0026-5p
Unigene011249	Unigene011249_02	--	-	-	-	-	-	-	-	novel-m0294-5p;novel-m0528-3p
Unigene011250	Unigene011250_02	--	-	-	-	-	-	-	-	MIR2655-x;novel-m0026-5p;novel-m0294-5p;novel-m0482-5p;novel-m0528-3p
Unigene011251	Unigene011251_01	--	-	-	-	-	-	-	-	novel-m0026-5p;novel-m0294-5p;novel-m0528-3p
Unigene011252	Unigene011252_02	--	-	-	-	-	-	-	-	novel-m0294-5p;novel-m0528-3p
Unigene011254	Unigene011254_01	--	-	-	-	-	-	-	-	novel-m0294-5p;novel-m0528-3p
Unigene011255	Unigene011255_01	--	-	-	-	-	-	-	-	novel-m0294-5p;novel-m0528-3p
Unigene011262	Unigene011262_03	PREDICTED: DEAD-box ATP-dependent RNA helicase 38 [Jatropha curcas]	-	-	-	-	-	-	-	MIR9408-y
Unigene011268	Unigene011268_02	ATP-binding cassette transporter, subfamily F, member 1 protein PpABCF2 [Physcomitrella patens]	-	-	-	-	-	GO:0003824//catalytic activity;GO:1901363//heterocyclic compound binding;GO:0097367//carbohydrate derivative binding;GO:0017111//nucleoside-triphosphatase activity;GO:0016817//hydrolase activity, acting on acid anhydrides;GO:0001883//purine nucleoside binding;GO:0097159//organic cyclic compound binding;GO:0005488//binding;GO:0001882//nucleoside binding;GO:0036094//small molecule binding;GO:001681…	-	MIR6034-y
Unigene011290	Unigene011290_07	PREDICTED: hippocampus abundant transcript-like protein 1 isoform X2 [Jatropha curcas]	-	-	-	-	-	-	-	novel-m0313-5p;novel-m0323-3p;novel-m0432-3p;novel-m0492-5p;novel-m0623-3p
Unigene011295	Unigene011295_02	BnaCnng62480D [Brassica napus]	-	-	-	-	-	-	-	novel-m0177-3p;novel-m0279-3p;novel-m0327-5p;novel-m0473-5p
Unigene011296	Unigene011296_01	BnaCnng62480D [Brassica napus]	-	-	-	-	-	-	-	MIR2275-x
Unigene011297	Unigene011297_21	--	-	-	-	-	-	-	-	novel-m0483-5p
Unigene011312	Unigene011312_05	PREDICTED: DEAD-box ATP-dependent RNA helicase 36 [Jatropha curcas]	-	-	-	-	GO:0043226//organelle;GO:0044424//intracellular part;GO:0043231//intracellular membrane-bounded organelle;GO:0043227//membrane-bounded organelle;GO:0044464//cell part;GO:0005622//intracellular;GO:0042995//cell projection;GO:0043229//intracellular organelle;GO:0005623//cell	GO:0036094//small molecule binding;GO:0001883//purine nucleoside binding;GO:0032550//purine ribonucleoside binding;GO:0097159//organic cyclic compound binding;GO:0017111//nucleoside-triphosphatase activity;GO:0097367//carbohydrate derivative binding;GO:0016818//hydrolase activity, acting on acid anhydrides, in phosphorus-containing anhydrides;GO:1901363//heterocyclic compound binding;GO:0016817//…	GO:0032502//developmental process;GO:0048856//anatomical structure development;GO:0044699//single-organism process;GO:0048229//gametophyte development;GO:0007275//multicellular organism development;GO:0042254//ribosome biogenesis;GO:0044085//cellular component biogenesis;GO:0032501//multicellular organismal process;GO:0009553//embryo sac development;GO:0022613//ribonucleoprotein complex biogenesi…	MIR4243-x
Unigene011315	Unigene011315_03	PREDICTED: secoisolariciresinol dehydrogenase-like [Jatropha curcas]	-	-	-	-	-	-	-	MIR9897-y
Unigene011322	Unigene011322_08	PREDICTED: origin of replication complex subunit 1B-like [Jatropha curcas]	-	-	-	-	-	GO:0036094//small molecule binding;GO:0097367//carbohydrate derivative binding;GO:0046914//transition metal ion binding;GO:0001883//purine nucleoside binding;GO:0046872//metal ion binding;GO:0043167//ion binding;GO:1901363//heterocyclic compound binding;GO:0032549//ribonucleoside binding;GO:0043169//cation binding;GO:0032550//purine ribonucleoside binding;GO:0097159//organic cyclic compound bindi…	-	MIR1134-z
Unigene011337	Unigene011337_02	PREDICTED: DNA-directed RNA polymerase III subunit RPC8 [Jatropha curcas]	Genetic Information Processing;Metabolism	Nucleotide metabolism;Transcription	ko00230//Purine metabolism;ko00240//Pyrimidine metabolism;ko03020//RNA polymerase	K03022	-	-	GO:0071704//organic substance metabolic process;GO:0043170//macromolecule metabolic process;GO:0008152//metabolic process;GO:0010467//gene expression	novel-m0416-5p
Unigene011339	Unigene011339_04	PREDICTED: DNA-directed RNA polymerase III subunit RPC8 [Jatropha curcas]	Metabolism;Genetic Information Processing	Nucleotide metabolism;Transcription	ko00230//Purine metabolism;ko00240//Pyrimidine metabolism;ko03020//RNA polymerase	K03022	-	-	GO:0043170//macromolecule metabolic process;GO:0008152//metabolic process;GO:0010467//gene expression;GO:0071704//organic substance metabolic process	MIR5015-x
Unigene011347	Unigene011347_02	translation initiation factor [Rheum australe]	Genetic Information Processing	Translation	ko03013//RNA transport	K03236	-	GO:0003676//nucleic acid binding;GO:0097159//organic cyclic compound binding;GO:1901363//heterocyclic compound binding;GO:0008135//translation factor activity, RNA binding;GO:0005488//binding;GO:0003723//RNA binding	GO:0044237//cellular metabolic process;GO:1901564//organonitrogen compound metabolic process;GO:0044267//cellular protein metabolic process;GO:0043603//cellular amide metabolic process;GO:0044271//cellular nitrogen compound biosynthetic process;GO:1901576//organic substance biosynthetic process;GO:0006412//translation;GO:0019538//protein metabolic process;GO:0044260//cellular macromolecule metabo…	MIR8022-x;novel-m0603-3p
Unigene011353	Unigene011353_03	--	-	-	-	-	-	-	-	novel-m0127-3p
Unigene011355	Unigene011355_01	--	-	-	-	-	-	-	-	novel-m0127-3p
Unigene011356	Unigene011356_01	--	-	-	-	-	-	-	-	novel-m0127-3p
Unigene011360	Unigene011360_01	hypothetical protein PHAVU_001G091900g, partial [Phaseolus vulgaris]	-	-	-	-	-	-	-	MIR8569-y
Unigene011365	Unigene011365_14	--	-	-	-	-	-	-	-	MIR8569-y
Unigene011370	Unigene011370_01	--	-	-	-	-	-	-	-	novel-m0607-5p
Unigene011371	Unigene011371_01	--	-	-	-	-	-	-	-	novel-m0607-5p
Unigene011372	Unigene011372_01	--	-	-	-	-	-	-	-	novel-m0607-5p
Unigene011378	Unigene011378_01	--	-	-	-	-	-	-	-	novel-m0607-5p
Unigene011381	Unigene011381_02	BnaA06g29680D [Brassica napus]	-	-	-	-	-	-	-	novel-m0360-5p
Unigene011393	Unigene011393_01	PREDICTED: probable disease resistance protein At1g12280-like [Citrus sinensis]	-	-	-	-	-	-	-	MIR5015-x
Unigene011405	Unigene011405_01	PREDICTED: ubiquitin carboxyl-terminal hydrolase isozyme L5-like [Jatropha curcas]	-	-	-	-	GO:0043226//organelle;GO:0044464//cell part;GO:0043229//intracellular organelle;GO:0005623//cell;GO:0044424//intracellular part;GO:0005622//intracellular;GO:0043231//intracellular membrane-bounded organelle;GO:0043227//membrane-bounded organelle	GO:0008234//cysteine-type peptidase activity;GO:0070011//peptidase activity, acting on L-amino acid peptides;GO:0016787//hydrolase activity;GO:0019783//ubiquitin-like protein-specific protease activity;GO:0003824//catalytic activity;GO:0008233//peptidase activity	GO:0036211//protein modification process;GO:0099402//plant organ development;GO:0051603//proteolysis involved in cellular protein catabolic process;GO:1901575//organic substance catabolic process;GO:0043412//macromolecule modification;GO:0044257//cellular protein catabolic process;GO:0044707//single-multicellular organism process;GO:0009987//cellular process;GO:0030163//protein catabolic process;…	novel-m0131-5p
Unigene011411	Unigene011411_04	PREDICTED: anthranilate phosphoribosyltransferase, chloroplastic [Jatropha curcas]	Metabolism	Amino acid metabolism;Global and Overview	ko01230//Biosynthesis of amino acids;ko00400//Phenylalanine, tyrosine and tryptophan biosynthesis	K00766	GO:0044422//organelle part;GO:0043231//intracellular membrane-bounded organelle;GO:0009526//plastid envelope;GO:0044464//cell part;GO:0005623//cell;GO:0009536//plastid;GO:0031967//organelle envelope;GO:0044444//cytoplasmic part;GO:0005622//intracellular;GO:0044446//intracellular organelle part;GO:0044424//intracellular part;GO:0043226//organelle;GO:0044435//plastid part;GO:0009532//plastid stroma…	GO:0016740//transferase activity;GO:0016757//transferase activity, transferring glycosyl groups;GO:0016763//transferase activity, transferring pentosyl groups;GO:0003824//catalytic activity	-	MIR9897-y
Unigene011425	Unigene011425_01	PREDICTED: transmembrane protein 106B [Prunus mume]	-	-	-	-	-	-	-	MIR5077-x
Unigene011426	Unigene011426_01	PREDICTED: actin-related protein 5 [Jatropha curcas]	-	-	-	-	-	-	-	MIR2275-x;novel-m0606-3p
Unigene011432	Unigene011432_01	Sel1-repeat containing protein [Chondrus crispus]	-	-	-	-	-	-	-	MIR9726-y
Unigene011435	Unigene011435_01	--	-	-	-	-	-	-	-	MIR9897-y
Unigene011462	Unigene011462_01	--	-	-	-	-	-	-	-	novel-m0191-3p;novel-m0326-3p
Unigene011471	Unigene011471_01	succinate fumarate mitochondrial transporter [Nannochloropsis gaditana]	-	-	-	-	-	-	-	MIR8032-y
Unigene011487	Unigene011487_03	--	-	-	-	-	-	-	-	novel-m0136-3p
Unigene011488	Unigene011488_02	PREDICTED: photosynthetic NDH subunit of lumenal location 4, chloroplastic [Jatropha curcas]	-	-	-	-	-	GO:0003824//catalytic activity;GO:0016853//isomerase activity;GO:0016859//cis-trans isomerase activity	GO:0009987//cellular process	MIR1057-y;MIR847-x
Unigene011497	Unigene011497_01	PREDICTED: uncharacterized protein LOC102667348 [Glycine max]	-	-	-	-	-	-	-	MIR1863-y;MIR1871-y;MIR5139-x;MIR7782-y;MIR7783-y;MIR8155-y;MIR845-x;MIR845-y;MIR845-z;novel-m0444-3p;novel-m0445-3p;novel-m0634-5p
Unigene011498	Unigene011498_01	PREDICTED: probable RNA 3'-terminal phosphate cyclase-like protein [Amborella trichopoda]	-	-	-	-	-	GO:0003824//catalytic activity;GO:0016787//hydrolase activity	GO:0043170//macromolecule metabolic process;GO:0008152//metabolic process;GO:0044238//primary metabolic process;GO:0071704//organic substance metabolic process	MIR7783-y;MIR845-y;MIR845-z;novel-m0634-5p
Unigene011499	Unigene011499_01	PREDICTED: uncharacterized protein LOC102667348 [Glycine max]	-	-	-	-	-	-	-	MIR1863-y;MIR7783-y;MIR845-y;MIR845-z;novel-m0634-5p
Unigene011500	Unigene011500_01	copia LTR rider [Solanum lycopersicum]	-	-	-	-	-	GO:0003824//catalytic activity;GO:0016787//hydrolase activity	-	MIR1863-y;MIR5139-x;MIR7782-y;MIR7783-y;MIR8155-y;MIR845-x;MIR845-y;MIR845-z;novel-m0444-3p;novel-m0445-3p;novel-m0634-5p
Unigene011512	Unigene011512_07	DTW domain-containing family protein [Populus trichocarpa]	-	-	-	-	-	-	-	MIR8175-y
Unigene011515	Unigene011515_01	--	-	-	-	-	-	-	-	novel-m0500-5p;novel-m0501-5p
Unigene011517	Unigene011517_01	--	-	-	-	-	-	-	-	novel-m0500-5p;novel-m0501-5p
Unigene011518	Unigene011518_01	--	-	-	-	-	-	-	-	novel-m0500-5p;novel-m0501-5p
Unigene011519	Unigene011519_01	--	-	-	-	-	-	-	-	novel-m0043-3p;novel-m0102-3p;novel-m0371-3p
Unigene011524	Unigene011524_01	--	-	-	-	-	-	-	-	novel-m0043-3p
Unigene011534	Unigene011534_05	syntaxin of plants protein [Medicago truncatula]	-	-	-	-	GO:0031224//intrinsic component of membrane;GO:0044425//membrane part;GO:0044464//cell part;GO:0005623//cell;GO:0016020//membrane	-	GO:0061024//membrane organization;GO:0006810//transport;GO:0016043//cellular component organization;GO:0015031//protein transport;GO:0045184//establishment of protein localization;GO:0009987//cellular process;GO:0033036//macromolecule localization;GO:0051179//localization;GO:0008104//protein localization;GO:0071702//organic substance transport;GO:0071840//cellular component organization or biogen…	novel-m0136-3p
Unigene011539	Unigene011539_01	--	-	-	-	-	-	-	-	novel-m0246-5p
Unigene011558	Unigene011558_01	--	-	-	-	-	-	-	-	novel-m0305-3p
Unigene011559	Unigene011559_01	--	-	-	-	-	-	-	-	novel-m0305-3p
Unigene011560	Unigene011560_01	--	-	-	-	-	-	-	-	novel-m0305-3p
Unigene011561	Unigene011561_01	--	-	-	-	-	-	-	-	novel-m0305-3p
Unigene011562	Unigene011562_02	TIR-NBS-LRR type disease resistance protein [Arachis hypogaea]	-	-	-	-	-	-	-	novel-m0305-3p
Unigene011568	Unigene011568_06	PREDICTED: WD repeat-containing protein 82 [Jatropha curcas]	Genetic Information Processing	Translation	ko03015//mRNA surveillance pathway	K14962	-	-	-	MIR2938-y
Unigene011572	Unigene011572_04	PREDICTED: mitochondrial carrier protein MTM1-like isoform X5 [Populus euphratica]	-	-	-	-	GO:0031224//intrinsic component of membrane;GO:0016020//membrane;GO:0044425//membrane part	-	GO:0051179//localization;GO:0051234//establishment of localization	novel-m0125-5p;novel-m0160-5p;novel-m0244-3p;novel-m0259-3p;novel-m0269-3p;novel-m0276-3p;novel-m0295-5p;novel-m0307-3p;novel-m0334-3p;novel-m0350-3p;novel-m0351-5p;novel-m0363-3p;novel-m0386-3p;novel-m0387-3p;novel-m0406-5p;novel-m0498-3p;novel-m0499-3p;novel-m0526-3p;novel-m0538-5p;novel-m0541-5p;novel-m0616-5p;novel-m0629-5p;novel-m0630-5p;novel-m0672-5p
Unigene011576	Unigene011576_02	PREDICTED: mitochondrial carrier protein MTM1 [Jatropha curcas]	-	-	-	-	GO:0016020//membrane;GO:0031224//intrinsic component of membrane;GO:0044425//membrane part	-	-	novel-m0496-5p
Unigene011598	Unigene011598_01	--	-	-	-	-	-	-	-	MIR159-y
Unigene011607	Unigene011607_06	PREDICTED: TIP41-like protein-like isoform X2 [Citrus sinensis]	-	-	-	-	-	-	-	MIR846-x
Unigene011618	Unigene011618_06	--	-	-	-	-	-	-	-	MIR535-z;novel-m0087-3p;novel-m0476-5p;novel-m0477-5p;novel-m0491-3p;novel-m0601-3p;novel-m0615-3p
Unigene011623	Unigene011623_01	--	-	-	-	-	-	-	-	MIR1057-y
Unigene011635	Unigene011635_02	--	-	-	-	-	-	-	-	MIR156-x
Unigene011645	Unigene011645_12	Stress responsive alpha-beta barrel domain protein isoform 3 [Theobroma cacao]	-	-	-	-	-	-	-	MIR8026-x
Unigene011648	Unigene011648_01	--	-	-	-	-	-	-	-	novel-m0079-3p;novel-m0452-3p;novel-m0658-3p
Unigene011658	Unigene011658_02	PREDICTED: mitochondrial outer membrane import complex protein METAXIN [Jatropha curcas]	-	-	-	-	GO:0005622//intracellular;GO:0043226//organelle;GO:0005739//mitochondrion;GO:0019866//organelle inner membrane;GO:0044425//membrane part;GO:0005623//cell;GO:0043231//intracellular membrane-bounded organelle;GO:0044446//intracellular organelle part;GO:0031224//intrinsic component of membrane;GO:0016020//membrane;GO:0005740//mitochondrial envelope;GO:0031090//organelle membrane;GO:0043227//membrane…	-	GO:0015031//protein transport;GO:0051649//establishment of localization in cell;GO:0046907//intracellular transport;GO:0051179//localization;GO:0006886//intracellular protein transport;GO:0006810//transport;GO:0071702//organic substance transport;GO:0006605//protein targeting;GO:0070727//cellular macromolecule localization;GO:0034613//cellular protein localization;GO:0033036//macromolecule locali…	novel-m0493-3p
Unigene011663	Unigene011663_01	--	-	-	-	-	-	-	-	MIR5205-x
Unigene011667	Unigene011667_02	PREDICTED: myb-like protein X-like [Citrus sinensis]	-	-	-	-	-	-	GO:0044699//single-organism process	MIR535-z
Unigene011670	Unigene011670_02	--	-	-	-	-	-	-	-	MIR2938-y
Unigene011690	Unigene011690_04	PREDICTED: angio-associated migratory cell protein [Jatropha curcas]	-	-	-	-	-	-	-	MIR7752-y
Unigene011706	Unigene011706_01	60S ribosomal protein L23 [Medicago truncatula]	-	-	-	-	-	-	-	MIR535-y
Unigene011707	Unigene011707_01	--	-	-	-	-	-	-	-	MIR535-y
Unigene011710	Unigene011710_03	PREDICTED: beta-glucosidase 40 [Jatropha curcas]	Metabolism	Carbohydrate metabolism;Biosynthesis of other secondary metabolites;Metabolism of other amino acids	ko00500//Starch and sucrose metabolism;ko00940//Phenylpropanoid biosynthesis;ko00460//Cyanoamino acid metabolism	K01188	-	-	GO:0044238//primary metabolic process;GO:0008152//metabolic process	novel-m0360-5p;novel-m0634-5p
Unigene011711	Unigene011711_04	--	-	-	-	-	-	-	-	MIR9897-y
Unigene011712	Unigene011712_01	--	-	-	-	-	-	-	-	MIR7783-y;MIR845-y
Unigene011714	Unigene011714_01	--	-	-	-	-	-	-	-	MIR7783-y;MIR845-y
Unigene011719	Unigene011719_01	Phospholipase A22 [Ricinus communis]	-	-	-	-	-	-	-	novel-m0135-5p
Unigene011720	Unigene011720_01	Phospholipase A2 family protein isoform 5 [Theobroma cacao]	-	-	-	-	-	-	-	novel-m0135-5p
Unigene011722	Unigene011722_05	Phospholipase A22 [Ricinus communis]	-	-	-	-	-	-	-	novel-m0135-5p
Unigene011725	Unigene011725_04	knotted-like homeobox protein [Populus tomentosa]	-	-	-	-	GO:0044424//intracellular part;GO:0005623//cell;GO:0043226//organelle;GO:0043231//intracellular membrane-bounded organelle;GO:0005622//intracellular;GO:0043229//intracellular organelle;GO:0043227//membrane-bounded organelle;GO:0044464//cell part	GO:0005488//binding;GO:1901363//heterocyclic compound binding;GO:0097159//organic cyclic compound binding;GO:0003677//DNA binding;GO:0003676//nucleic acid binding	GO:0007275//multicellular organism development;GO:0006139//nucleobase-containing compound metabolic process;GO:0044767//single-organism developmental process;GO:1901360//organic cyclic compound metabolic process;GO:0009888//tissue development;GO:1901576//organic substance biosynthetic process;GO:0009987//cellular process;GO:0097659//nucleic acid-templated transcription;GO:0006725//cellular aromat…	MIR2092-y
Unigene011730	Unigene011730_01	--	-	-	-	-	-	-	-	novel-m0071-5p;novel-m0072-5p;novel-m0073-5p
Unigene011732	Unigene011732_11	Aspartate/glutamate/uridylate kinase family protein [Theobroma cacao]	-	-	-	-	-	-	-	MIR8663-x
Unigene011738	Unigene011738_04	PREDICTED: BAHD acyltransferase At5g47980-like [Jatropha curcas]	-	-	-	-	-	-	GO:0042221//response to chemical;GO:0050896//response to stimulus;GO:0009719//response to endogenous stimulus;GO:0010033//response to organic substance;GO:0009725//response to hormone	MIR8663-x
Unigene011739	Unigene011739_02	PREDICTED: BAHD acyltransferase At5g47980-like [Jatropha curcas]	-	-	-	-	-	-	-	MIR7741-y
Unigene011742	Unigene011742_04	BnaC06g10950D [Brassica napus]	-	-	-	-	-	-	-	novel-m0530-3p
Unigene011756	Unigene011756_01	--	-	-	-	-	-	-	-	novel-m0177-3p;novel-m0279-3p;novel-m0327-5p;novel-m0473-5p;novel-m0496-5p
Unigene011760	Unigene011760_03	--	-	-	-	-	-	-	-	novel-m0486-5p
Unigene011761	Unigene011761_01	--	-	-	-	-	-	-	-	novel-m0415-3p
Unigene011799	Unigene011799_02	--	-	-	-	-	-	-	-	novel-m0114-5p
Unigene011811	Unigene011811_16	--	-	-	-	-	-	-	-	MIR1134-z
Unigene011818	Unigene011818_01	T4.15 [Malus x robusta]	-	-	-	-	-	-	-	MIR8180-y
Unigene011819	Unigene011819_01	reverse transcriptase family member [Glycine max]	-	-	-	-	-	-	-	MIR1134-z
Unigene011841	Unigene011841_01	--	-	-	-	-	-	-	-	novel-m0071-5p;novel-m0072-5p;novel-m0073-5p
Unigene011869	Unigene011869_01	--	-	-	-	-	-	-	-	novel-m0191-3p;novel-m0326-3p
Unigene011889	Unigene011889_01	proline-rich extensin-like receptor kinase 10 [Arabidopsis thaliana]	-	-	-	-	-	-	-	MIR1134-z
Unigene011930	Unigene011930_01	--	-	-	-	-	-	-	-	novel-m0081-3p
Unigene011947	Unigene011947_01	PREDICTED: KH domain-containing protein At4g18375-like [Jatropha curcas]	-	-	-	-	-	-	-	MIR1057-y
Unigene011954	Unigene011954_05	Protein CLEC16A like [Glycine soja]	-	-	-	-	-	-	GO:0051179//localization;GO:0044699//single-organism process;GO:0051234//establishment of localization;GO:0006810//transport	MIR8180-y
Unigene011959	Unigene011959_11	PREDICTED: DEAD-box ATP-dependent RNA helicase 21-like [Populus euphratica]	Genetic Information Processing	Transcription	ko03040//Spliceosome	K12858	-	GO:0001882//nucleoside binding;GO:0036094//small molecule binding;GO:0097367//carbohydrate derivative binding;GO:0003824//catalytic activity;GO:0016787//hydrolase activity;GO:0016818//hydrolase activity, acting on acid anhydrides, in phosphorus-containing anhydrides;GO:0017111//nucleoside-triphosphatase activity;GO:0001883//purine nucleoside binding;GO:0016817//hydrolase activity, acting on acid …	-	MIR7747-x
Unigene011968	Unigene011968_05	PREDICTED: formin-like protein 6 [Jatropha curcas]	-	-	-	-	GO:0044424//intracellular part;GO:0043227//membrane-bounded organelle;GO:0044422//organelle part;GO:0005623//cell;GO:0005634//nucleus;GO:0005622//intracellular;GO:0044446//intracellular organelle part;GO:0043231//intracellular membrane-bounded organelle;GO:0043228//non-membrane-bounded organelle;GO:0043229//intracellular organelle;GO:0044464//cell part;GO:0016020//membrane;GO:0043232//intracellul…	-	-	novel-m0128-3p
Unigene011973	Unigene011973_04	PREDICTED: UPF0468 protein CG5343-like [Malus domestica]	-	-	-	-	-	-	-	novel-m0294-5p;novel-m0528-3p
Unigene011978	Unigene011978_02	--	-	-	-	-	-	-	-	MIR9897-y
Unigene011981	Unigene011981_02	PREDICTED: nuclear pore complex protein NUP93A-like [Jatropha curcas]	Genetic Information Processing	Translation	ko03013//RNA transport	K14309	-	-	GO:0051234//establishment of localization;GO:0051179//localization	novel-m0363-3p;novel-m0538-5p;novel-m0541-5p;novel-m0616-5p;novel-m0672-5p
Unigene011983	Unigene011983_02	PREDICTED: NF-X1-type zinc finger protein NFXL1 [Jatropha curcas]	-	-	-	-	GO:0044424//intracellular part;GO:0044464//cell part;GO:0005623//cell;GO:0043226//organelle;GO:0043229//intracellular organelle;GO:0005622//intracellular;GO:0043231//intracellular membrane-bounded organelle;GO:0043227//membrane-bounded organelle	GO:0043167//ion binding;GO:0001071//nucleic acid binding transcription factor activity;GO:0043169//cation binding;GO:0005488//binding;GO:0046914//transition metal ion binding;GO:0046872//metal ion binding	GO:0006139//nucleobase-containing compound metabolic process;GO:1901576//organic substance biosynthetic process;GO:0016070//RNA metabolic process;GO:0032774//RNA biosynthetic process;GO:0019438//aromatic compound biosynthetic process;GO:0034641//cellular nitrogen compound metabolic process;GO:0044237//cellular metabolic process;GO:0046483//heterocycle metabolic process;GO:1901360//organic cyclic …	MIR7747-x
Unigene011987	Unigene011987_05	PREDICTED: protein SCAI homolog [Jatropha curcas]	-	-	-	-	-	-	-	MIR156-z
Unigene011990	Unigene011990_02	PREDICTED: disease resistance protein At4g27190-like [Gossypium raimondii]	-	-	-	-	-	-	-	novel-m0389-5p;novel-m0441-3p;novel-m0578-3p
Unigene011992	Unigene011992_01	PREDICTED: probable disease resistance protein At4g27220 [Malus domestica]	-	-	-	-	-	-	-	novel-m0132-5p
Unigene011994	Unigene011994_01	Serine carboxypeptidase S28 family protein isoform 2, partial [Theobroma cacao]	-	-	-	-	GO:0043227//membrane-bounded organelle;GO:0009536//plastid;GO:0044464//cell part;GO:0005623//cell;GO:0043231//intracellular membrane-bounded organelle;GO:0005622//intracellular;GO:0043229//intracellular organelle;GO:0043226//organelle;GO:0044444//cytoplasmic part;GO:0005737//cytoplasm;GO:0044424//intracellular part	GO:0070011//peptidase activity, acting on L-amino acid peptides;GO:0008233//peptidase activity;GO:0003824//catalytic activity;GO:0016787//hydrolase activity	GO:0044238//primary metabolic process;GO:0043170//macromolecule metabolic process;GO:0019538//protein metabolic process;GO:0071704//organic substance metabolic process;GO:0008152//metabolic process	MIR1863-y;MIR7782-y;MIR7783-y;MIR845-y;MIR845-z;novel-m0444-3p
Unigene011996	Unigene011996_02	--	-	-	-	-	-	-	-	MIR1863-y;MIR7782-y;MIR7783-y;MIR845-y;MIR845-z;novel-m0444-3p
Unigene011998	Unigene011998_03	PREDICTED: carbonic anhydrase, chloroplastic-like [Jatropha curcas]	Metabolism	Energy metabolism	ko00910//Nitrogen metabolism	K01673	-	-	-	MIR1437-x;MIR9897-y
Unigene012000	Unigene012000_01	--	-	-	-	-	-	-	-	MIR1863-y;MIR7782-y
Unigene012007	Unigene012007_01	--	-	-	-	-	-	-	-	MIR8569-y
Unigene012009	Unigene012009_01	--	-	-	-	-	-	-	-	MIR8569-y
Unigene012014	Unigene012014_02	Cytochrome P450 [Gossypium arboreum]	-	-	-	-	-	-	-	novel-m0231-3p;novel-m0376-3p
Unigene012015	Unigene012015_02	Cytochrome P450 [Gossypium arboreum]	-	-	-	-	-	-	-	MIR7534-x
Unigene012021	Unigene012021_01	PREDICTED: BTB/POZ domain-containing protein At3g56230 isoform X2 [Populus euphratica]	-	-	-	-	-	-	-	MIR5205-x
Unigene012024	Unigene012024_01	--	-	-	-	-	-	-	-	MIR9408-y
Unigene012025	Unigene012025_01	--	-	-	-	-	-	-	-	MIR9408-y
Unigene012029	Unigene012029_05	--	-	-	-	-	-	-	-	MIR9408-y
Unigene012046	Unigene012046_01	PREDICTED: LOW QUALITY PROTEIN: scarecrow-like protein 6 [Jatropha curcas]	-	-	-	-	-	-	-	MIR171-y;MIR171-z
Unigene012050	Unigene012050_01	PREDICTED: LOW QUALITY PROTEIN: scarecrow-like protein 6 [Jatropha curcas]	-	-	-	-	-	-	-	MIR7726-x
Unigene012052	Unigene012052_01	--	-	-	-	-	-	-	-	MIR6480-y
Unigene012055	Unigene012055_04	PREDICTED: protein NLRC3 [Jatropha curcas]	-	-	-	-	-	-	-	novel-m0484-3p
Unigene012058	Unigene012058_04	PREDICTED: BTB/POZ domain-containing protein At4g08455 [Jatropha curcas]	-	-	-	-	-	-	-	novel-m0168-5p;novel-m0225-5p;novel-m0322-5p;novel-m0404-5p;novel-m0621-5p
Unigene012067	Unigene012067_01	PREDICTED: RING-H2 finger protein ATL52-like [Jatropha curcas]	-	-	-	-	-	-	-	MIR9897-y
Unigene012076	Unigene012076_03	conserved hypothetical protein [Ricinus communis]	-	-	-	-	-	-	-	MIR1446-x
Unigene012094	Unigene012094_01	--	-	-	-	-	-	-	-	novel-m0329-3p;novel-m0409-3p;novel-m0410-3p;novel-m0411-5p;novel-m0458-5p;novel-m0459-3p;novel-m0471-3p;novel-m0673-3p;novel-m0673-5p;novel-m0674-5p;novel-m0675-3p
Unigene012095	Unigene012095_03	--	-	-	-	-	-	-	-	novel-m0329-3p;novel-m0409-3p;novel-m0410-3p;novel-m0411-5p;novel-m0458-5p;novel-m0459-3p;novel-m0471-3p;novel-m0673-3p;novel-m0673-5p;novel-m0674-5p;novel-m0675-3p
Unigene012114	Unigene012114_01	--	-	-	-	-	-	-	-	novel-m0037-3p;novel-m0056-5p;novel-m0483-5p
Unigene012142	Unigene012142_01	--	-	-	-	-	-	-	-	novel-m0084-5p;novel-m0188-5p
Unigene012153	Unigene012153_03	PREDICTED: probable phenylalanine--tRNA ligase beta subunit [Jatropha curcas]	Genetic Information Processing	Translation	ko00970//Aminoacyl-tRNA biosynthesis	K01890	GO:0044424//intracellular part;GO:0005622//intracellular;GO:0044464//cell part;GO:0005623//cell	GO:0003824//catalytic activity;GO:0004812//aminoacyl-tRNA ligase activity;GO:0097159//organic cyclic compound binding;GO:0005488//binding;GO:0032550//purine ribonucleoside binding;GO:0036094//small molecule binding;GO:0001882//nucleoside binding;GO:1901363//heterocyclic compound binding;GO:0016875//ligase activity, forming carbon-oxygen bonds;GO:0003676//nucleic acid binding;GO:0097367//carbohydr…	GO:0006418//tRNA aminoacylation for protein translation;GO:0009058//biosynthetic process;GO:0008152//metabolic process;GO:0044271//cellular nitrogen compound biosynthetic process;GO:0090304//nucleic acid metabolic process;GO:0044763//single-organism cellular process;GO:0044249//cellular biosynthetic process;GO:0006520//cellular amino acid metabolic process;GO:0006807//nitrogen compound metabolic …	MIR846-x
Unigene012156	Unigene012156_02	nucleotidyltransferase [Medicago truncatula]	-	-	-	-	-	-	-	novel-m0450-3p;novel-m0451-3p
Unigene012176	Unigene012176_03	PREDICTED: midasin [Jatropha curcas]	Genetic Information Processing	Translation	ko03008//Ribosome biogenesis in eukaryotes	K14572	-	-	-	novel-m0301-5p
Unigene012180	Unigene012180_02	PREDICTED: midasin [Jatropha curcas]	Genetic Information Processing	Translation	ko03008//Ribosome biogenesis in eukaryotes	K14572	-	-	-	novel-m0301-5p
Unigene012187	Unigene012187_04	PREDICTED: ethylene-insensitive protein 2 [Jatropha curcas]	Environmental Information Processing	Signal transduction	ko04075//Plant hormone signal transduction	K14513	GO:0016020//membrane	-	GO:0009725//response to hormone;GO:0044763//single-organism cellular process;GO:0099402//plant organ development;GO:0043207//response to external biotic stimulus;GO:0032502//developmental process;GO:0023052//signaling;GO:0010033//response to organic substance;GO:0032870//cellular response to hormone stimulus;GO:1902578//single-organism localization;GO:0006810//transport;GO:0009605//response to ex…	MIR394-y
Unigene012192	Unigene012192_02	bromodomain-containing protein [Ricinus communis]	-	-	-	-	-	-	-	novel-m0354-3p
Unigene012231	Unigene012231_03	PREDICTED: probable ubiquitin-conjugating enzyme E2 24 [Jatropha curcas]	Genetic Information Processing	Folding, sorting and degradation	ko04120//Ubiquitin mediated proteolysis	K10581	-	-	GO:0044699//single-organism process;GO:0009987//cellular process	MIR399-y
Unigene012236	Unigene012236_01	--	-	-	-	-	-	-	-	MIR6284-y
Unigene012256	Unigene012256_09	Enolase [Gossypium arboreum]	-	-	-	-	-	-	-	MIR7783-y
Unigene012262	Unigene012262_01	--	-	-	-	-	-	-	-	novel-m0332-5p
Unigene012275	Unigene012275_02	hypothetical retrotransposon [Ipomoea batatas]	-	-	-	-	-	GO:0016787//hydrolase activity;GO:0003824//catalytic activity	GO:0043170//macromolecule metabolic process;GO:0008152//metabolic process;GO:0071704//organic substance metabolic process;GO:0044238//primary metabolic process	MIR5139-x;MIR7783-y;MIR8155-y;MIR845-x;MIR845-y;novel-m0445-3p
Unigene012277	Unigene012277_01	--	-	-	-	-	-	-	-	novel-m0568-3p
Unigene012280	Unigene012280_01	--	-	-	-	-	-	-	-	novel-m0568-3p
Unigene012293	Unigene012293_04	Abscisic acid-deficient 4 [Theobroma cacao]	-	-	-	-	GO:0016020//membrane	-	GO:0044237//cellular metabolic process;GO:0009987//cellular process;GO:0008152//metabolic process	MIR2938-y
Unigene012294	Unigene012294_04	PREDICTED: zinc transporter 5 [Jatropha curcas]	-	-	-	-	GO:0031224//intrinsic component of membrane;GO:0016020//membrane;GO:0044425//membrane part	GO:0022857//transmembrane transporter activity;GO:0022892//substrate-specific transporter activity;GO:0022891//substrate-specific transmembrane transporter activity;GO:0005215//transporter activity;GO:0015075//ion transmembrane transporter activity	GO:0051234//establishment of localization;GO:0006810//transport;GO:0044763//single-organism cellular process;GO:0009987//cellular process;GO:0006812//cation transport;GO:0006811//ion transport;GO:0044699//single-organism process;GO:0051179//localization	MIR2938-y
Unigene012327	Unigene012327_01	--	-	-	-	-	-	-	-	MIR9897-y
Unigene012333	Unigene012333_01	PREDICTED: thylakoidal processing peptidase 1, chloroplastic-like [Jatropha curcas]	Genetic Information Processing	Folding, sorting and degradation	ko03060//Protein export	K03100	GO:0016020//membrane	-	-	MIR6106-y
Unigene012337	Unigene012337_01	PREDICTED: LOW QUALITY PROTEIN: pre-mRNA-splicing factor ATP-dependent RNA helicase PRP16 [Jatropha curcas]	Genetic Information Processing	Transcription	ko03040//Spliceosome	K12815	-	GO:0001883//purine nucleoside binding;GO:0097367//carbohydrate derivative binding;GO:0032550//purine ribonucleoside binding;GO:0016787//hydrolase activity;GO:0032549//ribonucleoside binding;GO:0001882//nucleoside binding;GO:0016817//hydrolase activity, acting on acid anhydrides;GO:0016462//pyrophosphatase activity;GO:0036094//small molecule binding;GO:0003824//catalytic activity;GO:0016818//hydro…	-	MIR482-x;MIR9726-y
Unigene012345	Unigene012345_01	PREDICTED: RNA polymerase II-associated factor 1 homolog [Jatropha curcas]	-	-	-	-	-	-	GO:0016043//cellular component organization;GO:0006464//cellular protein modification process;GO:0016569//chromatin modification;GO:0044238//primary metabolic process;GO:0006325//chromatin organization;GO:0044267//cellular protein metabolic process;GO:0043170//macromolecule metabolic process;GO:0071704//organic substance metabolic process;GO:0043412//macromolecule modification;GO:0071840//cellula…	novel-m0540-3p
Unigene012358	Unigene012358_08	PREDICTED: NHL repeat-containing protein 2 isoform X1 [Jatropha curcas]	-	-	-	-	-	GO:0003824//catalytic activity	-	novel-m0043-3p;novel-m0507-3p;novel-m0546-5p
Unigene012363	Unigene012363_01	PREDICTED: probable GPI-anchored adhesin-like protein PGA55 isoform X1 [Malus domestica]	-	-	-	-	-	-	-	MIR4243-x;MIR5077-x
Unigene012365	Unigene012365_07	PREDICTED: protein ENHANCED DOWNY MILDEW 2 isoform X1 [Jatropha curcas]	-	-	-	-	-	-	GO:0044260//cellular macromolecule metabolic process;GO:0071840//cellular component organization or biogenesis;GO:0048731//system development;GO:0032502//developmental process;GO:0048518//positive regulation of biological process;GO:0008152//metabolic process;GO:0050789//regulation of biological process;GO:0071704//organic substance metabolic process;GO:0006325//chromatin organization;GO:0050794/…	MIR2119-y
Unigene012390	Unigene012390_07	PREDICTED: kinesin-like protein KCA2 [Jatropha curcas]	-	-	-	-	-	GO:0097159//organic cyclic compound binding;GO:0005488//binding;GO:0003824//catalytic activity;GO:0097367//carbohydrate derivative binding;GO:1901363//heterocyclic compound binding;GO:0016787//hydrolase activity;GO:0001882//nucleoside binding;GO:0015631//tubulin binding;GO:0016817//hydrolase activity, acting on acid anhydrides;GO:0016818//hydrolase activity, acting on acid anhydrides, in phosphor…	GO:0051179//localization;GO:0051234//establishment of localization;GO:0007017//microtubule-based process;GO:0019750//chloroplast localization;GO:0071840//cellular component organization or biogenesis;GO:0009657//plastid organization;GO:0016043//cellular component organization;GO:0009902//chloroplast relocation;GO:0044763//single-organism cellular process;GO:0051649//establishment of localization …	MIR5139-x;MIR8155-y
Unigene012416	Unigene012416_01	acid protease [Coccomyxa subellipsoidea C-169]	-	-	-	-	-	-	-	MIR9726-y
Unigene012427	Unigene012427_01	--	-	-	-	-	-	-	-	MIR7752-y
Unigene012469	Unigene012469_01	kinase-like protein, partial [Coccomyxa subellipsoidea C-169]	-	-	-	-	-	GO:0016772//transferase activity, transferring phosphorus-containing groups;GO:0016301//kinase activity;GO:0016740//transferase activity;GO:0003824//catalytic activity	-	MIR394-y
Unigene012482	Unigene012482_01	PREDICTED: formin-like protein 20 isoform X8 [Gossypium raimondii]	-	-	-	-	-	-	-	MIR1134-z
Unigene012486	Unigene012486_01	LTR retrotransposon-like protein [Rhodiola fastigiata]	-	-	-	-	-	-	-	MIR829-x
Unigene012496	Unigene012496_01	PREDICTED: fasciclin-like arabinogalactan protein 4 [Jatropha curcas]	-	-	-	-	GO:0005623//cell;GO:0044464//cell part;GO:0005886//plasma membrane;GO:0071944//cell periphery;GO:0016020//membrane	-	-	MIR5274-y
Unigene012500	Unigene012500_01	--	-	-	-	-	-	-	-	MIR829-x
Unigene012518	Unigene012518_01	PREDICTED: dentin sialophosphoprotein-like, partial [Nicotiana tomentosiformis]	-	-	-	-	-	-	-	MIR479-x
Unigene012537	Unigene012537_01	--	-	-	-	-	-	-	-	novel-m0125-5p;novel-m0160-5p;novel-m0231-3p;novel-m0276-3p;novel-m0295-5p;novel-m0351-5p;novel-m0363-3p;novel-m0374-5p;novel-m0406-5p;novel-m0538-5p;novel-m0541-5p;novel-m0616-5p;novel-m0629-5p;novel-m0672-5p
Unigene012552	Unigene012552_01	--	-	-	-	-	-	-	-	MIR6293-x
Unigene012566	Unigene012566_01	PREDICTED: cell division control protein 3-like [Pyrus x bretschneideri]	-	-	-	-	-	-	-	MIR3932-x
Unigene012594	Unigene012594_01	--	-	-	-	-	-	-	-	MIR8026-x;novel-m0191-3p;novel-m0326-3p
Unigene012597	Unigene012597_01	--	-	-	-	-	-	-	-	novel-m0337-5p
Unigene012601	Unigene012601_04	--	-	-	-	-	-	-	-	novel-m0094-3p;novel-m0329-3p;novel-m0409-3p;novel-m0410-3p;novel-m0411-5p;novel-m0458-5p;novel-m0459-3p;novel-m0471-3p;novel-m0673-5p;novel-m0675-3p
Unigene012612	Unigene012612_01	Acyl-[acyl-carrier-protein]--UDP-N-acetylglucosamine O-acyltransferase [Gossypium arboreum]	-	-	-	-	-	-	-	MIR5563-x;MIR7693-y
Unigene012613	Unigene012613_03	tudor/PWWP/MBT superfamily protein [Medicago truncatula]	-	-	-	-	-	-	-	MIR5077-x
Unigene012614	Unigene012614_01	PREDICTED: TMV resistance protein N-like isoform X4 [Populus euphratica]	-	-	-	-	-	-	-	MIR474-x;MIR7783-y
Unigene012623	Unigene012623_13	PREDICTED: F-box protein SKIP17-like [Jatropha curcas]	-	-	-	-	-	-	-	MIR2938-y
Unigene012629	Unigene012629_01	Chromosome segregation in meiosis 3 [Gossypium arboreum]	-	-	-	-	-	-	-	novel-m0270-3p;novel-m0271-3p;novel-m0361-3p;novel-m0630-5p
Unigene012638	Unigene012638_01	--	-	-	-	-	-	-	-	novel-m0087-3p;novel-m0323-3p;novel-m0432-3p;novel-m0476-5p;novel-m0477-5p;novel-m0491-3p;novel-m0492-5p;novel-m0601-3p;novel-m0615-3p;novel-m0623-3p
Unigene012639	Unigene012639_01	PREDICTED: B3 domain-containing transcription repressor VAL2 isoform X2 [Jatropha curcas]	-	-	-	-	GO:0044424//intracellular part;GO:0043231//intracellular membrane-bounded organelle;GO:0043226//organelle;GO:0005623//cell;GO:0044464//cell part;GO:0043227//membrane-bounded organelle;GO:0043229//intracellular organelle;GO:0005622//intracellular	GO:0043169//cation binding;GO:0046872//metal ion binding;GO:0043167//ion binding;GO:0046914//transition metal ion binding;GO:0005488//binding	GO:0044271//cellular nitrogen compound biosynthetic process;GO:0009058//biosynthetic process;GO:0044237//cellular metabolic process;GO:1901360//organic cyclic compound metabolic process;GO:0010467//gene expression;GO:0018130//heterocycle biosynthetic process;GO:0046483//heterocycle metabolic process;GO:0008152//metabolic process;GO:0006351//transcription, DNA-templated;GO:0034645//cellular macrom…	novel-m0087-3p;novel-m0323-3p;novel-m0432-3p;novel-m0476-5p;novel-m0477-5p;novel-m0491-3p;novel-m0492-5p;novel-m0601-3p;novel-m0615-3p;novel-m0623-3p
Unigene012640	Unigene012640_03	PREDICTED: B3 domain-containing transcription repressor VAL2 isoform X2 [Jatropha curcas]	-	-	-	-	GO:0005622//intracellular;GO:0043227//membrane-bounded organelle;GO:0044464//cell part;GO:0005623//cell;GO:0043231//intracellular membrane-bounded organelle;GO:0043226//organelle;GO:0044424//intracellular part;GO:0043229//intracellular organelle	GO:0046872//metal ion binding;GO:0043169//cation binding;GO:0043167//ion binding;GO:0005488//binding;GO:0046914//transition metal ion binding	GO:0044249//cellular biosynthetic process;GO:0044271//cellular nitrogen compound biosynthetic process;GO:0032774//RNA biosynthetic process;GO:0016070//RNA metabolic process;GO:0097659//nucleic acid-templated transcription;GO:0071704//organic substance metabolic process;GO:0009059//macromolecule biosynthetic process;GO:0044237//cellular metabolic process;GO:0019438//aromatic compound biosynthetic …	novel-m0397-5p
Unigene012641	Unigene012641_01	--	-	-	-	-	-	-	-	novel-m0087-3p;novel-m0323-3p;novel-m0432-3p;novel-m0476-5p;novel-m0477-5p;novel-m0491-3p;novel-m0492-5p;novel-m0601-3p;novel-m0615-3p;novel-m0623-3p
Unigene012642	Unigene012642_01	PREDICTED: B3 domain-containing transcription repressor VAL2 isoform X2 [Jatropha curcas]	-	-	-	-	GO:0005622//intracellular;GO:0044424//intracellular part;GO:0043227//membrane-bounded organelle;GO:0044464//cell part;GO:0043226//organelle;GO:0043229//intracellular organelle;GO:0043231//intracellular membrane-bounded organelle;GO:0005623//cell	GO:0005488//binding;GO:0046872//metal ion binding;GO:0043167//ion binding;GO:0043169//cation binding;GO:0046914//transition metal ion binding	GO:0034641//cellular nitrogen compound metabolic process;GO:0097659//nucleic acid-templated transcription;GO:0009987//cellular process;GO:1901576//organic substance biosynthetic process;GO:0006139//nucleobase-containing compound metabolic process;GO:0044271//cellular nitrogen compound biosynthetic process;GO:0006725//cellular aromatic compound metabolic process;GO:0008152//metabolic process;GO:00…	novel-m0397-5p
Unigene012648	Unigene012648_01	PREDICTED: LRR receptor-like serine/threonine-protein kinase GSO1 [Jatropha curcas]	-	-	-	-	-	-	-	MIR5632-y
Unigene012657	Unigene012657_01	PREDICTED: homeobox-leucine zipper protein HDG2 isoform X2 [Jatropha curcas]	-	-	-	-	GO:0043231//intracellular membrane-bounded organelle;GO:0043226//organelle;GO:0005623//cell;GO:0044424//intracellular part;GO:0005622//intracellular;GO:0043227//membrane-bounded organelle;GO:0044464//cell part;GO:0043229//intracellular organelle	GO:0005488//binding	GO:0048869//cellular developmental process;GO:0048468//cell development;GO:0044699//single-organism process;GO:0071840//cellular component organization or biogenesis;GO:0044763//single-organism cellular process;GO:0000904//cell morphogenesis involved in differentiation;GO:0022414//reproductive process;GO:0000003//reproduction;GO:0032502//developmental process;GO:0044767//single-organism developme…	novel-m0343-5p
Unigene012659	Unigene012659_02	PREDICTED: G-type lectin S-receptor-like serine/threonine-protein kinase B120 isoform X2 [Jatropha curcas]	-	-	-	-	GO:0016020//membrane	GO:0005488//binding;GO:0004672//protein kinase activity;GO:0016772//transferase activity, transferring phosphorus-containing groups;GO:0016301//kinase activity;GO:0003824//catalytic activity;GO:0016773//phosphotransferase activity, alcohol group as acceptor;GO:0016740//transferase activity	GO:0008152//metabolic process;GO:0006796//phosphate-containing compound metabolic process;GO:0044237//cellular metabolic process;GO:0009987//cellular process;GO:0006793//phosphorus metabolic process	MIR2092-y
Unigene012662	Unigene012662_04	--	-	-	-	-	-	-	-	MIR474-x
Unigene012664	Unigene012664_07	PREDICTED: probable 28S rRNA (cytosine(4447)-C(5))-methyltransferase [Jatropha curcas]	-	-	-	-	-	-	-	novel-m0088-5p;novel-m0168-5p
Unigene012666	Unigene012666_03	PREDICTED: C2 and GRAM domain-containing protein At5g50170 [Jatropha curcas]	-	-	-	-	-	-	-	novel-m0093-3p
Unigene012667	Unigene012667_02	PREDICTED: cation/calcium exchanger 2 [Jatropha curcas]	-	-	-	-	-	-	-	novel-m0453-3p;novel-m0454-3p
Unigene012680	Unigene012680_01	--	-	-	-	-	-	-	-	MIR9654-y
Unigene012686	Unigene012686_01	carbohydrate-binding module family 48 protein [Medicago truncatula]	-	-	-	-	-	-	-	novel-m0376-5p
Unigene012694	Unigene012694_17	PREDICTED: CDP-diacylglycerol--serine O-phosphatidyltransferase 1 isoform X1 [Jatropha curcas]	Metabolism	Lipid metabolism	ko00564//Glycerophospholipid metabolism	K08730	GO:0012505//endomembrane system;GO:0016020//membrane;GO:0042175//nuclear outer membrane-endoplasmic reticulum membrane network;GO:0005623//cell;GO:0031224//intrinsic component of membrane;GO:0044425//membrane part;GO:0044464//cell part	-	GO:0044763//single-organism cellular process;GO:0008152//metabolic process;GO:0071704//organic substance metabolic process;GO:0044255//cellular lipid metabolic process;GO:0006793//phosphorus metabolic process;GO:0044237//cellular metabolic process;GO:0046486//glycerolipid metabolic process;GO:0006796//phosphate-containing compound metabolic process;GO:0044699//single-organism process;GO:0009987//…	novel-m0208-5p
Unigene012701	Unigene012701_10	PREDICTED: beclin-1-like protein [Jatropha curcas]	Cellular Processes	Transport and catabolism	ko04140//Regulation of autophagy	K08334	GO:0005737//cytoplasm;GO:0044424//intracellular part;GO:0005622//intracellular;GO:0044444//cytoplasmic part;GO:0005623//cell;GO:0044464//cell part	-	GO:0015031//protein transport;GO:0006810//transport;GO:0009856//pollination;GO:0051649//establishment of localization in cell;GO:0033036//macromolecule localization;GO:0051704//multi-organism process;GO:0006886//intracellular protein transport;GO:0009987//cellular process;GO:0044706//multi-multicellular organism process;GO:0006605//protein targeting;GO:0008104//protein localization;GO:0051179//lo…	MIR5563-x
Unigene012704	Unigene012704_09	RecName: Full=Serine hydroxymethyltransferase, mitochondrial; Short=SHMT; AltName: Full=Glycine hydroxymethyltransferase; AltName: Full=Serine methylase; Flags: Precursor [Pisum sativum]	Metabolism	Global and Overview;Amino acid metabolism;Carbohydrate metabolism;Metabolism of cofactors and vitamins;Metabolism of other amino acids	ko01200//Carbon metabolism;ko01230//Biosynthesis of amino acids;ko00630//Glyoxylate and dicarboxylate metabolism;ko00260//Glycine, serine and threonine metabolism;ko00460//Cyanoamino acid metabolism;ko00670//One carbon pool by folate	K00600	GO:0005737//cytoplasm;GO:0005829//cytosol;GO:0016020//membrane;GO:0044464//cell part;GO:0044424//intracellular part;GO:0044422//organelle part;GO:0043226//organelle;GO:0043227//membrane-bounded organelle;GO:0044446//intracellular organelle part;GO:0009507//chloroplast;GO:0044444//cytoplasmic part;GO:0009536//plastid;GO:0005622//intracellular;GO:0043229//intracellular organelle;GO:0005623//cell;GO…	GO:0005488//binding;GO:0016740//transferase activity;GO:0016741//transferase activity, transferring one-carbon groups;GO:1901363//heterocyclic compound binding;GO:0097159//organic cyclic compound binding;GO:0003824//catalytic activity	GO:0044281//small molecule metabolic process;GO:0006730//one-carbon metabolic process;GO:0006082//organic acid metabolic process;GO:0008152//metabolic process;GO:0071704//organic substance metabolic process;GO:0044237//cellular metabolic process;GO:0044763//single-organism cellular process;GO:1901564//organonitrogen compound metabolic process;GO:0009987//cellular process;GO:1901605//alpha-amino a…	MIR161-x
Unigene012712	Unigene012712_04	PREDICTED: protein TIFY 8 isoform X3 [Jatropha curcas]	-	-	-	-	-	-	-	novel-m0086-5p
Unigene012732	Unigene012732_01	At3g12560-like protein [Boechera stricta]	-	-	-	-	-	-	-	novel-m0027-5p;novel-m0039-3p;novel-m0123-5p;novel-m0125-5p;novel-m0134-3p;novel-m0351-5p;novel-m0361-3p;novel-m0374-5p;novel-m0395-5p;novel-m0406-5p;novel-m0593-5p;novel-m0629-5p
Unigene012733	Unigene012733_01	At3g12560-like protein [Boechera stricta]	-	-	-	-	-	-	-	novel-m0027-5p;novel-m0123-5p;novel-m0125-5p;novel-m0134-3p;novel-m0270-3p;novel-m0271-3p;novel-m0351-5p;novel-m0361-3p;novel-m0374-5p;novel-m0395-5p;novel-m0406-5p;novel-m0593-5p;novel-m0629-5p
Unigene012741	Unigene012741_01	PREDICTED: SUMO-conjugating enzyme SCE1 [Nicotiana sylvestris]	Genetic Information Processing	Folding, sorting and degradation;Translation	ko03013//RNA transport;ko04120//Ubiquitin mediated proteolysis	K10577	-	GO:0097367//carbohydrate derivative binding;GO:0005488//binding;GO:0001882//nucleoside binding;GO:0001883//purine nucleoside binding;GO:0032550//purine ribonucleoside binding;GO:0032549//ribonucleoside binding;GO:0036094//small molecule binding;GO:1901363//heterocyclic compound binding;GO:0097159//organic cyclic compound binding	-	novel-m0094-3p;novel-m0329-3p;novel-m0409-3p;novel-m0410-3p;novel-m0411-5p;novel-m0458-5p;novel-m0459-3p;novel-m0471-3p;novel-m0673-5p;novel-m0675-3p
Unigene012742	Unigene012742_05	PREDICTED: hypersensitive-induced response protein 1-like [Nelumbo nucifera]	-	-	-	-	-	-	-	MIR829-x;novel-m0094-3p;novel-m0329-3p;novel-m0409-3p;novel-m0410-3p;novel-m0411-5p;novel-m0458-5p;novel-m0459-3p;novel-m0471-3p;novel-m0556-3p;novel-m0673-5p;novel-m0675-3p
Unigene012745	Unigene012745_05	PREDICTED: Niemann-Pick C1 protein-like [Jatropha curcas]	-	-	-	-	GO:0044425//membrane part;GO:0031224//intrinsic component of membrane;GO:0005911//cell-cell junction;GO:0016020//membrane;GO:0030054//cell junction	-	GO:0051179//localization;GO:0033036//macromolecule localization;GO:0010876//lipid localization	novel-m0329-3p;novel-m0409-3p;novel-m0410-3p;novel-m0458-5p;novel-m0459-3p;novel-m0471-3p;novel-m0673-5p;novel-m0674-5p;novel-m0675-3p
Unigene012746	Unigene012746_01	patched family protein [Populus trichocarpa]	-	-	-	-	GO:0016020//membrane;GO:0031224//intrinsic component of membrane;GO:0044425//membrane part	-	GO:0051179//localization;GO:0010876//lipid localization;GO:0033036//macromolecule localization	novel-m0329-3p;novel-m0409-3p;novel-m0410-3p;novel-m0458-5p;novel-m0459-3p;novel-m0471-3p;novel-m0673-5p;novel-m0674-5p;novel-m0675-3p
Unigene012754	Unigene012754_12	Fumarate reductase flavoprotein subunit [Gossypium arboreum]	-	-	-	-	-	-	-	MIR8044-x
Unigene012756	Unigene012756_05	PREDICTED: somatic embryogenesis receptor kinase 2-like [Jatropha curcas]	-	-	-	-	GO:0044425//membrane part;GO:0031224//intrinsic component of membrane;GO:0016020//membrane	GO:0016772//transferase activity, transferring phosphorus-containing groups;GO:0001883//purine nucleoside binding;GO:0032550//purine ribonucleoside binding;GO:0016740//transferase activity;GO:0097367//carbohydrate derivative binding;GO:0005488//binding;GO:0097159//organic cyclic compound binding;GO:0004672//protein kinase activity;GO:1901363//heterocyclic compound binding;GO:0016301//kinase activ…	GO:0009987//cellular process;GO:0036211//protein modification process;GO:0043170//macromolecule metabolic process;GO:0044699//single-organism process;GO:0071704//organic substance metabolic process;GO:0044763//single-organism cellular process;GO:0006793//phosphorus metabolic process;GO:0044237//cellular metabolic process;GO:0008152//metabolic process;GO:0044238//primary metabolic process;GO:00442…	MIR2118-y
Unigene012758	Unigene012758_03	--	-	-	-	-	-	-	-	novel-m0102-3p;novel-m0371-3p
Unigene012759	Unigene012759_01	--	-	-	-	-	-	-	-	novel-m0089-3p;novel-m0094-3p;novel-m0329-3p;novel-m0409-3p;novel-m0410-3p;novel-m0411-5p;novel-m0458-5p;novel-m0459-3p;novel-m0459-5p;novel-m0471-3p;novel-m0673-3p;novel-m0673-5p;novel-m0674-5p;novel-m0675-3p
Unigene012761	Unigene012761_10	PREDICTED: NEDD8-activating enzyme E1 regulatory subunit-like [Tarenaya hassleriana]	-	-	-	-	-	GO:0016874//ligase activity;GO:0003824//catalytic activity;GO:0008641//small protein activating enzyme activity;GO:0016877//ligase activity, forming carbon-sulfur bonds	GO:0044238//primary metabolic process;GO:0006464//cellular protein modification process;GO:0043170//macromolecule metabolic process;GO:0032446//protein modification by small protein conjugation;GO:0009987//cellular process;GO:0043412//macromolecule modification;GO:0071704//organic substance metabolic process;GO:0036211//protein modification process;GO:0070647//protein modification by small protei…	MIR4243-x
Unigene012763	Unigene012763_01	--	-	-	-	-	-	-	-	novel-m0294-5p;novel-m0528-3p
Unigene012764	Unigene012764_01	--	-	-	-	-	-	-	-	novel-m0294-5p;novel-m0528-3p
Unigene012765	Unigene012765_01	--	-	-	-	-	-	-	-	novel-m0026-5p
Unigene012767	Unigene012767_01	--	-	-	-	-	-	-	-	novel-m0294-5p;novel-m0528-3p
Unigene012768	Unigene012768_03	coronatine-insensitive 1 [Hevea brasiliensis]	Environmental Information Processing	Signal transduction	ko04075//Plant hormone signal transduction	K13463	-	-	-	novel-m0294-5p;novel-m0528-3p
Unigene012773	Unigene012773_07	PREDICTED: homeobox protein BEL1 homolog [Jatropha curcas]	-	-	-	-	GO:0005623//cell;GO:0005622//intracellular;GO:0044464//cell part;GO:0044424//intracellular part	-	-	MIR5059-x;novel-m0174-5p
Unigene012777	Unigene012777_11	ankyrin repeat family protein [Populus trichocarpa]	-	-	-	-	-	GO:0003824//catalytic activity	-	MIR2916-x
Unigene012790	Unigene012790_01	--	-	-	-	-	-	-	-	novel-m0600-3p
Unigene012791	Unigene012791_01	Ribonuclease P subunit p30 [Gossypium arboreum]	Genetic Information Processing	Translation	ko03013//RNA transport;ko03008//Ribosome biogenesis in eukaryotes	K03539	-	-	-	novel-m0113-3p
Unigene012792	Unigene012792_06	PREDICTED: NAD-dependent protein deacetylase SRT1 [Jatropha curcas]	-	-	-	-	-	-	-	novel-m0294-5p;novel-m0528-3p
Unigene012801	Unigene012801_02	--	-	-	-	-	-	-	-	novel-m0354-3p
Unigene012813	Unigene012813_01	Serine/threonine-protein phosphatase 7 long form like [Glycine soja]	-	-	-	-	-	-	-	novel-m0293-5p
Unigene012818	Unigene012818_01	Error-prone DNA polymerase 2 [Gossypium arboreum]	-	-	-	-	-	-	-	novel-m0287-3p
Unigene012823	Unigene012823_17	ABC transporter family protein [Hevea brasiliensis]	Environmental Information Processing	Membrane transport	ko02010//ABC transporters	K05674	-	-	-	MIR7814-x
Unigene012824	Unigene012824_01	PREDICTED: ABC transporter C family member 13 isoform X2 [Populus euphratica]	Environmental Information Processing	Membrane transport	ko02010//ABC transporters	K05674	GO:0016020//membrane;GO:0031224//intrinsic component of membrane;GO:0044425//membrane part	GO:0032550//purine ribonucleoside binding;GO:0016787//hydrolase activity;GO:1901363//heterocyclic compound binding;GO:0016462//pyrophosphatase activity;GO:0097367//carbohydrate derivative binding;GO:0016818//hydrolase activity, acting on acid anhydrides, in phosphorus-containing anhydrides;GO:0016817//hydrolase activity, acting on acid anhydrides;GO:0005215//transporter activity;GO:0015405//P-P-b…	GO:0009987//cellular process;GO:0044763//single-organism cellular process;GO:0051179//localization;GO:0051234//establishment of localization;GO:0044699//single-organism process	MIR7814-x
Unigene012836	Unigene012836_12	Anthocyanidin 3-O-glucosyltransferase [Morus notabilis]	-	-	-	-	-	GO:0016740//transferase activity;GO:0003824//catalytic activity;GO:0016757//transferase activity, transferring glycosyl groups	-	MIR829-x
Unigene012842	Unigene012842_07	PREDICTED: serine/threonine-protein kinase/endoribonuclease IRE1a isoform X1 [Jatropha curcas]	Genetic Information Processing	Folding, sorting and degradation	ko04141//Protein processing in endoplasmic reticulum	K08852	-	-	-	novel-m0055-5p
Unigene012868	Unigene012868_04	PREDICTED: F-box protein At1g67340 [Jatropha curcas]	-	-	-	-	-	-	-	MIR3932-x
Unigene012875	Unigene012875_11	hydroxyproline-rich glycoprotein [Populus trichocarpa]	-	-	-	-	-	-	-	novel-m0317-3p;novel-m0318-5p;novel-m0319-5p;novel-m0427-3p
Unigene012879	Unigene012879_05	PREDICTED: uncharacterized protein LOC105117077 isoform X2 [Populus euphratica]	-	-	-	-	-	-	-	MIR5281-y
Unigene012880	Unigene012880_03	hypothetical protein POPTR_0017s05870g [Populus trichocarpa]	-	-	-	-	-	-	-	MIR5281-y
Unigene012883	Unigene012883_04	PREDICTED: callose synthase 1 [Jatropha curcas]	-	-	-	-	-	-	-	MIR6034-y;novel-m0108-3p
Unigene012885	Unigene012885_01	PREDICTED: protein STABILIZED1 [Jatropha curcas]	Genetic Information Processing	Transcription	ko03040//Spliceosome	K12855	-	-	-	MIR9897-y
Unigene012899	Unigene012899_01	PREDICTED: probable flavin-containing monooxygenase 1 [Vitis vinifera]	-	-	-	-	-	GO:1901265//nucleoside phosphate binding;GO:0016705//oxidoreductase activity, acting on paired donors, with incorporation or reduction of molecular oxygen;GO:0097159//organic cyclic compound binding;GO:0016491//oxidoreductase activity;GO:1901363//heterocyclic compound binding;GO:0003824//catalytic activity;GO:0036094//small molecule binding;GO:0005488//binding;GO:0016709//oxidoreductase activity,…	GO:0008152//metabolic process;GO:0044710//single-organism metabolic process;GO:0044699//single-organism process	novel-m0297-5p
Unigene012916	Unigene012916_01	--	-	-	-	-	-	-	-	MIR5072-x
Unigene012917	Unigene012917_01	--	-	-	-	-	-	-	-	MIR5072-x
Unigene012918	Unigene012918_06	--	-	-	-	-	-	-	-	MIR5072-x;MIR9773-y;novel-m0200-5p;novel-m0201-5p
Unigene012920	Unigene012920_01	--	-	-	-	-	-	-	-	MIR5072-x
Unigene012953	Unigene012953_01	--	-	-	-	-	-	-	-	MIR5026-y
Unigene012957	Unigene012957_01	--	-	-	-	-	-	-	-	MIR394-y
Unigene013010	Unigene013010_01	epidermal retinol dehydrogenase 2-like protein, partial [Nannochloropsis gaditana CCMP526]	-	-	-	-	-	-	-	MIR8022-x
Unigene013043	Unigene013043_01	PREDICTED: pentatricopeptide repeat-containing protein At1g02370, mitochondrial-like isoform X2 [Populus euphratica]	-	-	-	-	-	-	-	novel-m0523-3p;novel-m0580-5p;novel-m0581-5p
Unigene013045	Unigene013045_01	--	-	-	-	-	-	-	-	MIR7508-x
Unigene013049	Unigene013049_01	P protein-like [Oryza sativa Japonica Group]	Metabolism	Amino acid metabolism;Global and Overview;Carbohydrate metabolism	ko01200//Carbon metabolism;ko00630//Glyoxylate and dicarboxylate metabolism;ko00260//Glycine, serine and threonine metabolism	K00281	-	GO:0003824//catalytic activity;GO:0016491//oxidoreductase activity	GO:1901605//alpha-amino acid metabolic process;GO:0006807//nitrogen compound metabolic process;GO:0019752//carboxylic acid metabolic process;GO:0044710//single-organism metabolic process;GO:0009069//serine family amino acid metabolic process;GO:1901564//organonitrogen compound metabolic process;GO:0044281//small molecule metabolic process;GO:0008152//metabolic process;GO:0043436//oxoacid metaboli…	novel-m0367-3p
Unigene013052	Unigene013052_01	--	-	-	-	-	-	-	-	novel-m0174-5p
Unigene013060	Unigene013060_01	OSJNBa0042I15.19 [Oryza sativa Japonica Group]	Genetic Information Processing	Translation	ko03008//Ribosome biogenesis in eukaryotes	K11108	-	GO:0016740//transferase activity;GO:0016787//hydrolase activity;GO:0003824//catalytic activity;GO:0005488//binding	GO:0090304//nucleic acid metabolic process;GO:0046483//heterocycle metabolic process;GO:0044237//cellular metabolic process;GO:0071704//organic substance metabolic process;GO:0009987//cellular process;GO:0034641//cellular nitrogen compound metabolic process;GO:0008152//metabolic process;GO:0006807//nitrogen compound metabolic process;GO:0044238//primary metabolic process;GO:0006139//nucleobase-co…	novel-m0670-5p
Unigene013078	Unigene013078_01	--	-	-	-	-	-	-	-	MIR829-x
Unigene013093	Unigene013093_01	cup a 1 protein [Hesperocyparis arizonica]	Metabolism	Carbohydrate metabolism	ko00040//Pentose and glucuronate interconversions	K01728	-	-	-	MIR1134-z
Unigene013103	Unigene013103_01	--	-	-	-	-	-	-	-	novel-m0183-3p
Unigene013151	Unigene013151_01	PREDICTED: gibberellin receptor GID1C [Jatropha curcas]	Environmental Information Processing	Signal transduction	ko04075//Plant hormone signal transduction	K14493	-	GO:0003824//catalytic activity	-	MIR846-x
Unigene013165	Unigene013165_01	--	-	-	-	-	-	-	-	novel-m0205-5p;novel-m0438-5p;novel-m0639-5p
Unigene013168	Unigene013168_06	TdcA1-ORF1-ORF2 [Daucus carota]	-	-	-	-	-	-	-	MIR8022-x
Unigene013173	Unigene013173_02	PREDICTED: zinc finger CCCH domain-containing protein 48-like isoform X1 [Nelumbo nucifera]	-	-	-	-	-	GO:0005488//binding	-	MIR7508-x
Unigene013179	Unigene013179_12	PREDICTED: protein SET DOMAIN GROUP 40 [Jatropha curcas]	-	-	-	-	-	-	-	novel-m0438-3p
Unigene013180	Unigene013180_01	PREDICTED: protein SET DOMAIN GROUP 40 [Jatropha curcas]	-	-	-	-	-	-	-	novel-m0438-3p
Unigene013182	Unigene013182_05	PIF-like orf1 [Daucus carota]	-	-	-	-	-	-	-	novel-m0666-3p
Unigene013194	Unigene013194_08	dormancy associated MADS-box protein [Euphorbia esula]	-	-	-	-	GO:0043226//organelle;GO:0043231//intracellular membrane-bounded organelle;GO:0043227//membrane-bounded organelle;GO:0005622//intracellular;GO:0005623//cell;GO:0044464//cell part;GO:0044424//intracellular part;GO:0043229//intracellular organelle	GO:0005515//protein binding;GO:0005488//binding;GO:0001071//nucleic acid binding transcription factor activity	GO:0044249//cellular biosynthetic process;GO:0032774//RNA biosynthetic process;GO:0043170//macromolecule metabolic process;GO:0044238//primary metabolic process;GO:0006725//cellular aromatic compound metabolic process;GO:1901360//organic cyclic compound metabolic process;GO:1901576//organic substance biosynthetic process;GO:0010467//gene expression;GO:0019438//aromatic compound biosynthetic proce…	MIR9408-y
Unigene013195	Unigene013195_01	--	-	-	-	-	-	-	-	novel-m0093-3p;novel-m0480-3p
Unigene013217	Unigene013217_05	plasma membrane H+ ATPase family protein [Populus trichocarpa]	Metabolism	Energy metabolism	ko00190//Oxidative phosphorylation	K01535	GO:0016020//membrane;GO:0031224//intrinsic component of membrane;GO:0044425//membrane part	GO:0003824//catalytic activity;GO:0005488//binding;GO:0015405//P-P-bond-hydrolysis-driven transmembrane transporter activity;GO:0043169//cation binding;GO:0016818//hydrolase activity, acting on acid anhydrides, in phosphorus-containing anhydrides;GO:0015399//primary active transmembrane transporter activity;GO:0097159//organic cyclic compound binding;GO:0001883//purine nucleoside binding;GO:00426…	GO:0006812//cation transport;GO:0044249//cellular biosynthetic process;GO:1902578//single-organism localization;GO:0071704//organic substance metabolic process;GO:0006810//transport;GO:1901360//organic cyclic compound metabolic process;GO:0009259//ribonucleotide metabolic process;GO:0072522//purine-containing compound biosynthetic process;GO:0006818//hydrogen transport;GO:0006796//phosphate-conta…	MIR2275-x
Unigene013221	Unigene013221_06	PREDICTED: bromodomain and WD repeat-containing protein 1 isoform X4 [Jatropha curcas]	-	-	-	-	-	-	-	MIR4414-x
Unigene013223	Unigene013223_01	PREDICTED: F-box-like/WD repeat-containing protein TBL1Y [Eucalyptus grandis]	-	-	-	-	-	-	-	MIR2275-x
Unigene013247	Unigene013247_05	PREDICTED: dymeclin isoform X1 [Jatropha curcas]	-	-	-	-	-	-	-	MIR6485-x
Unigene013249	Unigene013249_11	PREDICTED: NAD kinase 2, chloroplastic [Jatropha curcas]	Metabolism	Metabolism of cofactors and vitamins	ko00760//Nicotinate and nicotinamide metabolism	K00858	-	GO:0016772//transferase activity, transferring phosphorus-containing groups;GO:0016740//transferase activity;GO:0003824//catalytic activity	GO:0044763//single-organism cellular process;GO:0051186//cofactor metabolic process;GO:0044699//single-organism process;GO:0006753//nucleoside phosphate metabolic process;GO:0006739//NADP metabolic process;GO:0006139//nucleobase-containing compound metabolic process;GO:0019637//organophosphate metabolic process;GO:0019362//pyridine nucleotide metabolic process;GO:0009987//cellular process;GO:0046…	MIR829-x
Unigene013266	Unigene013266_02	PREDICTED: BTB/POZ domain-containing protein POB1-like [Jatropha curcas]	-	-	-	-	-	-	-	MIR535-z
Unigene013267	Unigene013267_01	--	-	-	-	-	-	-	-	novel-m0248-5p
Unigene013271	Unigene013271_03	Global transcription factor group A2 isoform 1 [Theobroma cacao]	-	-	-	-	GO:0043227//membrane-bounded organelle;GO:0043229//intracellular organelle;GO:0044424//intracellular part;GO:0044464//cell part;GO:0005623//cell;GO:0005622//intracellular;GO:0032991//macromolecular complex;GO:0043226//organelle;GO:0043231//intracellular membrane-bounded organelle;GO:0030529//intracellular ribonucleoprotein complex;GO:1990904//ribonucleoprotein complex	-	GO:0044271//cellular nitrogen compound biosynthetic process;GO:0019438//aromatic compound biosynthetic process;GO:0044238//primary metabolic process;GO:0006807//nitrogen compound metabolic process;GO:0010467//gene expression;GO:1901360//organic cyclic compound metabolic process;GO:0006725//cellular aromatic compound metabolic process;GO:0006139//nucleobase-containing compound metabolic process;GO…	MIR9897-y
Unigene013274	Unigene013274_02	PREDICTED: indole-3-acetaldehyde oxidase-like isoform X3 [Jatropha curcas]	Metabolism	Metabolism of terpenoids and polyketides	ko00906//Carotenoid biosynthesis	K09842	-	-	-	novel-m0093-3p
Unigene013277	Unigene013277_01	PREDICTED: benzaldehyde dehydrogenase (NAD(+))-like [Jatropha curcas]	Metabolism	Metabolism of terpenoids and polyketides	ko00906//Carotenoid biosynthesis	K09842	-	-	-	MIR8022-x
Unigene013279	Unigene013279_01	FtsH protease family protein [Populus trichocarpa]	-	-	-	-	GO:0016020//membrane	GO:0003824//catalytic activity;GO:0043167//ion binding;GO:0016787//hydrolase activity;GO:0005488//binding;GO:0008233//peptidase activity	-	novel-m0149-3p
Unigene013280	Unigene013280_01	FTSH protease 10 [Theobroma cacao]	-	-	-	-	GO:0016020//membrane;GO:0031224//intrinsic component of membrane;GO:0044425//membrane part	GO:0032549//ribonucleoside binding;GO:0046872//metal ion binding;GO:0043169//cation binding;GO:0032550//purine ribonucleoside binding;GO:1901363//heterocyclic compound binding;GO:0005488//binding;GO:0001882//nucleoside binding;GO:0016787//hydrolase activity;GO:0003824//catalytic activity;GO:0001883//purine nucleoside binding;GO:0046914//transition metal ion binding;GO:0036094//small molecule bind…	GO:0019538//protein metabolic process;GO:0044238//primary metabolic process;GO:0071704//organic substance metabolic process;GO:0043170//macromolecule metabolic process;GO:0008152//metabolic process	MIR474-x;novel-m0087-3p;novel-m0252-5p;novel-m0323-3p;novel-m0432-3p;novel-m0476-5p;novel-m0477-5p;novel-m0491-3p;novel-m0491-5p;novel-m0492-5p;novel-m0601-3p;novel-m0615-3p;novel-m0623-3p
Unigene013281	Unigene013281_04	Os12g0428300 [Oryza sativa Japonica Group]	-	-	-	-	-	-	-	MIR5139-x;MIR8155-y
Unigene013288	Unigene013288_01	--	-	-	-	-	-	-	-	MIR156-x;MIR156-z;MIR1863-y;MIR845-y
Unigene013290	Unigene013290_01	--	-	-	-	-	-	-	-	MIR1863-y;MIR5139-x;MIR7782-y;MIR8155-y;MIR845-y
Unigene013291	Unigene013291_01	--	-	-	-	-	-	-	-	MIR156-x;MIR156-z;MIR1863-y;MIR845-y
Unigene013324	Unigene013324_03	PREDICTED: MAP kinase kinase MKK1/SSP32-like [Jatropha curcas]	-	-	-	-	-	GO:1901363//heterocyclic compound binding;GO:0032549//ribonucleoside binding;GO:0036094//small molecule binding;GO:0016740//transferase activity;GO:0003824//catalytic activity;GO:0001883//purine nucleoside binding;GO:0032550//purine ribonucleoside binding;GO:0016772//transferase activity, transferring phosphorus-containing groups;GO:0097367//carbohydrate derivative binding;GO:0001882//nucleoside …	GO:0044249//cellular biosynthetic process;GO:0044237//cellular metabolic process;GO:0006351//transcription, DNA-templated;GO:0006725//cellular aromatic compound metabolic process;GO:0019538//protein metabolic process;GO:0006139//nucleobase-containing compound metabolic process;GO:0071704//organic substance metabolic process;GO:0006796//phosphate-containing compound metabolic process;GO:1901576//o…	MIR5072-x;novel-m0636-5p
Unigene013325	Unigene013325_01	tyrosine protein kinase, partial [Populus tremula]	-	-	-	-	-	GO:0016740//transferase activity;GO:0032550//purine ribonucleoside binding;GO:0097367//carbohydrate derivative binding;GO:1901363//heterocyclic compound binding;GO:0036094//small molecule binding;GO:0005488//binding;GO:0003824//catalytic activity;GO:0016772//transferase activity, transferring phosphorus-containing groups;GO:0001883//purine nucleoside binding;GO:0097159//organic cyclic compound bi…	GO:0034641//cellular nitrogen compound metabolic process;GO:0019438//aromatic compound biosynthetic process;GO:0044237//cellular metabolic process;GO:0019538//protein metabolic process;GO:0006807//nitrogen compound metabolic process;GO:0044271//cellular nitrogen compound biosynthetic process;GO:0044238//primary metabolic process;GO:0044260//cellular macromolecule metabolic process;GO:0009987//cel…	MIR8565-x
Unigene013327	Unigene013327_02	PREDICTED: myosin-15 [Jatropha curcas]	-	-	-	-	GO:0005856//cytoskeleton;GO:0043226//organelle;GO:0043228//non-membrane-bounded organelle;GO:0015629//actin cytoskeleton;GO:0005622//intracellular;GO:0043229//intracellular organelle;GO:0044464//cell part;GO:0043232//intracellular non-membrane-bounded organelle;GO:0044424//intracellular part;GO:0005623//cell	GO:0036094//small molecule binding;GO:0032550//purine ribonucleoside binding;GO:0001883//purine nucleoside binding;GO:0008092//cytoskeletal protein binding;GO:0097367//carbohydrate derivative binding;GO:0032549//ribonucleoside binding;GO:1901363//heterocyclic compound binding;GO:0016817//hydrolase activity, acting on acid anhydrides;GO:0016462//pyrophosphatase activity;GO:0003824//catalytic activ…	-	MIR472-y
Unigene013329	Unigene013329_01	PREDICTED: myosin-15 [Jatropha curcas]	-	-	-	-	GO:0005623//cell;GO:0043229//intracellular organelle;GO:0015629//actin cytoskeleton;GO:0044424//intracellular part;GO:0005622//intracellular;GO:0043226//organelle;GO:0043228//non-membrane-bounded organelle;GO:0005856//cytoskeleton;GO:0044464//cell part;GO:0043232//intracellular non-membrane-bounded organelle	GO:0097367//carbohydrate derivative binding;GO:0003824//catalytic activity;GO:0016787//hydrolase activity;GO:0008092//cytoskeletal protein binding;GO:0032549//ribonucleoside binding;GO:0097159//organic cyclic compound binding;GO:0016817//hydrolase activity, acting on acid anhydrides;GO:0036094//small molecule binding;GO:0017111//nucleoside-triphosphatase activity;GO:0016818//hydrolase activity, a…	-	MIR1448-y;MIR2118-y
Unigene013336	Unigene013336_03	PREDICTED: probable ubiquitin-conjugating enzyme E2 23 [Jatropha curcas]	Genetic Information Processing	Folding, sorting and degradation	ko04120//Ubiquitin mediated proteolysis	K10581	-	-	-	novel-m0523-3p
Unigene013340	Unigene013340_04	PREDICTED: kinesin-like protein KIF19 [Jatropha curcas]	-	-	-	-	GO:0005856//cytoskeleton;GO:0005623//cell;GO:0044425//membrane part;GO:0043229//intracellular organelle;GO:0043228//non-membrane-bounded organelle;GO:0043232//intracellular non-membrane-bounded organelle;GO:0016020//membrane;GO:0044424//intracellular part;GO:0031224//intrinsic component of membrane;GO:0005622//intracellular;GO:0043226//organelle;GO:0044464//cell part;GO:0015630//microtubule cytos…	GO:0001883//purine nucleoside binding;GO:0016817//hydrolase activity, acting on acid anhydrides;GO:0016462//pyrophosphatase activity;GO:0097159//organic cyclic compound binding;GO:0001882//nucleoside binding;GO:0015631//tubulin binding;GO:1901363//heterocyclic compound binding;GO:0005488//binding;GO:0097367//carbohydrate derivative binding;GO:0016787//hydrolase activity;GO:0032550//purine ribonuc…	GO:0044699//single-organism process;GO:0007017//microtubule-based process;GO:0009987//cellular process;GO:0044763//single-organism cellular process	MIR8663-x
Unigene013349	Unigene013349_03	Emb:CAB89363.1 [Theobroma cacao]	-	-	-	-	-	-	-	MIR7747-x
Unigene013373	Unigene013373_12	PREDICTED: protein ENHANCED DISEASE RESISTANCE 2 isoform X1 [Jatropha curcas]	-	-	-	-	-	-	-	novel-m0089-3p;novel-m0094-3p;novel-m0329-3p;novel-m0409-3p;novel-m0410-3p;novel-m0411-5p;novel-m0459-3p;novel-m0459-5p;novel-m0471-3p;novel-m0673-3p;novel-m0673-5p;novel-m0674-5p;novel-m0675-3p
Unigene013377	Unigene013377_01	--	-	-	-	-	-	-	-	novel-m0169-3p
Unigene013406	Unigene013406_03	PREDICTED: probable receptor protein kinase TMK1 [Jatropha curcas]	-	-	-	-	GO:0031224//intrinsic component of membrane;GO:0016020//membrane;GO:0044425//membrane part	GO:0097367//carbohydrate derivative binding;GO:1901363//heterocyclic compound binding;GO:0003824//catalytic activity;GO:0001883//purine nucleoside binding;GO:0001882//nucleoside binding;GO:0036094//small molecule binding;GO:0005488//binding;GO:0016773//phosphotransferase activity, alcohol group as acceptor;GO:0016772//transferase activity, transferring phosphorus-containing groups;GO:0097159//org…	GO:0044260//cellular macromolecule metabolic process;GO:0036211//protein modification process;GO:0006793//phosphorus metabolic process;GO:0006464//cellular protein modification process;GO:0071704//organic substance metabolic process;GO:0019538//protein metabolic process;GO:0044238//primary metabolic process;GO:0043412//macromolecule modification;GO:0043170//macromolecule metabolic process;GO:0044…	novel-m0080-3p
Unigene013416	Unigene013416_05	Integrator complex subunit [Medicago truncatula]	-	-	-	-	-	-	-	MIR2938-y
Unigene013421	Unigene013421_04	PREDICTED: probable LRR receptor-like serine/threonine-protein kinase At1g06840 [Jatropha curcas]	-	-	-	-	GO:0031224//intrinsic component of membrane;GO:0044425//membrane part;GO:0016020//membrane	GO:0005488//binding;GO:0032549//ribonucleoside binding;GO:0016773//phosphotransferase activity, alcohol group as acceptor;GO:0001883//purine nucleoside binding;GO:0016772//transferase activity, transferring phosphorus-containing groups;GO:1901363//heterocyclic compound binding;GO:0016301//kinase activity;GO:0097367//carbohydrate derivative binding;GO:0032550//purine ribonucleoside binding;GO:0036…	GO:0044237//cellular metabolic process;GO:0036211//protein modification process;GO:0043170//macromolecule metabolic process;GO:0009987//cellular process;GO:0006793//phosphorus metabolic process;GO:0044260//cellular macromolecule metabolic process;GO:0008152//metabolic process;GO:0006796//phosphate-containing compound metabolic process;GO:0019538//protein metabolic process;GO:0044267//cellular pro…	MIR6034-y
Unigene013425	Unigene013425_04	PREDICTED: ubiquitin carboxyl-terminal hydrolase 22 [Jatropha curcas]	-	-	-	-	-	GO:0005488//binding;GO:0008233//peptidase activity;GO:0043169//cation binding;GO:0046872//metal ion binding;GO:0046914//transition metal ion binding;GO:0043167//ion binding;GO:0070011//peptidase activity, acting on L-amino acid peptides;GO:0003824//catalytic activity;GO:0016787//hydrolase activity;GO:0019783//ubiquitin-like protein-specific protease activity;GO:0008234//cysteine-type peptidase ac…	GO:0044260//cellular macromolecule metabolic process;GO:0044248//cellular catabolic process;GO:0043412//macromolecule modification;GO:0006508//proteolysis;GO:0008152//metabolic process;GO:0019941//modification-dependent protein catabolic process;GO:0051603//proteolysis involved in cellular protein catabolic process;GO:0044237//cellular metabolic process;GO:0044238//primary metabolic process;GO:00…	novel-m0027-5p;novel-m0038-5p;novel-m0123-5p;novel-m0245-3p;novel-m0259-3p;novel-m0302-5p;novel-m0307-3p;novel-m0308-5p;novel-m0362-5p;novel-m0363-3p;novel-m0374-5p;novel-m0395-5p;novel-m0538-5p;novel-m0541-5p;novel-m0593-5p;novel-m0598-5p;novel-m0616-5p;novel-m0672-5p
Unigene013432	Unigene013432_01	PREDICTED: disease resistance protein At4g27190-like [Pyrus x bretschneideri]	-	-	-	-	-	-	-	novel-m0096-3p
Unigene013450	Unigene013450_08	Kinase family protein isoform 1 [Theobroma cacao]	-	-	-	-	-	GO:0016772//transferase activity, transferring phosphorus-containing groups;GO:0016773//phosphotransferase activity, alcohol group as acceptor;GO:0032550//purine ribonucleoside binding;GO:0097367//carbohydrate derivative binding;GO:0003824//catalytic activity;GO:0001883//purine nucleoside binding;GO:1901363//heterocyclic compound binding;GO:0005488//binding;GO:0016301//kinase activity;GO:0016740/…	GO:0043412//macromolecule modification;GO:0043170//macromolecule metabolic process;GO:0036211//protein modification process;GO:0071704//organic substance metabolic process;GO:0006796//phosphate-containing compound metabolic process;GO:0019538//protein metabolic process;GO:0044237//cellular metabolic process;GO:0006793//phosphorus metabolic process;GO:0044260//cellular macromolecule metabolic proc…	novel-m0361-3p;novel-m0546-5p;novel-m0594-5p;novel-m0674-5p
Unigene013458	Unigene013458_03	PREDICTED: 7-deoxyloganetic acid glucosyltransferase-like [Populus euphratica]	-	-	-	-	-	GO:0016757//transferase activity, transferring glycosyl groups;GO:0016740//transferase activity;GO:0003824//catalytic activity	-	novel-m0098-5p
Unigene013472	Unigene013472_01	PREDICTED: F-box/FBD/LRR-repeat protein At4g26340-like [Fragaria vesca subsp. vesca]	-	-	-	-	-	-	-	novel-m0092-5p;novel-m0480-5p
Unigene013473	Unigene013473_06	PREDICTED: F-box/FBD/LRR-repeat protein At4g26340-like [Fragaria vesca subsp. vesca]	-	-	-	-	-	-	-	novel-m0092-5p;novel-m0480-5p
Unigene013476	Unigene013476_01	--	-	-	-	-	-	-	-	novel-m0186-3p
[truncated: 9,684 more rows]
